# Supplementary material for: Absence of major epigenetic and transcriptomic changes accompanying an interspecific cross between peach and almond
Source: Hortic Res. 2022 May 26;9:uhac127. doi: 10.1093/hr/uhac127 (PMC9343919; doi:10.1093/hr/uhac127)
Supplement: Web_Material_uhac127 [file web_material_uhac127.zip]

Archive with 9 entries (9 files):
- Supplementary Data S1 - DMRs almond LTR retrotransposons.tif
- Supplementary Data S2 - Correlation Gene Expression Annotation Peach and Almond.tif
- Supplementary Data S3 - Transcription Genes vs Almond annotation.tif
- Supplementary Data S4 - Annotation statistics of TEs in almond and peach genomes.docx
- Supplementary Data S5 - Annotation of TEs in almond genome used in this work.gff3
- Supplementary Data S6 - Annotation of TEs in peach genome used in this work.gff3
- Supplementary Data S7 - Percentage of TE elements covered by at least 25% of their length - Copy.docx
- Supplementary Data S8 - Representative_copies_by_family.xlsx
- Supplementary Data S9 - DNA primers used in this work.docx
