# Supplementary material for: Absence of major epigenetic and transcriptomic changes accompanying an interspecific cross between peach and almond
Source: Hortic Res. 2022 May 26;9:uhac127. doi: 10.1093/hr/uhac127 (PMC9343919; doi:10.1093/hr/uhac127)
Supplement: Web_Material_uhac127 [file web_material_uhac127.zip › Supplementary Data S5 - Annotation of TEs in almond genome used in this work.gff3]

##gff-version	3
#	date:	2020-04-24	12:45:47
Pd01	TEannotationCRAG	REPET_coding	1	3549	0.0	+	.	ID=TE_1:ms147026_pdulcis26_s0103_Tedenovo5975;Target=Tedenovo5975;ClassII_TIR
Pd01	TEannotationCRAG	soloLTR	7547	7818	.	.	.	ID=TE_2:Ppersica_LTRretrotransposon5043;Cluster=Prunusclust001771;CLASS_I_LTR_unclassified;
Pd01	TEannotationCRAG	MITE	7547	7821	6.9	-	.	ID=TE_3:almondfam11_275;1;CLASS_II_MITE
Pd01	TEannotationCRAG	truncated_LTR	13998	14914	.	.	.	ID=TE_4:Pdulcis26_LTRretrotransposon289;Cluster=Prunusclust000464;CLASS_I_LTR_unclassified;
Pd01	TEannotationCRAG	REPET_coding	27299	27560	0.0	+	.	ID=TE_5:ms146992_pdulcis26_s0103_Tedenovo40;Target=Tedenovo40;ClassI_LINE
Pd01	TEannotationCRAG	setA_Full_LTR	28158	33141	.	-	.	ID=TE_6:Pdulcis26_LTRretrotransposon616;Cluster=Prunusclust000145;CLASS_I_LTR_copia;My=13.5471105951;
Pd01	TEannotationCRAG	REPET_coding	33270	34209	0.0	+	.	ID=TE_7:ms147084_pdulcis26_s0103_Tedenovo12004;Target=Tedenovo12004;ClassI_LINE
Pd01	TEannotationCRAG	REPET_coding	37319	39488	0.0	-	.	ID=TE_8:ms147021_pdulcis26_s0103_Tedenovo4749;Target=Tedenovo4749;ClassI_LINE
Pd01	TEannotationCRAG	MITE	44940	45498	9.7	-	.	ID=TE_9:SE320300066fam70_588;9;CLASS_II_MITE
Pd01	TEannotationCRAG	MITE	58158	58483	10.1	-	.	ID=TE_10:SE320200027fam41_344;9;CLASS_II_MITE
Pd01	TEannotationCRAG	MITE	69402	69970	23.7	+	.	ID=TE_11:SE320300022fam36_606;15;CLASS_II_MITE
Pd01	TEannotationCRAG	soloLTR	77523	77843	.	.	.	ID=TE_12:Pdulcis26_LTRretrotransposon931;Cluster=Prunusclust000728;CLASS_I_LTR_unclassified;
Pd01	TEannotationCRAG	truncated_LTR	77840	79718	.	.	.	ID=TE_13:Pdulcis26_LTRretrotransposon2097;Cluster=Prunusclust000121;CLASS_I_LTR_copia;
Pd01	TEannotationCRAG	MITE	83774	84284	13.3	-	.	ID=TE_14:SE320300167fam146_549;10;CLASS_II_MITE
Pd01	TEannotationCRAG	REPET_coding	94295	94628	0.0	+	.	ID=TE_15:ms147128_pdulcis26_s0103_Tedenovo13236;Target=Tedenovo13236;ClassII_TIR
Pd01	TEannotationCRAG	REPET_coding	98847	99180	0.0	+	.	ID=TE_16:ms147218_pdulcis26_s0103_Tedenovo11680;Target=Tedenovo11680;ClassI_LINE
Pd01	TEannotationCRAG	truncated_LTR	100873	103323	.	.	.	ID=TE_17:Ppersica_LTRretrotransposon4148;Cluster=Prunusclust001654;CLASS_I_LTR_gypsy;
Pd01	TEannotationCRAG	soloLTR	103805	103975	.	.	.	ID=TE_18:Ppersica_LTRretrotransposon1876;Cluster=Prunusclust001381;CLASS_I_LTR_unclassified;
Pd01	TEannotationCRAG	REPET_coding	106052	106576	0.0	+	.	ID=TE_19:ms147085_pdulcis26_s0103_Tedenovo12004;Target=Tedenovo12004;ClassI_LINE
Pd01	TEannotationCRAG	soloLTR	109583	110098	.	.	.	ID=TE_20:Ppersica_LTRretrotransposon4435;Cluster=Prunusclust000145;CLASS_I_LTR_copia;
Pd01	TEannotationCRAG	soloLTR	129596	131048	.	.	.	ID=TE_21:Pdulcis26_LTRretrotransposon1418;Cluster=Prunusclust000005;CLASS_I_LTR_copia;
Pd01	TEannotationCRAG	MITE	131534	132015	13.5	-	.	ID=TE_22:SE320500116fam106_488;3;CLASS_II_MITE
Pd01	TEannotationCRAG	REPET_coding	132784	133015	0.0	+	.	ID=TE_23:ms147222_pdulcis26_s0103_Tedenovo2167;Target=Tedenovo2167;ClassI_LINE
Pd01	TEannotationCRAG	soloLTR	136843	136985	.	.	.	ID=TE_24:Pdulcis26_LTRretrotransposon1669;Cluster=Prunusclust001011;CLASS_I_LTR_gypsy;
Pd01	TEannotationCRAG	MITE	151370	151575	1	+	.	ID=TE_25:SE320600119fam109_219;9;CLASS_II_MITE
Pd01	TEannotationCRAG	soloLTR	159904	160267	.	.	.	ID=TE_26:Ppersica_LTRretrotransposon2619;Cluster=Prunusclust001475;CLASS_I_LTR_unclassified;
Pd01	TEannotationCRAG	MITE	166456	166722	24.7	-	.	ID=TE_27:almondfam7_288;51;CLASS_II_MITE
Pd01	TEannotationCRAG	REPET_coding	171461	172105	0.0	-	.	ID=TE_28:ms147228_pdulcis26_s0103_Tedenovo10003;Target=Tedenovo10003;ClassI_LINE
Pd01	TEannotationCRAG	REPET_coding	175016	176038	0.0	+	.	ID=TE_29:ms147100_pdulcis26_s0103_Tedenovo12679;Target=Tedenovo12679;ClassII_TIR
Pd01	TEannotationCRAG	REPET_coding	176039	176447	0.0	+	.	ID=TE_30:ms147230_pdulcis26_s0103_Tedenovo3056;Target=Tedenovo3056;ClassII_TIR
Pd01	TEannotationCRAG	REPET_coding	176710	177312	0.0	-	.	ID=TE_31:ms147180_pdulcis26_s0103_Tedenovo12060;Target=Tedenovo12060;ClassII_TIR
Pd01	TEannotationCRAG	soloLTR	178184	178341	.	.	.	ID=TE_32:Ppersica_LTRretrotransposon3150;Cluster=Prunusclust001533;CLASS_I_LTR_unclassified;
Pd01	TEannotationCRAG	soloLTR	180011	180721	.	.	.	ID=TE_33:Pdulcis26_LTRretrotransposon87;Cluster=Prunusclust000389;CLASS_I_LTR_unclassified;
Pd01	TEannotationCRAG	soloLTR	181507	182166	.	.	.	ID=TE_34:Ppersica_LTRretrotransposon4917;Cluster=Prunusclust001750;CLASS_I_LTR_unclassified;
Pd01	TEannotationCRAG	soloLTR	198525	198684	.	.	.	ID=TE_35:Pdulcis26_LTRretrotransposon1463;Cluster=Prunusclust000928;CLASS_I_LTR_copia;
Pd01	TEannotationCRAG	REPET_coding	200424	200855	0.0	-	.	ID=TE_36:ms216737_pdulcis26_s0103_Tedenovo10308;Target=Tedenovo10308;ClassII_TIR
Pd01	TEannotationCRAG	REPET_coding	201901	203343	0.0	+	.	ID=TE_37:ms90998_pdulcis26_s0103_Tedenovo10016;Target=Tedenovo10016;ClassII_TIR
Pd01	TEannotationCRAG	soloLTR	206235	206380	.	.	.	ID=TE_38:Pdulcis26_LTRretrotransposon1943;Cluster=Prunusclust001102;CLASS_I_LTR_unclassified;
Pd01	TEannotationCRAG	REPET_coding	206382	208848	0.0	+	.	ID=TE_39:ms216738_pdulcis26_s0103_Tedenovo10016;Target=Tedenovo10016;ClassII_TIR
Pd01	TEannotationCRAG	truncated_LTR	206384	208843	.	.	.	ID=TE_40:Pdulcis26_LTRretrotransposon1732;Cluster=Prunusclust001032;CLASS_I_LTR_unclassified;
Pd01	TEannotationCRAG	MITE	218817	219136	8.1	+	.	ID=TE_41:SE320500010fam30_340;4;CLASS_II_MITE
Pd01	TEannotationCRAG	MITE	236705	237153	14.2	-	.	ID=TE_42:SE320500116fam106_488;6;CLASS_II_MITE
Pd01	TEannotationCRAG	soloLTR	239769	240225	.	.	.	ID=TE_43:Ppersica_LTRretrotransposon378;Cluster=Prunusclust000138;CLASS_I_LTR_unclassified;
Pd01	TEannotationCRAG	soloLTR	249091	249259	.	.	.	ID=TE_44:Ppersica_LTRretrotransposon3982;Cluster=Prunusclust001623;CLASS_I_LTR_unclassified;
Pd01	TEannotationCRAG	MITE	265445	266041	6.3	+	.	ID=TE_45:SE320200032fam44_608;10;CLASS_II_MITE
Pd01	TEannotationCRAG	truncated_LTR	285163	286558	.	.	.	ID=TE_46:Pdulcis26_LTRretrotransposon1724;Cluster=Prunusclust000295;CLASS_I_LTR_gypsy;
Pd01	TEannotationCRAG	truncated_LTR	288025	289300	.	.	.	ID=TE_47:Ppersica_LTRretrotransposon5036;Cluster=Prunusclust001770;CLASS_I_LTR_copia;
Pd01	TEannotationCRAG	MITE	291350	291694	9.9	+	.	ID=TE_48:SE320500145fam129_356;3;CLASS_II_MITE
Pd01	TEannotationCRAG	REPET_coding	310002	311199	0.0	-	.	ID=TE_49:ms13885_pdulcis26_s0103_Tedenovo11825;Target=Tedenovo11825;ClassII_TIR
Pd01	TEannotationCRAG	setA_Full_LTR	333803	338699	.	+	.	ID=TE_50:Pdulcis26_LTRretrotransposon617;Cluster=Prunusclust000002;CLASS_I_LTR_copia;My=3.6831356542;
Pd01	TEannotationCRAG	MITE	353383	353950	8	+	.	ID=TE_51:SE320300066fam70_588;7;CLASS_II_MITE
Pd01	TEannotationCRAG	setA_Full_LTR	356279	361092	.	-	.	ID=TE_52:Pdulcis26_LTRretrotransposon618;Cluster=Prunusclust000115;CLASS_I_LTR_copia;My=2.6368339638;
Pd01	TEannotationCRAG	MITE	364284	364812	26	-	.	ID=TE_53:SE320200085fam82_529;1;CLASS_II_MITE
Pd01	TEannotationCRAG	REPET_coding	408617	408893	0.0	+	.	ID=TE_54:ms13971_pdulcis26_s0103_Tedenovo5016;Target=Tedenovo5016;ClassI_LINE
Pd01	TEannotationCRAG	soloLTR	422199	422312	.	.	.	ID=TE_55:Ppersica_LTRretrotransposon4892;Cluster=Prunusclust001745;CLASS_I_LTR_gypsy;
Pd01	TEannotationCRAG	setA_Full_LTR	428214	433500	.	+	.	ID=TE_56:Pdulcis26_LTRretrotransposon619;Cluster=Prunusclust000146;CLASS_I_LTR_copia;My=8.6689588885;
Pd01	TEannotationCRAG	MITE	436036	436327	24.7	-	.	ID=TE_57:almondfam7_288;4;CLASS_II_MITE
Pd01	TEannotationCRAG	MITE	436036	436271	12	-	.	ID=TE_58:almondfam16_253;1;CLASS_II_MITE
Pd01	TEannotationCRAG	MITE	436080	436366	24.3	-	.	ID=TE_59:almondfam7_288;8;CLASS_II_MITE
Pd01	TEannotationCRAG	MITE	436117	436357	17.1	-	.	ID=TE_60:almondfam16_253;1;CLASS_II_MITE
Pd01	TEannotationCRAG	MITE	436210	436509	22.7	-	.	ID=TE_61:almondfam7_288;4;CLASS_II_MITE
Pd01	TEannotationCRAG	truncated_LTR	445166	448457	.	.	.	ID=TE_62:Pdulcis26_LTRretrotransposon1573;Cluster=Prunusclust000977;CLASS_I_LTR_unclassified;
Pd01	TEannotationCRAG	MITE	451708	452051	15	+	.	ID=TE_63:SE320200071fam74_368;10;CLASS_II_MITE
Pd01	TEannotationCRAG	truncated_LTR	455924	461085	.	.	.	ID=TE_64:Pdulcis26_LTRretrotransposon1221;Cluster=Prunusclust000833;CLASS_I_LTR_unclassified;
Pd01	TEannotationCRAG	REPET_coding	455973	465419	0.0	-	.	ID=TE_65:ms13912_pdulcis26_s0103_Tedenovo12774;Target=Tedenovo12774;ClassII_TIR
Pd01	TEannotationCRAG	soloLTR	465117	465419	.	.	.	ID=TE_66:Pdulcis26_LTRretrotransposon2120;Cluster=Prunusclust001168;CLASS_I_LTR_copia;
Pd01	TEannotationCRAG	soloLTR	465424	466396	.	.	.	ID=TE_67:Pdulcis26_LTRretrotransposon748;Cluster=Prunusclust000661;CLASS_I_LTR_unclassified;
Pd01	TEannotationCRAG	soloLTR	467553	468156	.	.	.	ID=TE_68:Ppersica_LTRretrotransposon2510;Cluster=Prunusclust001457;CLASS_I_LTR_unclassified;
Pd01	TEannotationCRAG	truncated_LTR	470166	472140	.	.	.	ID=TE_69:Ppersica_LTRretrotransposon2153;Cluster=Prunusclust001402;CLASS_I_LTR_gypsy;
Pd01	TEannotationCRAG	soloLTR	474385	474849	.	.	.	ID=TE_70:Pdulcis26_LTRretrotransposon2042;Cluster=Prunusclust000112;CLASS_I_LTR_unclassified;
Pd01	TEannotationCRAG	soloLTR	475198	475669	.	.	.	ID=TE_71:Ppersica_LTRretrotransposon1447;Cluster=Prunusclust000079;CLASS_I_LTR_gypsy;
Pd01	TEannotationCRAG	truncated_LTR	478713	486758	.	.	.	ID=TE_72:Pdulcis26_LTRretrotransposon831;Cluster=Prunusclust000189;CLASS_I_LTR_gypsy;
Pd01	TEannotationCRAG	truncated_LTR	489865	493753	.	.	.	ID=TE_73:Pdulcis26_LTRretrotransposon600;Cluster=Prunusclust000599;CLASS_I_LTR_unclassified;
Pd01	TEannotationCRAG	soloLTR	494789	495123	.	.	.	ID=TE_74:Pdulcis26_LTRretrotransposon1645;Cluster=Prunusclust000286;CLASS_I_LTR_copia;
Pd01	TEannotationCRAG	truncated_LTR	495269	497500	.	.	.	ID=TE_75:Pdulcis26_LTRretrotransposon595;Cluster=Prunusclust000082;CLASS_I_LTR_copia;
Pd01	TEannotationCRAG	truncated_LTR	500475	502343	.	.	.	ID=TE_76:Pdulcis26_LTRretrotransposon473;Cluster=Prunusclust000082;CLASS_I_LTR_copia;
Pd01	TEannotationCRAG	MITE	508298	508584	17.8	+	.	ID=TE_77:almondfam7_288;3;CLASS_II_MITE
Pd01	TEannotationCRAG	MITE	509734	510045	24.2	-	.	ID=TE_78:almondfam7_288;1;CLASS_II_MITE
Pd01	TEannotationCRAG	setA_Full_LTR	525885	539693	.	-	.	ID=TE_79:Pdulcis26_LTRretrotransposon796;Cluster=Prunusclust000677;CLASS_I_LTR_unclassified;My=10.5198207325;
Pd01	TEannotationCRAG	REPET_coding	527855	531714	0.0	+	.	ID=TE_80:ms16817_pdulcis26_s0147_Tedenovo10832;Target=Tedenovo10832;ClassII_TIR
Pd01	TEannotationCRAG	soloLTR	540095	540378	.	.	.	ID=TE_81:Pdulcis26_LTRretrotransposon655;Cluster=Prunusclust000621;CLASS_I_LTR_unclassified;
Pd01	TEannotationCRAG	MITE	540099	540521	9.8	-	.	ID=TE_82:SE320600034fam45_419;1;CLASS_II_MITE
Pd01	TEannotationCRAG	REPET_coding	540527	540812	0.0	-	.	ID=TE_83:ms16905_pdulcis26_s0147_Tedenovo10413;Target=Tedenovo10413;ClassI_LINE
Pd01	TEannotationCRAG	REPET_coding	541418	544951	0.0	+	.	ID=TE_84:ms16886_pdulcis26_s0147_Tedenovo14305;Target=Tedenovo14305;ClassII_TIR
Pd01	TEannotationCRAG	truncated_LTR	541644	544953	.	.	.	ID=TE_85:Ppersica_LTRretrotransposon2044;Cluster=Prunusclust001387;CLASS_I_LTR_copia;
Pd01	TEannotationCRAG	truncated_LTR	542227	544953	.	.	.	ID=TE_86:Ppersica_LTRretrotransposon2044;Cluster=Prunusclust001387;CLASS_I_LTR_copia;
Pd01	TEannotationCRAG	MITE	547106	547473	7.7	-	.	ID=TE_87:SE320200071fam74_368;2;CLASS_II_MITE
Pd01	TEannotationCRAG	soloLTR	547114	547462	.	.	.	ID=TE_88:Ppersica_LTRretrotransposon3956;Cluster=Prunusclust000121;CLASS_I_LTR_copia;
Pd01	TEannotationCRAG	setA_Full_LTR	550131	553112	.	-	.	ID=TE_89:Pdulcis26_LTRretrotransposon797;Cluster=Prunusclust000180;CLASS_I_LTR_unclassified;My=11.2715857247;
Pd01	TEannotationCRAG	setA_Full_LTR	583281	587578	.	+	.	ID=TE_90:Pdulcis26_LTRretrotransposon792;Cluster=Prunusclust000005;CLASS_I_LTR_copia;My=10.1734483483;
Pd01	TEannotationCRAG	soloLTR	603401	603680	.	.	.	ID=TE_91:Ppersica_LTRretrotransposon1994;Cluster=Prunusclust001384;CLASS_I_LTR_unclassified;
Pd01	TEannotationCRAG	MITE	610904	611140	18.2	-	.	ID=TE_92:almondfam16_253;1;CLASS_II_MITE
Pd01	TEannotationCRAG	MITE	611039	611346	20.2	-	.	ID=TE_93:almondfam7_288;13;CLASS_II_MITE
Pd01	TEannotationCRAG	MITE	611198	611426	22.8	-	.	ID=TE_94:almondfam16_253;1;CLASS_II_MITE
Pd01	TEannotationCRAG	MITE	620976	621279	15.2	-	.	ID=TE_95:almondfam7_288;11;CLASS_II_MITE
Pd01	TEannotationCRAG	MITE	620976	621224	17.1	+	.	ID=TE_96:almondfam16_253;2;CLASS_II_MITE
Pd01	TEannotationCRAG	MITE	621036	621273	12.5	+	.	ID=TE_97:almondfam16_253;13;CLASS_II_MITE
Pd01	TEannotationCRAG	setA_Full_LTR	633570	638548	.	-	.	ID=TE_98:Pdulcis26_LTRretrotransposon793;Cluster=Prunusclust000068;CLASS_I_LTR_copia;My=17.9747132859;
Pd01	TEannotationCRAG	MITE	657983	658381	14.7	-	.	ID=TE_99:SE320500117fam107_413;1;CLASS_II_MITE
Pd01	TEannotationCRAG	truncated_LTR	664478	668193	.	.	.	ID=TE_100:Pdulcis26_LTRretrotransposon561;Cluster=Prunusclust000583;CLASS_I_LTR_unclassified;
Pd01	TEannotationCRAG	truncated_LTR	668745	675031	.	.	.	ID=TE_101:Pdulcis26_LTRretrotransposon122;Cluster=Prunusclust000406;CLASS_I_LTR_copia;
Pd01	TEannotationCRAG	REPET_coding	668745	675030	0.0	+	.	ID=TE_102:ms19389_pdulcis26_s0147_Tedenovo5698;Target=Tedenovo5698;ClassII_TIR
Pd01	TEannotationCRAG	MITE	676328	676693	2.5	+	.	ID=TE_103:SE320200071fam74_368;2;CLASS_II_MITE
Pd01	TEannotationCRAG	soloLTR	676338	676685	.	.	.	ID=TE_104:Pdulcis26_LTRretrotransposon307;Cluster=Prunusclust000471;CLASS_I_LTR_unclassified;
Pd01	TEannotationCRAG	soloLTR	676786	679755	.	.	.	ID=TE_105:Pdulcis26_LTRretrotransposon194;Cluster=Prunusclust000434;CLASS_I_LTR_unclassified;
Pd01	TEannotationCRAG	MITE	702473	702749	21.2	-	.	ID=TE_106:almondfam7_288;12;CLASS_II_MITE
Pd01	TEannotationCRAG	REPET_coding	714143	721272	0.0	+	.	ID=TE_107:ms19460_pdulcis26_s0147_Tedenovo13573;Target=Tedenovo13573;ClassII_TIR
Pd01	TEannotationCRAG	truncated_LTR	715901	721291	.	.	.	ID=TE_108:Pdulcis26_LTRretrotransposon1336;Cluster=Prunusclust000255;CLASS_I_LTR_unclassified;
Pd01	TEannotationCRAG	MITE	721564	721890	18.4	+	.	ID=TE_109:almondfam20_341;3;CLASS_II_MITE
Pd01	TEannotationCRAG	MITE	722193	722460	8.2	-	.	ID=TE_110:almondfam11_275;4;CLASS_II_MITE
Pd01	TEannotationCRAG	truncated_LTR	723055	723618	.	.	.	ID=TE_111:Pdulcis26_LTRretrotransposon1213;Cluster=Prunusclust000831;CLASS_I_LTR_copia;
Pd01	TEannotationCRAG	MITE	723209	723466	19.4	-	.	ID=TE_112:almondfam16_253;1;CLASS_II_MITE
Pd01	TEannotationCRAG	setA_Full_LTR	735387	741391	.	-	.	ID=TE_113:Pdulcis26_LTRretrotransposon794;Cluster=Prunusclust000153;CLASS_I_LTR_copia;My=6.4764305381;
Pd01	TEannotationCRAG	soloLTR	741518	741690	.	.	.	ID=TE_114:Pdulcis26_LTRretrotransposon1806;Cluster=Prunusclust001061;CLASS_I_LTR_unclassified;
Pd01	TEannotationCRAG	REPET_coding	747395	750354	0.0	-	.	ID=TE_115:ms19403_pdulcis26_s0147_Tedenovo10138;Target=Tedenovo10138;ClassII_TIR
Pd01	TEannotationCRAG	MITE	770133	770750	10.6	+	.	ID=TE_116:SE320500003fam24_646;1;CLASS_II_MITE
Pd01	TEannotationCRAG	REPET_coding	770996	772829	0.0	+	.	ID=TE_117:ms19446_pdulcis26_s0147_Tedenovo12778;Target=Tedenovo12778;ClassII_TIR
Pd01	TEannotationCRAG	soloLTR	772962	773242	.	.	.	ID=TE_118:Pdulcis26_LTRretrotransposon655;Cluster=Prunusclust000621;CLASS_I_LTR_unclassified;
Pd01	TEannotationCRAG	soloLTR	784651	785229	.	.	.	ID=TE_119:Pdulcis26_LTRretrotransposon125;Cluster=Prunusclust000408;CLASS_I_LTR_unclassified;
Pd01	TEannotationCRAG	REPET_coding	785481	791956	0.0	-	.	ID=TE_120:ms19466_pdulcis26_s0147_Tedenovo14339;Target=Tedenovo14339;ClassII_TIR
Pd01	TEannotationCRAG	truncated_LTR	786993	790166	.	.	.	ID=TE_121:Pdulcis26_LTRretrotransposon1064;Cluster=Prunusclust000779;CLASS_I_LTR_copia;
Pd01	TEannotationCRAG	MITE	802347	802617	9.7	-	.	ID=TE_122:almondfam11_275;1;CLASS_II_MITE
Pd01	TEannotationCRAG	REPET_coding	817281	817559	0.0	+	.	ID=TE_123:ms19395_pdulcis26_s0147_Tedenovo6198;Target=Tedenovo6198;ClassI_SINE
Pd01	TEannotationCRAG	MITE	818483	818969	13.2	-	.	ID=TE_124:SE320500116fam106_488;1;CLASS_II_MITE
Pd01	TEannotationCRAG	truncated_LTR	831808	835753	.	.	.	ID=TE_125:Pdulcis26_LTRretrotransposon545;Cluster=Prunusclust000574;CLASS_I_LTR_unclassified;
Pd01	TEannotationCRAG	REPET_coding	831811	835776	0.0	+	.	ID=TE_126:ms19408_pdulcis26_s0147_Tedenovo10832;Target=Tedenovo10832;ClassII_TIR
Pd01	TEannotationCRAG	REPET_coding	839219	843002	0.0	-	.	ID=TE_127:ms19402_pdulcis26_s0147_Tedenovo10114;Target=Tedenovo10114;ClassII_TIR
Pd01	TEannotationCRAG	truncated_LTR	839229	843002	.	.	.	ID=TE_128:Pdulcis26_LTRretrotransposon1467;Cluster=Prunusclust000930;CLASS_I_LTR_unclassified;
Pd01	TEannotationCRAG	setA_Full_LTR	845097	851585	.	-	.	ID=TE_129:Pdulcis26_LTRretrotransposon795;Cluster=Prunusclust000021;CLASS_I_LTR_copia;My=2.5619758776;
Pd01	TEannotationCRAG	soloLTR	852777	853011	.	.	.	ID=TE_130:Ppersica_LTRretrotransposon3217;Cluster=Prunusclust001549;CLASS_I_LTR_unclassified;
Pd01	TEannotationCRAG	REPET_coding	854402	856149	0.0	+	.	ID=TE_131:ms108496_pdulcis26_s0048_Tedenovo5995;Target=Tedenovo5995;ClassII_TIR
Pd01	TEannotationCRAG	truncated_LTR	859827	863621	.	.	.	ID=TE_132:Pdulcis26_LTRretrotransposon796;Cluster=Prunusclust000677;CLASS_I_LTR_unclassified;
Pd01	TEannotationCRAG	REPET_coding	859828	863619	0.0	+	.	ID=TE_133:ms171644_pdulcis26_s0048_Tedenovo10832;Target=Tedenovo10832;ClassII_TIR
Pd01	TEannotationCRAG	truncated_LTR	867066	870387	.	.	.	ID=TE_134:Pdulcis26_LTRretrotransposon1467;Cluster=Prunusclust000930;CLASS_I_LTR_unclassified;
Pd01	TEannotationCRAG	REPET_coding	867069	870732	0.0	-	.	ID=TE_135:ms171695_pdulcis26_s0048_Tedenovo10114;Target=Tedenovo10114;ClassII_TIR
Pd01	TEannotationCRAG	truncated_LTR	867673	870733	.	.	.	ID=TE_136:Pdulcis26_LTRretrotransposon1467;Cluster=Prunusclust000930;CLASS_I_LTR_unclassified;
Pd01	TEannotationCRAG	setA_Full_LTR	872861	879258	.	-	.	ID=TE_137:Pdulcis26_LTRretrotransposon374;Cluster=Prunusclust000021;CLASS_I_LTR_copia;My=2.9441584065;
Pd01	TEannotationCRAG	REPET_coding	879400	890854	0.0	+	.	ID=TE_138:ms171656_pdulcis26_s0048_Tedenovo12003;Target=Tedenovo12003;ClassII_TIR
Pd01	TEannotationCRAG	soloLTR	880473	880696	.	.	.	ID=TE_139:Ppersica_LTRretrotransposon3217;Cluster=Prunusclust001549;CLASS_I_LTR_unclassified;
Pd01	TEannotationCRAG	setA_Full_LTR	890965	902685	.	.	.	ID=TE_140:Pdulcis26_LTRretrotransposon375;Cluster=Prunusclust000493;CLASS_I_LTR_unclassified;My=5.5665096171;
Pd01	TEannotationCRAG	setA_Full_LTR	902739	908053	.	+	.	ID=TE_141:Pdulcis26_LTRretrotransposon378;Cluster=Prunusclust000006;CLASS_I_LTR_copia;My=6.5796224646;
Pd01	TEannotationCRAG	truncated_LTR	908139	910920	.	.	.	ID=TE_142:Pdulcis26_LTRretrotransposon587;Cluster=Prunusclust000088;CLASS_I_LTR_copia;
Pd01	TEannotationCRAG	MITE	947626	947957	12.3	-	.	ID=TE_143:almondfam20_341;3;CLASS_II_MITE
Pd01	TEannotationCRAG	MITE	969966	970328	18.4	-	.	ID=TE_144:SE320200071fam74_368;9;CLASS_II_MITE
Pd01	TEannotationCRAG	MITE	972449	972964	13.7	+	.	ID=TE_145:SE320200090fam87_541;8;CLASS_II_MITE
Pd01	TEannotationCRAG	truncated_LTR	974160	978327	.	.	.	ID=TE_146:Pdulcis26_LTRretrotransposon1922;Cluster=Prunusclust000015;CLASS_I_LTR_gypsy;
Pd01	TEannotationCRAG	MITE	996167	996441	26.1	-	.	ID=TE_147:almondfam7_288;12;CLASS_II_MITE
Pd01	TEannotationCRAG	soloLTR	1000254	1000601	.	.	.	ID=TE_148:Ppersica_LTRretrotransposon1674;Cluster=Prunusclust001371;CLASS_I_LTR_copia;
Pd01	TEannotationCRAG	soloLTR	1067264	1067580	.	.	.	ID=TE_149:Ppersica_LTRretrotransposon5195;Cluster=Prunusclust001794;CLASS_I_LTR_unclassified;
Pd01	TEannotationCRAG	MITE	1067310	1067580	3.7	-	.	ID=TE_150:almondfam11_275;4;CLASS_II_MITE
Pd01	TEannotationCRAG	MITE	1074012	1074227	6.5	-	.	ID=TE_151:almondfam5_235;9;CLASS_II_MITE
Pd01	TEannotationCRAG	REPET_coding	1085196	1091293	0.0	+	.	ID=TE_152:ms171575_pdulcis26_s0048_Tedenovo5760;Target=Tedenovo5760;ClassI_LINE
Pd01	TEannotationCRAG	MITE	1096560	1096908	9.2	+	.	ID=TE_153:SE320500122fam112_369;4;CLASS_II_MITE
Pd01	TEannotationCRAG	MITE	1104147	1104527	14.7	+	.	ID=TE_154:SE320500117fam107_413;3;CLASS_II_MITE
Pd01	TEannotationCRAG	MITE	1104540	1105084	9.1	-	.	ID=TE_155:SE320500134fam121_586;3;CLASS_II_MITE
Pd01	TEannotationCRAG	soloLTR	1113268	1113652	.	.	.	ID=TE_156:Ppersica_LTRretrotransposon5138;Cluster=Prunusclust000295;CLASS_I_LTR_gypsy;
Pd01	TEannotationCRAG	MITE	1121750	1122009	8.5	-	.	ID=TE_157:SE320200080fam79_273;7;CLASS_II_MITE
Pd01	TEannotationCRAG	MITE	1133368	1133567	23.5	-	.	ID=TE_158:SE320200039fam49_221;14;CLASS_II_MITE
Pd01	TEannotationCRAG	soloLTR	1143494	1143607	.	.	.	ID=TE_159:Pdulcis26_LTRretrotransposon726;Cluster=Prunusclust000169;CLASS_I_LTR_copia;
Pd01	TEannotationCRAG	soloLTR	1143663	1143999	.	.	.	ID=TE_160:Ppersica_LTRretrotransposon2169;Cluster=Prunusclust001406;CLASS_I_LTR_copia;
Pd01	TEannotationCRAG	MITE	1145714	1146293	8.5	+	.	ID=TE_161:SE320300066fam70_588;3;CLASS_II_MITE
Pd01	TEannotationCRAG	REPET_coding	1147668	1148175	0.0	-	.	ID=TE_162:ms171528_pdulcis26_s0048_Tedenovo13773;Target=Tedenovo13773;ClassII_TIR
Pd01	TEannotationCRAG	MITE	1153801	1154144	11.3	-	.	ID=TE_163:SE320500145fam129_356;10;CLASS_II_MITE
Pd01	TEannotationCRAG	MITE	1166143	1166507	1.6	-	.	ID=TE_164:SE320200071fam74_368;3;CLASS_II_MITE
Pd01	TEannotationCRAG	soloLTR	1166151	1166498	.	.	.	ID=TE_165:Pdulcis26_LTRretrotransposon307;Cluster=Prunusclust000471;CLASS_I_LTR_unclassified;
Pd01	TEannotationCRAG	MITE	1173952	1174215	7.2	-	.	ID=TE_166:SE320200028fam42_283;10;CLASS_II_MITE
Pd01	TEannotationCRAG	MITE	1182317	1182873	11.3	+	.	ID=TE_167:SE320200090fam87_541;8;CLASS_II_MITE
Pd01	TEannotationCRAG	REPET_coding	1188944	1190199	0.0	+	.	ID=TE_168:ms171569_pdulcis26_s0048_Tedenovo2331;Target=Tedenovo2331;ClassI_LINE
Pd01	TEannotationCRAG	MITE	1202104	1202368	19.3	+	.	ID=TE_169:almondfam7_288;1;CLASS_II_MITE
Pd01	TEannotationCRAG	MITE	1202120	1202348	17	+	.	ID=TE_170:almondfam16_253;1;CLASS_II_MITE
Pd01	TEannotationCRAG	REPET_coding	1203619	1204696	0.0	-	.	ID=TE_171:ms171459_pdulcis26_s0048_Tedenovo3905;Target=Tedenovo3905;ClassII_TIR
Pd01	TEannotationCRAG	MITE	1204852	1205114	22.2	+	.	ID=TE_172:almondfam7_288;4;CLASS_II_MITE
Pd01	TEannotationCRAG	MITE	1205235	1205497	20.8	-	.	ID=TE_173:almondfam16_253;1;CLASS_II_MITE
Pd01	TEannotationCRAG	MITE	1205381	1205629	23.5	-	.	ID=TE_174:almondfam16_253;40;CLASS_II_MITE
Pd01	TEannotationCRAG	MITE	1206185	1206738	7.7	-	.	ID=TE_175:SE320300066fam70_588;9;CLASS_II_MITE
Pd01	TEannotationCRAG	MITE	1214430	1214799	14.7	-	.	ID=TE_176:SE320200071fam74_368;2;CLASS_II_MITE
Pd01	TEannotationCRAG	soloLTR	1214441	1214787	.	.	.	ID=TE_177:Ppersica_LTRretrotransposon4120;Cluster=Prunusclust001650;CLASS_I_LTR_copia;
Pd01	TEannotationCRAG	MITE	1219877	1220245	4.1	+	.	ID=TE_178:SE320200071fam74_368;1;CLASS_II_MITE
Pd01	TEannotationCRAG	soloLTR	1219886	1220233	.	.	.	ID=TE_179:Pdulcis26_LTRretrotransposon307;Cluster=Prunusclust000471;CLASS_I_LTR_unclassified;
Pd01	TEannotationCRAG	MITE	1224166	1224777	10.4	+	.	ID=TE_180:SE320500003fam24_646;30;CLASS_II_MITE
Pd01	TEannotationCRAG	MITE	1243356	1243861	2.8	+	.	ID=TE_181:almondfam1_506;1;CLASS_II_MITE
Pd01	TEannotationCRAG	MITE	1243912	1244103	16.1	+	.	ID=TE_182:SE320200159fam138_200;1;CLASS_II_MITE
Pd01	TEannotationCRAG	MITE	1244117	1244318	1.5	+	.	ID=TE_183:SE320600119fam109_219;5;CLASS_II_MITE
Pd01	TEannotationCRAG	setA_Full_LTR	1254996	1259809	.	-	.	ID=TE_184:Pdulcis26_LTRretrotransposon376;Cluster=Prunusclust000063;CLASS_I_LTR_copia;My=10.1246544165;
Pd01	TEannotationCRAG	REPET_coding	1254998	1259809	0.0	+	.	ID=TE_185:ms53475_pdulcis26_s0048_Tedenovo10891;Target=Tedenovo10891;ClassI_DIRS
Pd01	TEannotationCRAG	MITE	1260334	1260774	12.3	+	.	ID=TE_186:SE320500016fam33_479;3;CLASS_II_MITE
Pd01	TEannotationCRAG	setA_Full_LTR	1263627	1267565	.	-	.	ID=TE_187:Pdulcis26_LTRretrotransposon377;Cluster=Prunusclust000041;CLASS_I_LTR_copia;My=4.848801167;
Pd01	TEannotationCRAG	MITE	1278968	1279232	23.6	+	.	ID=TE_188:almondfam7_288;13;CLASS_II_MITE
Pd01	TEannotationCRAG	MITE	1295472	1295953	13.1	-	.	ID=TE_189:SE320500116fam106_488;3;CLASS_II_MITE
Pd01	TEannotationCRAG	MITE	1331776	1332240	9.1	-	.	ID=TE_190:SE320500016fam33_479;3;CLASS_II_MITE
Pd01	TEannotationCRAG	soloLTR	1333449	1333629	.	.	.	ID=TE_191:Pdulcis26_LTRretrotransposon1608;Cluster=Prunusclust000074;CLASS_I_LTR_unclassified;
Pd01	TEannotationCRAG	truncated_LTR	1333703	1337794	.	.	.	ID=TE_192:Pdulcis26_LTRretrotransposon1608;Cluster=Prunusclust000074;CLASS_I_LTR_unclassified;
Pd01	TEannotationCRAG	truncated_LTR	1334750	1336076	.	.	.	ID=TE_193:Pdulcis26_LTRretrotransposon1608;Cluster=Prunusclust000074;CLASS_I_LTR_unclassified;
Pd01	TEannotationCRAG	soloLTR	1337667	1337802	.	.	.	ID=TE_194:Pdulcis26_LTRretrotransposon1406;Cluster=Prunusclust000912;CLASS_I_LTR_unclassified;
Pd01	TEannotationCRAG	soloLTR	1342447	1342640	.	.	.	ID=TE_195:Pdulcis26_LTRretrotransposon255;Cluster=Prunusclust000453;CLASS_I_LTR_copia;
Pd01	TEannotationCRAG	soloLTR	1369176	1369434	.	.	.	ID=TE_196:Ppersica_LTRretrotransposon3723;Cluster=Prunusclust001594;CLASS_I_LTR_unclassified;
Pd01	TEannotationCRAG	REPET_coding	1387520	1403823	0.0	-	.	ID=TE_197:ms134456_pdulcis26_s0048_Tedenovo11642;Target=Tedenovo11642;ClassII_TIR
Pd01	TEannotationCRAG	MITE	1407934	1408331	14.6	-	.	ID=TE_198:SE320500117fam107_413;5;CLASS_II_MITE
Pd01	TEannotationCRAG	soloLTR	1410918	1411598	.	.	.	ID=TE_199:Pdulcis26_LTRretrotransposon2027;Cluster=Prunusclust001134;CLASS_I_LTR_gypsy;
Pd01	TEannotationCRAG	MITE	1439961	1440179	3.2	+	.	ID=TE_200:SE320600119fam109_219;1;CLASS_II_MITE
Pd01	TEannotationCRAG	MITE	1455733	1455934	16.3	+	.	ID=TE_201:SE320200039fam49_221;10;CLASS_II_MITE
Pd01	TEannotationCRAG	soloLTR	1456325	1456939	.	.	.	ID=TE_202:Pdulcis26_LTRretrotransposon766;Cluster=Prunusclust000667;CLASS_I_LTR_unclassified;
Pd01	TEannotationCRAG	MITE	1456325	1456595	4.1	+	.	ID=TE_203:almondfam11_275;4;CLASS_II_MITE
Pd01	TEannotationCRAG	MITE	1456666	1456939	6.2	+	.	ID=TE_204:almondfam11_275;1;CLASS_II_MITE
Pd01	TEannotationCRAG	MITE	1457944	1458304	6.7	-	.	ID=TE_205:SE320500122fam112_369;1;CLASS_II_MITE
Pd01	TEannotationCRAG	truncated_LTR	1459291	1459847	.	.	.	ID=TE_206:Ppersica_LTRretrotransposon3476;Cluster=Prunusclust001575;CLASS_I_LTR_unclassified;
Pd01	TEannotationCRAG	MITE	1459316	1459579	17.3	-	.	ID=TE_207:almondfam16_253;2;CLASS_II_MITE
Pd01	TEannotationCRAG	MITE	1459362	1459629	19.6	-	.	ID=TE_208:almondfam16_253;1;CLASS_II_MITE
Pd01	TEannotationCRAG	MITE	1459462	1459776	19.7	-	.	ID=TE_209:almondfam7_288;13;CLASS_II_MITE
Pd01	TEannotationCRAG	MITE	1459516	1459772	17.4	+	.	ID=TE_210:almondfam16_253;1;CLASS_II_MITE
Pd01	TEannotationCRAG	REPET_coding	1459934	1461036	0.0	+	.	ID=TE_211:ms171393_pdulcis26_s0048_Tedenovo11390;Target=Tedenovo11390;ClassII_TIR
Pd01	TEannotationCRAG	truncated_LTR	1460179	1460802	.	.	.	ID=TE_212:Pdulcis26_LTRretrotransposon1482;Cluster=Prunusclust000936;CLASS_I_LTR_unclassified;
Pd01	TEannotationCRAG	soloLTR	1460298	1460792	.	.	.	ID=TE_213:Pdulcis26_LTRretrotransposon1482;Cluster=Prunusclust000936;CLASS_I_LTR_unclassified;
Pd01	TEannotationCRAG	MITE	1461322	1461551	18.8	-	.	ID=TE_214:almondfam16_253;29;CLASS_II_MITE
Pd01	TEannotationCRAG	soloLTR	1461725	1461870	.	.	.	ID=TE_215:Ppersica_LTRretrotransposon268;Cluster=Prunusclust001196;CLASS_I_LTR_unclassified;
Pd01	TEannotationCRAG	MITE	1464429	1464778	1.7	-	.	ID=TE_216:SE320200071fam74_368;10;CLASS_II_MITE
Pd01	TEannotationCRAG	soloLTR	1464431	1464778	.	.	.	ID=TE_217:Pdulcis26_LTRretrotransposon307;Cluster=Prunusclust000471;CLASS_I_LTR_unclassified;
Pd01	TEannotationCRAG	REPET_coding	1471465	1472031	0.0	+	.	ID=TE_218:ms171383_pdulcis26_s0048_Tedenovo9411;Target=Tedenovo9411;ClassI_LINE
Pd01	TEannotationCRAG	MITE	1484288	1484516	17.5	+	.	ID=TE_219:almondfam16_253;15;CLASS_II_MITE
Pd01	TEannotationCRAG	MITE	1484316	1484620	15.9	-	.	ID=TE_220:almondfam7_288;6;CLASS_II_MITE
Pd01	TEannotationCRAG	MITE	1484404	1484653	15.4	-	.	ID=TE_221:almondfam16_253;18;CLASS_II_MITE
Pd01	TEannotationCRAG	MITE	1490328	1490602	8.1	+	.	ID=TE_222:almondfam11_275;1;CLASS_II_MITE
Pd01	TEannotationCRAG	soloLTR	1490331	1490602	.	.	.	ID=TE_223:Pdulcis26_LTRretrotransposon1723;Cluster=Prunusclust001028;CLASS_I_LTR_unclassified;
Pd01	TEannotationCRAG	MITE	1503362	1503711	2	-	.	ID=TE_224:SE320200071fam74_368;10;CLASS_II_MITE
Pd01	TEannotationCRAG	soloLTR	1503364	1503711	.	.	.	ID=TE_225:Pdulcis26_LTRretrotransposon307;Cluster=Prunusclust000471;CLASS_I_LTR_unclassified;
Pd01	TEannotationCRAG	soloLTR	1517005	1517350	.	.	.	ID=TE_226:Pdulcis26_LTRretrotransposon307;Cluster=Prunusclust000471;CLASS_I_LTR_unclassified;
Pd01	TEannotationCRAG	MITE	1517005	1517352	8.3	+	.	ID=TE_227:SE320200071fam74_368;10;CLASS_II_MITE
Pd01	TEannotationCRAG	MITE	1522072	1522268	8.7	-	.	ID=TE_228:SE320600128fam115_207;8;CLASS_II_MITE
Pd01	TEannotationCRAG	MITE	1535103	1535693	25.7	+	.	ID=TE_229:SE320500098fam94_639;56;CLASS_II_MITE
Pd01	TEannotationCRAG	MITE	1564723	1565252	8	+	.	ID=TE_230:SE320200090fam87_541;8;CLASS_II_MITE
Pd01	TEannotationCRAG	MITE	1565546	1565860	18.6	-	.	ID=TE_231:almondfam7_288;12;CLASS_II_MITE
Pd01	TEannotationCRAG	MITE	1565547	1565801	17.4	+	.	ID=TE_232:almondfam16_253;1;CLASS_II_MITE
Pd01	TEannotationCRAG	MITE	1565646	1565955	20.9	-	.	ID=TE_233:almondfam7_288;14;CLASS_II_MITE
Pd01	TEannotationCRAG	MITE	1565694	1565998	23.5	+	.	ID=TE_234:almondfam7_288;14;CLASS_II_MITE
Pd01	TEannotationCRAG	MITE	1576280	1576635	2.5	+	.	ID=TE_235:SE320200071fam74_368;5;CLASS_II_MITE
Pd01	TEannotationCRAG	soloLTR	1576285	1576632	.	.	.	ID=TE_236:Pdulcis26_LTRretrotransposon307;Cluster=Prunusclust000471;CLASS_I_LTR_unclassified;
Pd01	TEannotationCRAG	MITE	1580358	1580577	10.2	-	.	ID=TE_237:SE320200026fam40_232;14;CLASS_II_MITE
Pd01	TEannotationCRAG	REPET_coding	1581053	1585478	0.0	-	.	ID=TE_238:ms171392_pdulcis26_s0048_Tedenovo11361;Target=Tedenovo11361;ClassII_TIR
Pd01	TEannotationCRAG	MITE	1621045	1621423	14	+	.	ID=TE_239:SE320500117fam107_413;1;CLASS_II_MITE
Pd01	TEannotationCRAG	truncated_LTR	1622544	1626940	.	.	.	ID=TE_240:Ppersica_LTRretrotransposon37;Cluster=Prunusclust001177;CLASS_I_LTR_unclassified;
Pd01	TEannotationCRAG	MITE	1627777	1628210	13	+	.	ID=TE_241:SE320500117fam107_413;1;CLASS_II_MITE
Pd01	TEannotationCRAG	truncated_LTR	1629314	1632270	.	.	.	ID=TE_242:Pdulcis26_LTRretrotransposon39;Cluster=Prunusclust000370;CLASS_I_LTR_unclassified;
Pd01	TEannotationCRAG	MITE	1633132	1633494	12.4	-	.	ID=TE_243:SE320500122fam112_369;3;CLASS_II_MITE
Pd01	TEannotationCRAG	soloLTR	1634690	1635343	.	.	.	ID=TE_244:Pdulcis26_LTRretrotransposon1757;Cluster=Prunusclust000078;CLASS_I_LTR_unclassified;
Pd01	TEannotationCRAG	truncated_LTR	1636775	1640517	.	.	.	ID=TE_245:Pdulcis26_LTRretrotransposon1547;Cluster=Prunusclust000963;CLASS_I_LTR_unclassified;
Pd01	TEannotationCRAG	truncated_LTR	1637034	1639451	.	.	.	ID=TE_246:Pdulcis26_LTRretrotransposon1547;Cluster=Prunusclust000963;CLASS_I_LTR_unclassified;
Pd01	TEannotationCRAG	truncated_LTR	1642556	1646484	.	.	.	ID=TE_247:Ppersica_LTRretrotransposon37;Cluster=Prunusclust001177;CLASS_I_LTR_unclassified;
Pd01	TEannotationCRAG	MITE	1652519	1652933	11.7	+	.	ID=TE_248:SE320500117fam107_413;3;CLASS_II_MITE
Pd01	TEannotationCRAG	MITE	1654941	1655303	10.5	-	.	ID=TE_249:SE320500122fam112_369;3;CLASS_II_MITE
Pd01	TEannotationCRAG	REPET_coding	1655949	1657672	0.0	-	.	ID=TE_250:ms14491_pdulcis26_s0287_Tedenovo13450;Target=Tedenovo13450;ClassII_TIR
Pd01	TEannotationCRAG	MITE	1657981	1658594	7.9	+	.	ID=TE_251:SE320300022fam36_606;8;CLASS_II_MITE
Pd01	TEannotationCRAG	truncated_LTR	1659749	1663686	.	.	.	ID=TE_252:Ppersica_LTRretrotransposon37;Cluster=Prunusclust001177;CLASS_I_LTR_unclassified;
Pd01	TEannotationCRAG	soloLTR	1670482	1671108	.	.	.	ID=TE_253:Ppersica_LTRretrotransposon1153;Cluster=Prunusclust000022;CLASS_I_LTR_unclassified;
Pd01	TEannotationCRAG	truncated_LTR	1689633	1692659	.	.	.	ID=TE_254:Pdulcis26_LTRretrotransposon1642;Cluster=Prunusclust000042;CLASS_I_LTR_unclassified;
Pd01	TEannotationCRAG	setA_Full_LTR	1720814	1726163	.	+	.	ID=TE_255:Pdulcis26_LTRretrotransposon1197;Cluster=Prunusclust000050;CLASS_I_LTR_gypsy;My=6.868188408;
Pd01	TEannotationCRAG	MITE	1735271	1735638	9.2	-	.	ID=TE_256:SE320500122fam112_369;1;CLASS_II_MITE
Pd01	TEannotationCRAG	soloLTR	1736999	1737291	.	.	.	ID=TE_257:Pdulcis26_LTRretrotransposon486;Cluster=Prunusclust000538;CLASS_I_LTR_unclassified;
Pd01	TEannotationCRAG	truncated_LTR	1750459	1753930	.	.	.	ID=TE_258:Pdulcis26_LTRretrotransposon49;Cluster=Prunusclust000377;CLASS_I_LTR_gypsy;
Pd01	TEannotationCRAG	MITE	1768213	1768566	11.6	-	.	ID=TE_259:SE320500145fam129_356;1;CLASS_II_MITE
Pd01	TEannotationCRAG	setA_Full_LTR	1771103	1785441	.	-	.	ID=TE_260:Pdulcis26_LTRretrotransposon1196;Cluster=Prunusclust000825;CLASS_I_LTR_gypsy;My=0.538503639;
Pd01	TEannotationCRAG	soloLTR	1787280	1787510	.	.	.	ID=TE_261:Ppersica_LTRretrotransposon4957;Cluster=Prunusclust000162;CLASS_I_LTR_copia;
Pd01	TEannotationCRAG	soloLTR	1788988	1789108	.	.	.	ID=TE_262:Ppersica_LTRretrotransposon5337;Cluster=Prunusclust001809;CLASS_I_LTR_unclassified;
Pd01	TEannotationCRAG	REPET_coding	1790656	1791303	0.0	+	.	ID=TE_263:ms14485_pdulcis26_s0287_Tedenovo12275;Target=Tedenovo12275;ClassI_LINE
Pd01	TEannotationCRAG	REPET_coding	1791332	1792071	0.0	+	.	ID=TE_264:ms14475_pdulcis26_s0287_Tedenovo8358;Target=Tedenovo8358;ClassI_LINE
Pd01	TEannotationCRAG	MITE	1792615	1792949	9.7	+	.	ID=TE_265:SE320500145fam129_356;13;CLASS_II_MITE
Pd01	TEannotationCRAG	MITE	1794525	1794943	15.8	-	.	ID=TE_266:SE320500095fam92_443;3;CLASS_II_MITE
Pd01	TEannotationCRAG	MITE	1807620	1807899	20.5	+	.	ID=TE_267:SE320300111fam101_309;10;CLASS_II_MITE
Pd01	TEannotationCRAG	soloLTR	1808947	1809079	.	.	.	ID=TE_268:Pdulcis26_LTRretrotransposon840;Cluster=Prunusclust000695;CLASS_I_LTR_copia;
Pd01	TEannotationCRAG	soloLTR	1809241	1809387	.	.	.	ID=TE_269:Ppersica_LTRretrotransposon3916;Cluster=Prunusclust001612;CLASS_I_LTR_unclassified;
Pd01	TEannotationCRAG	MITE	1809242	1809589	9.5	+	.	ID=TE_270:SE320500089fam86_351;3;CLASS_II_MITE
Pd01	TEannotationCRAG	soloLTR	1826629	1827099	.	.	.	ID=TE_271:Ppersica_LTRretrotransposon3150;Cluster=Prunusclust001533;CLASS_I_LTR_unclassified;
Pd01	TEannotationCRAG	soloLTR	1830216	1830667	.	.	.	ID=TE_272:Ppersica_LTRretrotransposon3150;Cluster=Prunusclust001533;CLASS_I_LTR_unclassified;
Pd01	TEannotationCRAG	soloLTR	1836287	1836610	.	.	.	ID=TE_273:Pdulcis26_LTRretrotransposon840;Cluster=Prunusclust000695;CLASS_I_LTR_copia;
Pd01	TEannotationCRAG	truncated_LTR	1838069	1840131	.	.	.	ID=TE_274:Pdulcis26_LTRretrotransposon1942;Cluster=Prunusclust001101;CLASS_I_LTR_gypsy;
Pd01	TEannotationCRAG	truncated_LTR	1838069	1840584	.	.	.	ID=TE_275:Pdulcis26_LTRretrotransposon1942;Cluster=Prunusclust001101;CLASS_I_LTR_gypsy;
Pd01	TEannotationCRAG	setA_Full_LTR	1844993	1852742	.	+	.	ID=TE_276:Pdulcis26_LTRretrotransposon1179;Cluster=Prunusclust000820;CLASS_I_LTR_unclassified;My=4.1713370927;
Pd01	TEannotationCRAG	soloLTR	1853992	1854218	.	.	.	ID=TE_277:Pdulcis26_LTRretrotransposon1540;Cluster=Prunusclust000074;CLASS_I_LTR_gypsy;
Pd01	TEannotationCRAG	soloLTR	1854773	1854871	.	.	.	ID=TE_278:Pdulcis26_LTRretrotransposon1179;Cluster=Prunusclust000820;CLASS_I_LTR_unclassified;
Pd01	TEannotationCRAG	MITE	1857076	1857664	9.9	+	.	ID=TE_279:SE320500134fam121_586;1;CLASS_II_MITE
Pd01	TEannotationCRAG	MITE	1857999	1858347	1.4	-	.	ID=TE_280:SE320200071fam74_368;10;CLASS_II_MITE
Pd01	TEannotationCRAG	MITE	1860314	1860917	18.9	-	.	ID=TE_281:SE320200032fam44_608;9;CLASS_II_MITE
Pd01	TEannotationCRAG	REPET_coding	1860922	1861492	0.0	+	.	ID=TE_282:ms11798_pdulcis26_s0281_Tedenovo11571;Target=Tedenovo11571;ClassI_LINE
Pd01	TEannotationCRAG	soloLTR	1862515	1862635	.	.	.	ID=TE_283:Pdulcis26_LTRretrotransposon1442;Cluster=Prunusclust000920;CLASS_I_LTR_unclassified;
Pd01	TEannotationCRAG	MITE	1868202	1868407	1.5	-	.	ID=TE_284:SE320600119fam109_219;7;CLASS_II_MITE
Pd01	TEannotationCRAG	soloLTR	1887140	1887264	.	.	.	ID=TE_285:Ppersica_LTRretrotransposon43;Cluster=Prunusclust001178;CLASS_I_LTR_unclassified;
Pd01	TEannotationCRAG	MITE	1893268	1893512	15.2	-	.	ID=TE_286:almondfam16_253;40;CLASS_II_MITE
Pd01	TEannotationCRAG	MITE	1904506	1904719	6.5	-	.	ID=TE_287:SE320200132fam119_220;1;CLASS_II_MITE
Pd01	TEannotationCRAG	MITE	1907623	1907880	5.4	-	.	ID=TE_288:SE320200080fam79_273;10;CLASS_II_MITE
Pd01	TEannotationCRAG	soloLTR	1946060	1946536	.	.	.	ID=TE_289:Pdulcis26_LTRretrotransposon1291;Cluster=Prunusclust000860;CLASS_I_LTR_gypsy;
Pd01	TEannotationCRAG	setA_Full_LTR	1950553	1960893	.	+	.	ID=TE_290:Pdulcis26_LTRretrotransposon1178;Cluster=Prunusclust000015;CLASS_I_LTR_gypsy;My=4.4261321514;
Pd01	TEannotationCRAG	REPET_coding	1974460	1975915	0.0	-	.	ID=TE_291:ms11787_pdulcis26_s0281_Tedenovo4940;Target=Tedenovo4940;ClassII_TIR
Pd01	TEannotationCRAG	MITE	2008576	2008841	7.5	-	.	ID=TE_292:almondfam11_275;1;CLASS_II_MITE
Pd01	TEannotationCRAG	MITE	2008913	2009165	6.7	-	.	ID=TE_293:almondfam11_275;4;CLASS_II_MITE
Pd01	TEannotationCRAG	soloLTR	2032971	2033547	.	.	.	ID=TE_294:Ppersica_LTRretrotransposon746;Cluster=Prunusclust001275;CLASS_I_LTR_unclassified;
Pd01	TEannotationCRAG	REPET_coding	2032971	2036028	0.0	-	.	ID=TE_295:ms11781_pdulcis26_s0281_Tedenovo905;Target=Tedenovo905;ClassII_TIR
Pd01	TEannotationCRAG	REPET_coding	2036129	2038330	0.0	+	.	ID=TE_296:ms117604_pdulcis26_s0723_Tedenovo905;Target=Tedenovo905;ClassII_TIR
Pd01	TEannotationCRAG	soloLTR	2037294	2038330	.	.	.	ID=TE_297:Ppersica_LTRretrotransposon746;Cluster=Prunusclust001275;CLASS_I_LTR_unclassified;
Pd01	TEannotationCRAG	MITE	2057595	2057981	17.8	+	.	ID=TE_298:SE320500117fam107_413;1;CLASS_II_MITE
Pd01	TEannotationCRAG	MITE	2058732	2059095	3.4	+	.	ID=TE_299:SE320200071fam74_368;1;CLASS_II_MITE
Pd01	TEannotationCRAG	soloLTR	2058744	2059093	.	.	.	ID=TE_300:Pdulcis26_LTRretrotransposon307;Cluster=Prunusclust000471;CLASS_I_LTR_unclassified;
Pd01	TEannotationCRAG	soloLTR	2068917	2069119	.	.	.	ID=TE_301:Pdulcis26_LTRretrotransposon1498;Cluster=Prunusclust000943;CLASS_I_LTR_copia;
Pd01	TEannotationCRAG	setA_Full_LTR	2072832	2080080	.	+	.	ID=TE_302:Pdulcis26_LTRretrotransposon1816;Cluster=Prunusclust000039;CLASS_I_LTR_copia;My=4.6952237354;
Pd01	TEannotationCRAG	truncated_LTR	2084196	2086958	.	.	.	ID=TE_303:Pdulcis26_LTRretrotransposon708;Cluster=Prunusclust000646;CLASS_I_LTR_copia;
Pd01	TEannotationCRAG	soloLTR	2084705	2086431	.	.	.	ID=TE_304:Pdulcis26_LTRretrotransposon708;Cluster=Prunusclust000646;CLASS_I_LTR_copia;
Pd01	TEannotationCRAG	soloLTR	2087125	2087246	.	.	.	ID=TE_305:Ppersica_LTRretrotransposon5337;Cluster=Prunusclust001809;CLASS_I_LTR_unclassified;
Pd01	TEannotationCRAG	MITE	2087405	2087978	3.8	-	.	ID=TE_306:SE320300066fam70_588;9;CLASS_II_MITE
Pd01	TEannotationCRAG	setA_Full_LTR	2090120	2094903	.	-	.	ID=TE_307:Pdulcis26_LTRretrotransposon1817;Cluster=Prunusclust000053;CLASS_I_LTR_copia;My=14.3528198994;
Pd01	TEannotationCRAG	MITE	2097493	2097770	6.9	-	.	ID=TE_308:almondfam11_275;1;CLASS_II_MITE
Pd01	TEannotationCRAG	soloLTR	2097494	2097710	.	.	.	ID=TE_309:Ppersica_LTRretrotransposon2701;Cluster=Prunusclust001483;CLASS_I_LTR_copia;
Pd01	TEannotationCRAG	truncated_LTR	2103090	2106118	.	.	.	ID=TE_310:Pdulcis26_LTRretrotransposon708;Cluster=Prunusclust000646;CLASS_I_LTR_copia;
Pd01	TEannotationCRAG	soloLTR	2106123	2106244	.	.	.	ID=TE_311:Ppersica_LTRretrotransposon5337;Cluster=Prunusclust001809;CLASS_I_LTR_unclassified;
Pd01	TEannotationCRAG	soloLTR	2106363	2106484	.	.	.	ID=TE_312:Ppersica_LTRretrotransposon5337;Cluster=Prunusclust001809;CLASS_I_LTR_unclassified;
Pd01	TEannotationCRAG	MITE	2106643	2107215	3.5	-	.	ID=TE_313:SE320300066fam70_588;9;CLASS_II_MITE
Pd01	TEannotationCRAG	setA_Full_LTR	2109064	2114061	.	-	.	ID=TE_314:Pdulcis26_LTRretrotransposon1259;Cluster=Prunusclust000053;CLASS_I_LTR_copia;My=4.2969370531;
Pd01	TEannotationCRAG	MITE	2117012	2117289	6.9	-	.	ID=TE_315:almondfam11_275;1;CLASS_II_MITE
Pd01	TEannotationCRAG	soloLTR	2117013	2117229	.	.	.	ID=TE_316:Ppersica_LTRretrotransposon2701;Cluster=Prunusclust001483;CLASS_I_LTR_copia;
Pd01	TEannotationCRAG	truncated_LTR	2124351	2126731	.	.	.	ID=TE_317:Pdulcis26_LTRretrotransposon1261;Cluster=Prunusclust000852;CLASS_I_LTR_unclassified;
Pd01	TEannotationCRAG	soloLTR	2124352	2126729	.	.	.	ID=TE_318:Pdulcis26_LTRretrotransposon1261;Cluster=Prunusclust000852;CLASS_I_LTR_unclassified;
Pd01	TEannotationCRAG	soloLTR	2127127	2127248	.	.	.	ID=TE_319:Ppersica_LTRretrotransposon5337;Cluster=Prunusclust001809;CLASS_I_LTR_unclassified;
Pd01	TEannotationCRAG	REPET_coding	2131162	2134393	0.0	+	.	ID=TE_320:ms130412_pdulcis26_s0319_Tedenovo11911;Target=Tedenovo11911;ClassI_LINE
Pd01	TEannotationCRAG	setA_Full_LTR	2144113	2153463	.	+	.	ID=TE_321:Pdulcis26_LTRretrotransposon1260;Cluster=Prunusclust000851;CLASS_I_LTR_copia;My=1.0504263496;
Pd01	TEannotationCRAG	soloLTR	2163123	2163678	.	.	.	ID=TE_322:Ppersica_LTRretrotransposon3923;Cluster=Prunusclust001614;CLASS_I_LTR_gypsy;
Pd01	TEannotationCRAG	truncated_LTR	2181436	2185213	.	.	.	ID=TE_323:Pdulcis26_LTRretrotransposon1467;Cluster=Prunusclust000930;CLASS_I_LTR_unclassified;
Pd01	TEannotationCRAG	REPET_coding	2181437	2185296	0.0	+	.	ID=TE_324:ms137984_pdulcis26_s0319_Tedenovo10114;Target=Tedenovo10114;ClassII_TIR
Pd01	TEannotationCRAG	soloLTR	2185648	2186379	.	.	.	ID=TE_325:Pdulcis26_LTRretrotransposon1914;Cluster=Prunusclust000276;CLASS_I_LTR_gypsy;
Pd01	TEannotationCRAG	truncated_LTR	2185907	2188148	.	.	.	ID=TE_326:Ppersica_LTRretrotransposon3905;Cluster=Prunusclust000003;CLASS_I_LTR_gypsy;
Pd01	TEannotationCRAG	truncated_LTR	2194468	2197422	.	.	.	ID=TE_327:Pdulcis26_LTRretrotransposon1162;Cluster=Prunusclust000003;CLASS_I_LTR_gypsy;
Pd01	TEannotationCRAG	soloLTR	2212982	2213284	.	.	.	ID=TE_328:Ppersica_LTRretrotransposon946;Cluster=Prunusclust001288;CLASS_I_LTR_unclassified;
Pd01	TEannotationCRAG	MITE	2256655	2256899	18.3	+	.	ID=TE_329:almondfam16_253;21;CLASS_II_MITE
Pd01	TEannotationCRAG	MITE	2258839	2259102	21.2	-	.	ID=TE_330:almondfam7_288;16;CLASS_II_MITE
Pd01	TEannotationCRAG	MITE	2261015	2261358	7.8	-	.	ID=TE_331:SE320200071fam74_368;10;CLASS_II_MITE
Pd01	TEannotationCRAG	MITE	2262069	2262331	22.7	-	.	ID=TE_332:almondfam16_253;1;CLASS_II_MITE
Pd01	TEannotationCRAG	MITE	2262267	2262514	19.2	+	.	ID=TE_333:almondfam16_253;1;CLASS_II_MITE
Pd01	TEannotationCRAG	truncated_LTR	2263480	2264565	.	.	.	ID=TE_334:Pdulcis26_LTRretrotransposon1670;Cluster=Prunusclust001012;CLASS_I_LTR_unclassified;
Pd01	TEannotationCRAG	MITE	2266406	2266756	11.4	-	.	ID=TE_335:SE320500166fam145_341;1;CLASS_II_MITE
Pd01	TEannotationCRAG	MITE	2268202	2268492	21.9	+	.	ID=TE_336:almondfam7_288;9;CLASS_II_MITE
Pd01	TEannotationCRAG	MITE	2269047	2269336	22.4	+	.	ID=TE_337:almondfam7_288;9;CLASS_II_MITE
Pd01	TEannotationCRAG	MITE	2269128	2269424	21.7	+	.	ID=TE_338:almondfam7_288;9;CLASS_II_MITE
Pd01	TEannotationCRAG	MITE	2269930	2270220	23.6	+	.	ID=TE_339:almondfam7_288;9;CLASS_II_MITE
Pd01	TEannotationCRAG	truncated_LTR	2270009	2270483	.	.	.	ID=TE_340:Ppersica_LTRretrotransposon3476;Cluster=Prunusclust001575;CLASS_I_LTR_unclassified;
Pd01	TEannotationCRAG	REPET_coding	2270483	2275101	0.0	+	.	ID=TE_341:ms99963_pdulcis26_s0319_Tedenovo11642;Target=Tedenovo11642;ClassII_TIR
Pd01	TEannotationCRAG	REPET_coding	2275444	2289129	0.0	+	.	ID=TE_342:ms127183_pdulcis26_s0017_Tedenovo12144;Target=Tedenovo12144;ClassII_TIR
Pd01	TEannotationCRAG	REPET_coding	2289151	2295046	0.0	+	.	ID=TE_343:ms127174_pdulcis26_s0017_Tedenovo11192;Target=Tedenovo11192;ClassII_TIR
Pd01	TEannotationCRAG	REPET_coding	2320903	2326283	0.0	+	.	ID=TE_344:ms127171_pdulcis26_s0017_Tedenovo5366;Target=Tedenovo5366;ClassII_TIR
Pd01	TEannotationCRAG	truncated_LTR	2320909	2326283	.	.	.	ID=TE_345:Pdulcis26_LTRretrotransposon1237;Cluster=Prunusclust000838;CLASS_I_LTR_unclassified;
Pd01	TEannotationCRAG	soloLTR	2329723	2330707	.	.	.	ID=TE_346:Pdulcis26_LTRretrotransposon1663;Cluster=Prunusclust001008;CLASS_I_LTR_copia;
Pd01	TEannotationCRAG	REPET_coding	2334051	2334404	0.0	+	.	ID=TE_347:ms200670_pdulcis26_s0017_Tedenovo9422;Target=Tedenovo9422;ClassI_SINE
Pd01	TEannotationCRAG	soloLTR	2356067	2356394	.	.	.	ID=TE_348:Ppersica_LTRretrotransposon1126;Cluster=Prunusclust000016;CLASS_I_LTR_copia;
Pd01	TEannotationCRAG	soloLTR	2366815	2367422	.	.	.	ID=TE_349:Ppersica_LTRretrotransposon4200;Cluster=Prunusclust000024;CLASS_I_LTR_gypsy;
Pd01	TEannotationCRAG	MITE	2366815	2367086	7	-	.	ID=TE_350:almondfam11_275;1;CLASS_II_MITE
Pd01	TEannotationCRAG	MITE	2367158	2367424	7.9	-	.	ID=TE_351:almondfam11_275;2;CLASS_II_MITE
Pd01	TEannotationCRAG	truncated_LTR	2367906	2370687	.	.	.	ID=TE_352:Pdulcis26_LTRretrotransposon224;Cluster=Prunusclust000074;CLASS_I_LTR_gypsy;
Pd01	TEannotationCRAG	truncated_LTR	2371482	2376194	.	.	.	ID=TE_353:Ppersica_LTRretrotransposon3709;Cluster=Prunusclust001593;CLASS_I_LTR_unclassified;
Pd01	TEannotationCRAG	REPET_coding	2371483	2376220	0.0	-	.	ID=TE_354:ms194338_pdulcis26_s0017_Tedenovo10987;Target=Tedenovo10987;ClassII_TIR
Pd01	TEannotationCRAG	soloLTR	2378467	2378856	.	.	.	ID=TE_355:Ppersica_LTRretrotransposon1668;Cluster=Prunusclust000124;CLASS_I_LTR_unclassified;
Pd01	TEannotationCRAG	setA_Full_LTR	2392132	2398179	.	+	.	ID=TE_356:Pdulcis26_LTRretrotransposon162;Cluster=Prunusclust000424;CLASS_I_LTR_copia;My=1.2670312954;
Pd01	TEannotationCRAG	REPET_coding	2408211	2408998	0.0	-	.	ID=TE_357:ms194234_pdulcis26_s0017_Tedenovo11097;Target=Tedenovo11097;ClassII_TIR
Pd01	TEannotationCRAG	REPET_coding	2410461	2413088	0.0	-	.	ID=TE_358:ms194235_pdulcis26_s0017_Tedenovo11097;Target=Tedenovo11097;ClassII_TIR
Pd01	TEannotationCRAG	setA_Full_LTR	2418298	2422578	.	-	.	ID=TE_359:Pdulcis26_LTRretrotransposon163;Cluster=Prunusclust000005;CLASS_I_LTR_copia;My=11.5421049374;
Pd01	TEannotationCRAG	MITE	2424007	2424545	13.9	-	.	ID=TE_360:SE320500118fam108_507;3;CLASS_II_MITE
Pd01	TEannotationCRAG	soloLTR	2435574	2436162	.	.	.	ID=TE_361:Pdulcis26_LTRretrotransposon1693;Cluster=Prunusclust000079;CLASS_I_LTR_gypsy;
Pd01	TEannotationCRAG	MITE	2462355	2462569	4.7	+	.	ID=TE_362:almondfam5_235;8;CLASS_II_MITE
Pd01	TEannotationCRAG	MITE	2465569	2466001	22.5	+	.	ID=TE_363:SE320500095fam92_443;1;CLASS_II_MITE
Pd01	TEannotationCRAG	MITE	2491440	2491791	11.1	+	.	ID=TE_364:SE320500122fam112_369;1;CLASS_II_MITE
Pd01	TEannotationCRAG	REPET_coding	2493492	2494184	0.0	+	.	ID=TE_365:ms194333_pdulcis26_s0017_Tedenovo9422;Target=Tedenovo9422;ClassI_SINE
Pd01	TEannotationCRAG	MITE	2506481	2507028	27.6	+	.	ID=TE_366:SE320300058fam62_601;9;CLASS_II_MITE
Pd01	TEannotationCRAG	truncated_LTR	2548894	2553717	.	.	.	ID=TE_367:Ppersica_LTRretrotransposon56;Cluster=Prunusclust001180;CLASS_I_LTR_unclassified;
Pd01	TEannotationCRAG	MITE	2554752	2554960	1.9	-	.	ID=TE_368:SE320600119fam109_219;7;CLASS_II_MITE
Pd01	TEannotationCRAG	MITE	2555000	2555531	11.9	-	.	ID=TE_369:SE320200090fam87_541;6;CLASS_II_MITE
Pd01	TEannotationCRAG	MITE	2556931	2557130	4.5	-	.	ID=TE_370:SE320600128fam115_207;8;CLASS_II_MITE
Pd01	TEannotationCRAG	MITE	2565377	2565587	23.1	-	.	ID=TE_371:SE320200039fam49_221;8;CLASS_II_MITE
Pd01	TEannotationCRAG	REPET_coding	2571588	2572642	0.0	-	.	ID=TE_372:ms211220_pdulcis26_s0017_Tedenovo3064;Target=Tedenovo3064;ClassII_TIR
Pd01	TEannotationCRAG	soloLTR	2574957	2576142	.	.	.	ID=TE_373:Pdulcis26_LTRretrotransposon111;Cluster=Prunusclust000399;CLASS_I_LTR_copia;
Pd01	TEannotationCRAG	REPET_coding	2576144	2577070	0.0	+	.	ID=TE_374:ms115349_pdulcis26_s0017_Tedenovo13374;Target=Tedenovo13374;ClassII_TIR
Pd01	TEannotationCRAG	truncated_LTR	2577186	2577986	.	.	.	ID=TE_375:Ppersica_LTRretrotransposon4300;Cluster=Prunusclust001669;CLASS_I_LTR_unclassified;
Pd01	TEannotationCRAG	MITE	2578425	2578769	6.4	-	.	ID=TE_376:SE320200071fam74_368;1;CLASS_II_MITE
Pd01	TEannotationCRAG	soloLTR	2578428	2578760	.	.	.	ID=TE_377:Pdulcis26_LTRretrotransposon307;Cluster=Prunusclust000471;CLASS_I_LTR_unclassified;
Pd01	TEannotationCRAG	MITE	2581931	2582260	16.4	+	.	ID=TE_378:SE320500145fam129_356;5;CLASS_II_MITE
Pd01	TEannotationCRAG	MITE	2584923	2585346	14.3	+	.	ID=TE_379:SE320600034fam45_419;1;CLASS_II_MITE
Pd01	TEannotationCRAG	MITE	2585337	2585528	3.6	+	.	ID=TE_380:SE320600128fam115_207;1;CLASS_II_MITE
Pd01	TEannotationCRAG	truncated_LTR	2585924	2591364	.	.	.	ID=TE_381:Pdulcis26_LTRretrotransposon358;Cluster=Prunusclust000109;CLASS_I_LTR_unclassified;
Pd01	TEannotationCRAG	truncated_LTR	2591368	2595044	.	.	.	ID=TE_382:Pdulcis26_LTRretrotransposon358;Cluster=Prunusclust000109;CLASS_I_LTR_unclassified;
Pd01	TEannotationCRAG	REPET_coding	2597868	2598925	0.0	-	.	ID=TE_383:ms115372_pdulcis26_s0017_Tedenovo11911;Target=Tedenovo11911;ClassI_LINE
Pd01	TEannotationCRAG	MITE	2602181	2602528	21.2	+	.	ID=TE_384:SE320500017fam34_373;3;CLASS_II_MITE
Pd01	TEannotationCRAG	REPET_coding	2606771	2610840	0.0	+	.	ID=TE_385:ms115346_pdulcis26_s0017_Tedenovo2053;Target=Tedenovo2053;ClassII_TIR
Pd01	TEannotationCRAG	truncated_LTR	2607708	2610842	.	.	.	ID=TE_386:Ppersica_LTRretrotransposon2044;Cluster=Prunusclust001387;CLASS_I_LTR_copia;
Pd01	TEannotationCRAG	MITE	2613648	2614111	6	-	.	ID=TE_387:almondfam3_465;1;CLASS_II_MITE
Pd01	TEannotationCRAG	MITE	2648723	2648926	18.6	-	.	ID=TE_388:SE320200039fam49_221;11;CLASS_II_MITE
Pd01	TEannotationCRAG	MITE	2650217	2650601	10.1	-	.	ID=TE_389:SE320500145fam129_356;5;CLASS_II_MITE
Pd01	TEannotationCRAG	truncated_LTR	2661880	2666966	.	.	.	ID=TE_390:Pdulcis26_LTRretrotransposon1237;Cluster=Prunusclust000838;CLASS_I_LTR_unclassified;
Pd01	TEannotationCRAG	REPET_coding	2662640	2666860	0.0	-	.	ID=TE_391:ms93590_pdulcis26_s0017_Tedenovo3120;Target=Tedenovo3120;ClassII_TIR
Pd01	TEannotationCRAG	MITE	2668161	2668736	6.1	+	.	ID=TE_392:SE320300025fam39_595;12;CLASS_II_MITE
Pd01	TEannotationCRAG	truncated_LTR	2670634	2672857	.	.	.	ID=TE_393:Pdulcis26_LTRretrotransposon1237;Cluster=Prunusclust000838;CLASS_I_LTR_unclassified;
Pd01	TEannotationCRAG	truncated_LTR	2672887	2674675	.	.	.	ID=TE_394:Ppersica_LTRretrotransposon4135;Cluster=Prunusclust001652;CLASS_I_LTR_unclassified;
Pd01	TEannotationCRAG	soloLTR	2677659	2678204	.	.	.	ID=TE_395:Ppersica_LTRretrotransposon27;Cluster=Prunusclust000162;CLASS_I_LTR_copia;
Pd01	TEannotationCRAG	soloLTR	2680931	2681195	.	.	.	ID=TE_396:Pdulcis26_LTRretrotransposon2046;Cluster=Prunusclust001143;CLASS_I_LTR_unclassified;
Pd01	TEannotationCRAG	MITE	2680931	2681195	10.6	-	.	ID=TE_397:almondfam11_275;4;CLASS_II_MITE
Pd01	TEannotationCRAG	REPET_coding	2681870	2682802	0.0	+	.	ID=TE_398:ms93615_pdulcis26_s0017_Tedenovo13081;Target=Tedenovo13081;ClassII_TIR
Pd01	TEannotationCRAG	REPET_coding	2690050	2691032	0.0	-	.	ID=TE_399:ms93663_pdulcis26_s0017_Tedenovo13864;Target=Tedenovo13864;ClassII_TIR
Pd01	TEannotationCRAG	soloLTR	2693403	2693549	.	.	.	ID=TE_400:Ppersica_LTRretrotransposon3970;Cluster=Prunusclust000056;CLASS_I_LTR_copia;
Pd01	TEannotationCRAG	soloLTR	2695588	2696083	.	.	.	ID=TE_401:Pdulcis26_LTRretrotransposon1732;Cluster=Prunusclust001032;CLASS_I_LTR_unclassified;
Pd01	TEannotationCRAG	soloLTR	2697579	2698347	.	.	.	ID=TE_402:Pdulcis26_LTRretrotransposon549;Cluster=Prunusclust000137;CLASS_I_LTR_copia;
Pd01	TEannotationCRAG	soloLTR	2698567	2698806	.	.	.	ID=TE_403:Ppersica_LTRretrotransposon1375;Cluster=Prunusclust001333;CLASS_I_LTR_unclassified;
Pd01	TEannotationCRAG	soloLTR	2698923	2699193	.	.	.	ID=TE_404:Pdulcis26_LTRretrotransposon1686;Cluster=Prunusclust000076;CLASS_I_LTR_unclassified;
Pd01	TEannotationCRAG	soloLTR	2700519	2700672	.	.	.	ID=TE_405:Ppersica_LTRretrotransposon4092;Cluster=Prunusclust001646;CLASS_I_LTR_copia;
Pd01	TEannotationCRAG	setA_Full_LTR	2721511	2726221	.	-	.	ID=TE_406:Pdulcis26_LTRretrotransposon164;Cluster=Prunusclust000041;CLASS_I_LTR_copia;My=5.2601909758;
Pd01	TEannotationCRAG	REPET_coding	2730764	2733357	0.0	+	.	ID=TE_407:ms194131_pdulcis26_s0017_Tedenovo5811;Target=Tedenovo5811;ClassII_TIR
Pd01	TEannotationCRAG	setA_Full_LTR	2734425	2737153	.	-	.	ID=TE_408:Pdulcis26_LTRretrotransposon165;Cluster=Prunusclust000425;CLASS_I_LTR_unclassified;My=6.8605213936;
Pd01	TEannotationCRAG	MITE	2737259	2737745	13	+	.	ID=TE_409:SE320300148fam131_459;2;CLASS_II_MITE
Pd01	TEannotationCRAG	MITE	2739776	2740428	5.7	+	.	ID=TE_410:SE320500098fam94_639;1;CLASS_II_MITE
Pd01	TEannotationCRAG	REPET_coding	2744460	2746979	0.0	+	.	ID=TE_411:ms194161_pdulcis26_s0017_Tedenovo12927;Target=Tedenovo12927;ClassII_TIR
Pd01	TEannotationCRAG	MITE	2748503	2749051	6.9	+	.	ID=TE_412:SE320300066fam70_588;8;CLASS_II_MITE
Pd01	TEannotationCRAG	soloLTR	2754723	2755238	.	.	.	ID=TE_413:Ppersica_LTRretrotransposon445;Cluster=Prunusclust000024;CLASS_I_LTR_gypsy;
Pd01	TEannotationCRAG	REPET_coding	2814843	2815619	0.0	+	.	ID=TE_414:ms194148_pdulcis26_s0017_Tedenovo11417;Target=Tedenovo11417;ClassII_TIR
Pd01	TEannotationCRAG	soloLTR	2815079	2815605	.	.	.	ID=TE_415:Pdulcis26_LTRretrotransposon1108;Cluster=Prunusclust000796;CLASS_I_LTR_unclassified;
Pd01	TEannotationCRAG	soloLTR	2815716	2816263	.	.	.	ID=TE_416:Ppersica_LTRretrotransposon472;Cluster=Prunusclust001229;CLASS_I_LTR_unclassified;
Pd01	TEannotationCRAG	truncated_LTR	2816694	2818749	.	.	.	ID=TE_417:Pdulcis26_LTRretrotransposon1441;Cluster=Prunusclust000174;CLASS_I_LTR_gypsy;
Pd01	TEannotationCRAG	MITE	2819985	2820253	8.2	-	.	ID=TE_418:almondfam11_275;1;CLASS_II_MITE
Pd01	TEannotationCRAG	soloLTR	2819986	2820932	.	.	.	ID=TE_419:Pdulcis26_LTRretrotransposon1498;Cluster=Prunusclust000943;CLASS_I_LTR_copia;
Pd01	TEannotationCRAG	MITE	2820324	2820596	5.9	-	.	ID=TE_420:almondfam11_275;1;CLASS_II_MITE
Pd01	TEannotationCRAG	MITE	2820668	2820935	7.5	-	.	ID=TE_421:almondfam11_275;1;CLASS_II_MITE
Pd01	TEannotationCRAG	soloLTR	2821106	2821608	.	.	.	ID=TE_422:Ppersica_LTRretrotransposon1599;Cluster=Prunusclust001359;CLASS_I_LTR_unclassified;
Pd01	TEannotationCRAG	MITE	2821343	2821609	9.7	-	.	ID=TE_423:almondfam11_275;3;CLASS_II_MITE
Pd01	TEannotationCRAG	REPET_coding	2829561	2829903	0.0	-	.	ID=TE_424:ms194200_pdulcis26_s0017_Tedenovo13298;Target=Tedenovo13298;ClassII_TIR
Pd01	TEannotationCRAG	MITE	2832233	2832880	8.7	+	.	ID=TE_425:SE320500030fam43_671;3;CLASS_II_MITE
Pd01	TEannotationCRAG	REPET_coding	2841695	2841953	0.0	+	.	ID=TE_426:ms194178_pdulcis26_s0017_Tedenovo11657;Target=Tedenovo11657;ClassI_LINE
Pd01	TEannotationCRAG	MITE	2842121	2842480	9.5	-	.	ID=TE_427:SE320500122fam112_369;3;CLASS_II_MITE
Pd01	TEannotationCRAG	REPET_coding	2844679	2845060	0.0	+	.	ID=TE_428:ms194206_pdulcis26_s0017_Tedenovo1483;Target=Tedenovo1483;ClassI_LINE
Pd01	TEannotationCRAG	REPET_coding	2852645	2852903	0.0	+	.	ID=TE_429:ms194179_pdulcis26_s0017_Tedenovo11657;Target=Tedenovo11657;ClassI_LINE
Pd01	TEannotationCRAG	MITE	2880216	2880853	6.8	-	.	ID=TE_430:SE320500030fam43_671;1;CLASS_II_MITE
Pd01	TEannotationCRAG	truncated_LTR	2887631	2888766	.	.	.	ID=TE_431:Ppersica_LTRretrotransposon2912;Cluster=Prunusclust001501;CLASS_I_LTR_unclassified;
Pd01	TEannotationCRAG	MITE	2900609	2900794	26.4	+	.	ID=TE_432:SE320200159fam138_200;9;CLASS_II_MITE
Pd01	TEannotationCRAG	soloLTR	2942457	2943073	.	.	.	ID=TE_433:Ppersica_LTRretrotransposon1599;Cluster=Prunusclust001359;CLASS_I_LTR_unclassified;
Pd01	TEannotationCRAG	MITE	2942457	2942730	5.8	-	.	ID=TE_434:almondfam11_275;1;CLASS_II_MITE
Pd01	TEannotationCRAG	MITE	2942802	2943073	6.6	-	.	ID=TE_435:almondfam11_275;4;CLASS_II_MITE
Pd01	TEannotationCRAG	MITE	2946723	2947364	7.6	+	.	ID=TE_436:SE320500030fam43_671;1;CLASS_II_MITE
Pd01	TEannotationCRAG	MITE	2990113	2990396	17.4	-	.	ID=TE_437:almondfam7_288;4;CLASS_II_MITE
Pd01	TEannotationCRAG	MITE	2990145	2990440	19.8	-	.	ID=TE_438:almondfam7_288;4;CLASS_II_MITE
Pd01	TEannotationCRAG	MITE	2990149	2990382	19.4	+	.	ID=TE_439:almondfam16_253;5;CLASS_II_MITE
Pd01	TEannotationCRAG	MITE	2990192	2990488	18.8	-	.	ID=TE_440:almondfam7_288;4;CLASS_II_MITE
Pd01	TEannotationCRAG	MITE	2990230	2990473	18.1	+	.	ID=TE_441:almondfam16_253;1;CLASS_II_MITE
Pd01	TEannotationCRAG	truncated_LTR	2998650	3002613	.	.	.	ID=TE_442:Pdulcis26_LTRretrotransposon1732;Cluster=Prunusclust001032;CLASS_I_LTR_unclassified;
Pd01	TEannotationCRAG	REPET_coding	2998670	3002610	0.0	+	.	ID=TE_443:ms41133_pdulcis26_s0017_Tedenovo10016;Target=Tedenovo10016;ClassII_TIR
Pd01	TEannotationCRAG	MITE	3004957	3005318	10.5	-	.	ID=TE_444:SE320200071fam74_368;9;CLASS_II_MITE
Pd01	TEannotationCRAG	soloLTR	3004960	3005317	.	.	.	ID=TE_445:Ppersica_LTRretrotransposon1963;Cluster=Prunusclust000110;CLASS_I_LTR_unclassified;
Pd01	TEannotationCRAG	setA_Full_LTR	3026986	3031313	.	-	.	ID=TE_446:Pdulcis26_LTRretrotransposon166;Cluster=Prunusclust000005;CLASS_I_LTR_copia;My=16.7684833712;
Pd01	TEannotationCRAG	MITE	3047385	3047975	4.7	+	.	ID=TE_447:SE320300025fam39_595;9;CLASS_II_MITE
Pd01	TEannotationCRAG	soloLTR	3071479	3071741	.	.	.	ID=TE_448:Pdulcis26_LTRretrotransposon2046;Cluster=Prunusclust001143;CLASS_I_LTR_unclassified;
Pd01	TEannotationCRAG	MITE	3071479	3071741	12.2	+	.	ID=TE_449:almondfam11_275;6;CLASS_II_MITE
Pd01	TEannotationCRAG	soloLTR	3075265	3075611	.	.	.	ID=TE_450:Pdulcis26_LTRretrotransposon307;Cluster=Prunusclust000471;CLASS_I_LTR_unclassified;
Pd01	TEannotationCRAG	MITE	3075265	3075614	2.3	+	.	ID=TE_451:SE320200071fam74_368;11;CLASS_II_MITE
Pd01	TEannotationCRAG	MITE	3080930	3081292	12.7	-	.	ID=TE_452:SE320500060fam64_391;15;CLASS_II_MITE
Pd01	TEannotationCRAG	truncated_LTR	3084732	3088677	.	.	.	ID=TE_453:Pdulcis26_LTRretrotransposon241;Cluster=Prunusclust000447;CLASS_I_LTR_unclassified;
Pd01	TEannotationCRAG	REPET_coding	3084734	3088678	0.0	-	.	ID=TE_454:ms41146_pdulcis26_s0017_Tedenovo10832;Target=Tedenovo10832;ClassII_TIR
Pd01	TEannotationCRAG	soloLTR	3096090	3096368	.	.	.	ID=TE_455:Ppersica_LTRretrotransposon71;Cluster=Prunusclust001182;CLASS_I_LTR_unclassified;
Pd01	TEannotationCRAG	MITE	3096090	3096508	11.8	-	.	ID=TE_456:SE320600034fam45_419;1;CLASS_II_MITE
Pd01	TEannotationCRAG	MITE	3099196	3099459	16.7	+	.	ID=TE_457:SE320300164fam143_277;6;CLASS_II_MITE
Pd01	TEannotationCRAG	truncated_LTR	3102188	3105760	.	.	.	ID=TE_458:Pdulcis26_LTRretrotransposon673;Cluster=Prunusclust000631;CLASS_I_LTR_copia;
Pd01	TEannotationCRAG	REPET_coding	3107135	3111147	0.0	-	.	ID=TE_459:ms41098_pdulcis26_s0017_Tedenovo2053;Target=Tedenovo2053;ClassII_TIR
Pd01	TEannotationCRAG	truncated_LTR	3107136	3110380	.	.	.	ID=TE_460:Ppersica_LTRretrotransposon2044;Cluster=Prunusclust001387;CLASS_I_LTR_copia;
Pd01	TEannotationCRAG	truncated_LTR	3111786	3114618	.	.	.	ID=TE_461:Pdulcis26_LTRretrotransposon920;Cluster=Prunusclust000005;CLASS_I_LTR_copia;
Pd01	TEannotationCRAG	truncated_LTR	3115301	3116808	.	.	.	ID=TE_462:Pdulcis26_LTRretrotransposon1421;Cluster=Prunusclust000005;CLASS_I_LTR_copia;
Pd01	TEannotationCRAG	setA_Full_LTR	3134070	3139005	.	+	.	ID=TE_463:Pdulcis26_LTRretrotransposon167;Cluster=Prunusclust000002;CLASS_I_LTR_copia;My=2.8149809295;
Pd01	TEannotationCRAG	MITE	3160011	3160485	3.4	+	.	ID=TE_464:SE320500008fam29_477;1;CLASS_II_MITE
Pd01	TEannotationCRAG	soloLTR	3160843	3160964	.	.	.	ID=TE_465:Ppersica_LTRretrotransposon4501;Cluster=Prunusclust000235;CLASS_I_LTR_copia;
Pd01	TEannotationCRAG	truncated_LTR	3162182	3163364	.	.	.	ID=TE_466:Ppersica_LTRretrotransposon5138;Cluster=Prunusclust000295;CLASS_I_LTR_gypsy;
Pd01	TEannotationCRAG	REPET_coding	3162183	3168770	0.0	+	.	ID=TE_467:ms99700_pdulcis26_s0017_Tedenovo12931;Target=Tedenovo12931;ClassI_LINE
Pd01	TEannotationCRAG	setA_Full_LTR	3163800	3168702	.	+	.	ID=TE_468:Pdulcis26_LTRretrotransposon168;Cluster=Prunusclust000054;CLASS_I_LTR_copia;My=7.4953830918;
Pd01	TEannotationCRAG	MITE	3180085	3180436	7.1	-	.	ID=TE_469:SE320500138fam125_385;3;CLASS_II_MITE
Pd01	TEannotationCRAG	MITE	3184484	3184835	7.1	-	.	ID=TE_470:SE320500138fam125_385;3;CLASS_II_MITE
Pd01	TEannotationCRAG	soloLTR	3201768	3201980	.	.	.	ID=TE_471:Pdulcis26_LTRretrotransposon1087;Cluster=Prunusclust000788;CLASS_I_LTR_copia;
Pd01	TEannotationCRAG	REPET_coding	3203247	3203814	0.0	+	.	ID=TE_472:ms99673_pdulcis26_s0017_Tedenovo10647;Target=Tedenovo10647;ClassI_LINE
Pd01	TEannotationCRAG	MITE	3206093	3206711	22.9	-	.	ID=TE_473:SE320500098fam94_639;1;CLASS_II_MITE
Pd01	TEannotationCRAG	REPET_coding	3212943	3217107	0.0	+	.	ID=TE_474:ms99668_pdulcis26_s0017_Tedenovo10114;Target=Tedenovo10114;ClassII_TIR
Pd01	TEannotationCRAG	truncated_LTR	3212945	3217095	.	.	.	ID=TE_475:Pdulcis26_LTRretrotransposon1467;Cluster=Prunusclust000930;CLASS_I_LTR_unclassified;
Pd01	TEannotationCRAG	soloLTR	3228331	3228632	.	.	.	ID=TE_476:Ppersica_LTRretrotransposon5228;Cluster=Prunusclust000205;CLASS_I_LTR_copia;
Pd01	TEannotationCRAG	soloLTR	3233410	3233681	.	.	.	ID=TE_477:Pdulcis26_LTRretrotransposon85;Cluster=Prunusclust000030;CLASS_I_LTR_gypsy;
Pd01	TEannotationCRAG	truncated_LTR	3233879	3237028	.	.	.	ID=TE_478:Ppersica_LTRretrotransposon3709;Cluster=Prunusclust001593;CLASS_I_LTR_unclassified;
Pd01	TEannotationCRAG	REPET_coding	3233880	3237027	0.0	+	.	ID=TE_479:ms99677_pdulcis26_s0017_Tedenovo10987;Target=Tedenovo10987;ClassII_TIR
Pd01	TEannotationCRAG	soloLTR	3247179	3247551	.	.	.	ID=TE_480:Pdulcis26_LTRretrotransposon1553;Cluster=Prunusclust000237;CLASS_I_LTR_copia;
Pd01	TEannotationCRAG	soloLTR	3254044	3254284	.	.	.	ID=TE_481:Pdulcis26_LTRretrotransposon466;Cluster=Prunusclust000532;CLASS_I_LTR_copia;
Pd01	TEannotationCRAG	soloLTR	3254556	3254743	.	.	.	ID=TE_482:Pdulcis26_LTRretrotransposon1252;Cluster=Prunusclust000062;CLASS_I_LTR_gypsy;
Pd01	TEannotationCRAG	truncated_LTR	3255430	3257982	.	.	.	ID=TE_483:Ppersica_LTRretrotransposon366;Cluster=Prunusclust001210;CLASS_I_LTR_copia;
Pd01	TEannotationCRAG	REPET_coding	3263699	3265862	0.0	+	.	ID=TE_484:ms192759_pdulcis26_s0017_Tedenovo11236;Target=Tedenovo11236;ClassI_LINE
Pd01	TEannotationCRAG	soloLTR	3264401	3265068	.	.	.	ID=TE_485:Pdulcis26_LTRretrotransposon2129;Cluster=Prunusclust001169;CLASS_I_LTR_unclassified;
Pd01	TEannotationCRAG	REPET_coding	3266006	3266260	0.0	-	.	ID=TE_486:ms192764_pdulcis26_s0017_Tedenovo12224;Target=Tedenovo12224;ClassI_LINE
Pd01	TEannotationCRAG	truncated_LTR	3266646	3270038	.	.	.	ID=TE_487:Pdulcis26_LTRretrotransposon2120;Cluster=Prunusclust001168;CLASS_I_LTR_copia;
Pd01	TEannotationCRAG	REPET_coding	3271337	3272049	0.0	+	.	ID=TE_488:ms3574_pdulcis26_s0017_Tedenovo91;Target=Tedenovo91;ClassII_TIR
Pd01	TEannotationCRAG	REPET_coding	3271337	3272049	0.0	+	.	ID=TE_489:ms3576_pdulcis26_s0017_Tedenovo5821;Target=Tedenovo5821;ClassII_TIR
Pd01	TEannotationCRAG	REPET_coding	3271337	3272049	0.0	-	.	ID=TE_490:ms3577_pdulcis26_s0017_Tedenovo5965;Target=Tedenovo5965;ClassII_TIR
Pd01	TEannotationCRAG	REPET_coding	3271337	3273084	0.0	+	.	ID=TE_491:ms3575_pdulcis26_s0017_Tedenovo2333;Target=Tedenovo2333;ClassII_TIR
Pd01	TEannotationCRAG	MITE	3277615	3278013	14.4	+	.	ID=TE_492:SE320500117fam107_413;3;CLASS_II_MITE
Pd01	TEannotationCRAG	MITE	3278591	3279064	11.2	+	.	ID=TE_493:SE320500116fam106_488;4;CLASS_II_MITE
Pd01	TEannotationCRAG	soloLTR	3301289	3301524	.	.	.	ID=TE_494:Ppersica_LTRretrotransposon4916;Cluster=Prunusclust000005;CLASS_I_LTR_copia;
Pd01	TEannotationCRAG	soloLTR	3303310	3303653	.	.	.	ID=TE_495:Pdulcis26_LTRretrotransposon759;Cluster=Prunusclust000021;CLASS_I_LTR_copia;
Pd01	TEannotationCRAG	MITE	3316129	3316482	1.7	-	.	ID=TE_496:SE320200071fam74_368;10;CLASS_II_MITE
Pd01	TEannotationCRAG	soloLTR	3316138	3316482	.	.	.	ID=TE_497:Pdulcis26_LTRretrotransposon307;Cluster=Prunusclust000471;CLASS_I_LTR_unclassified;
Pd01	TEannotationCRAG	soloLTR	3317206	3317836	.	.	.	ID=TE_498:Ppersica_LTRretrotransposon1866;Cluster=Prunusclust000178;CLASS_I_LTR_gypsy;
Pd01	TEannotationCRAG	MITE	3359749	3360100	2.6	-	.	ID=TE_499:SE320200071fam74_368;13;CLASS_II_MITE
Pd01	TEannotationCRAG	soloLTR	3359756	3360100	.	.	.	ID=TE_500:Pdulcis26_LTRretrotransposon307;Cluster=Prunusclust000471;CLASS_I_LTR_unclassified;
Pd01	TEannotationCRAG	REPET_coding	3364795	3368236	0.0	+	.	ID=TE_501:ms25387_pdulcis26_s0017_Tedenovo4853;Target=Tedenovo4853;ClassII_TIR
Pd01	TEannotationCRAG	truncated_LTR	3368246	3369416	.	.	.	ID=TE_502:Pdulcis26_LTRretrotransposon10;Cluster=Prunusclust000357;CLASS_I_LTR_copia;
Pd01	TEannotationCRAG	soloLTR	3369181	3369422	.	.	.	ID=TE_503:Pdulcis26_LTRretrotransposon941;Cluster=Prunusclust000019;CLASS_I_LTR_unclassified;
Pd01	TEannotationCRAG	MITE	3378441	3378805	11.3	+	.	ID=TE_504:SE320500139fam126_381;1;CLASS_II_MITE
Pd01	TEannotationCRAG	MITE	3383246	3383530	5.1	-	.	ID=TE_505:SE320300111fam101_309;26;CLASS_II_MITE
Pd01	TEannotationCRAG	setA_Full_LTR	3402020	3406845	.	-	.	ID=TE_506:Pdulcis26_LTRretrotransposon161;Cluster=Prunusclust000053;CLASS_I_LTR_copia;My=6.6378613221;
Pd01	TEannotationCRAG	MITE	3407976	3408470	20	+	.	ID=TE_507:SE320500116fam106_488;1;CLASS_II_MITE
Pd01	TEannotationCRAG	MITE	3443024	3443388	2.5	+	.	ID=TE_508:SE320200071fam74_368;3;CLASS_II_MITE
Pd01	TEannotationCRAG	soloLTR	3443033	3443380	.	.	.	ID=TE_509:Pdulcis26_LTRretrotransposon307;Cluster=Prunusclust000471;CLASS_I_LTR_unclassified;
Pd01	TEannotationCRAG	MITE	3443417	3443779	11.9	+	.	ID=TE_510:SE320500139fam126_381;1;CLASS_II_MITE
Pd01	TEannotationCRAG	MITE	3448220	3448504	5.1	-	.	ID=TE_511:SE320300111fam101_309;26;CLASS_II_MITE
Pd01	TEannotationCRAG	REPET_coding	3454100	3458302	0.0	+	.	ID=TE_512:ms126851_pdulcis26_s0455_Tedenovo10592;Target=Tedenovo10592;ClassII_TIR
Pd01	TEannotationCRAG	truncated_LTR	3454101	3458296	.	.	.	ID=TE_513:Pdulcis26_LTRretrotransposon1703;Cluster=Prunusclust001020;CLASS_I_LTR_unclassified;
Pd01	TEannotationCRAG	MITE	3461208	3461501	18.2	-	.	ID=TE_514:almondfam7_288;14;CLASS_II_MITE
Pd01	TEannotationCRAG	MITE	3461262	3461501	17.9	+	.	ID=TE_515:almondfam16_253;2;CLASS_II_MITE
Pd01	TEannotationCRAG	MITE	3461438	3461673	19.4	+	.	ID=TE_516:almondfam16_253;3;CLASS_II_MITE
Pd01	TEannotationCRAG	truncated_LTR	3478096	3481776	.	.	.	ID=TE_517:Pdulcis26_LTRretrotransposon473;Cluster=Prunusclust000082;CLASS_I_LTR_copia;
Pd01	TEannotationCRAG	truncated_LTR	3481786	3485636	.	.	.	ID=TE_518:Pdulcis26_LTRretrotransposon122;Cluster=Prunusclust000406;CLASS_I_LTR_copia;
Pd01	TEannotationCRAG	REPET_coding	3481787	3485659	0.0	-	.	ID=TE_519:ms126855_pdulcis26_s0455_Tedenovo6637;Target=Tedenovo6637;ClassII_TIR
Pd01	TEannotationCRAG	soloLTR	3491610	3491899	.	.	.	ID=TE_520:Ppersica_LTRretrotransposon3150;Cluster=Prunusclust001533;CLASS_I_LTR_unclassified;
Pd01	TEannotationCRAG	soloLTR	3493323	3493557	.	.	.	ID=TE_521:Pdulcis26_LTRretrotransposon1807;Cluster=Prunusclust000005;CLASS_I_LTR_copia;
Pd01	TEannotationCRAG	MITE	3515101	3515548	27.6	+	.	ID=TE_522:SE320500116fam106_488;1;CLASS_II_MITE
Pd01	TEannotationCRAG	soloLTR	3531957	3532343	.	.	.	ID=TE_523:Pdulcis26_LTRretrotransposon1875;Cluster=Prunusclust001085;CLASS_I_LTR_unclassified;
Pd01	TEannotationCRAG	soloLTR	3552950	3553220	.	.	.	ID=TE_524:Ppersica_LTRretrotransposon667;Cluster=Prunusclust001263;CLASS_I_LTR_unclassified;
Pd01	TEannotationCRAG	MITE	3562394	3562834	19.1	-	.	ID=TE_525:SE320500116fam106_488;3;CLASS_II_MITE
Pd01	TEannotationCRAG	soloLTR	3562942	3563247	.	.	.	ID=TE_526:Ppersica_LTRretrotransposon1186;Cluster=Prunusclust000202;CLASS_I_LTR_unclassified;
Pd01	TEannotationCRAG	truncated_LTR	3563330	3567245	.	.	.	ID=TE_527:Ppersica_LTRretrotransposon2531;Cluster=Prunusclust000202;CLASS_I_LTR_unclassified;
Pd01	TEannotationCRAG	REPET_coding	3568187	3571793	0.0	-	.	ID=TE_528:ms77221_pdulcis26_s0498_Tedenovo11441;Target=Tedenovo11441;ClassII_TIR
Pd01	TEannotationCRAG	MITE	3623161	3623761	8.6	-	.	ID=TE_529:SE320300066fam70_588;1;CLASS_II_MITE
Pd01	TEannotationCRAG	MITE	3624187	3624674	12.9	+	.	ID=TE_530:SE320500116fam106_488;1;CLASS_II_MITE
Pd01	TEannotationCRAG	MITE	3625229	3625776	28.9	+	.	ID=TE_531:SE320300066fam70_588;9;CLASS_II_MITE
Pd01	TEannotationCRAG	truncated_LTR	3658640	3659180	.	.	.	ID=TE_532:Ppersica_LTRretrotransposon4497;Cluster=Prunusclust001694;CLASS_I_LTR_unclassified;
Pd01	TEannotationCRAG	soloLTR	3658998	3659179	.	.	.	ID=TE_533:Ppersica_LTRretrotransposon4497;Cluster=Prunusclust001694;CLASS_I_LTR_unclassified;
Pd01	TEannotationCRAG	soloLTR	3659182	3659365	.	.	.	ID=TE_534:Ppersica_LTRretrotransposon4497;Cluster=Prunusclust001694;CLASS_I_LTR_unclassified;
Pd01	TEannotationCRAG	REPET_coding	3664298	3669126	0.0	+	.	ID=TE_535:ms77172_pdulcis26_s0498_Tedenovo5365;Target=Tedenovo5365;ClassI_DIRS
Pd01	TEannotationCRAG	setA_Full_LTR	3664441	3669125	.	+	.	ID=TE_536:Pdulcis26_LTRretrotransposon1559;Cluster=Prunusclust000033;CLASS_I_LTR_copia;My=4.6019104862;
Pd01	TEannotationCRAG	MITE	3674714	3675047	14.6	+	.	ID=TE_537:SE320500145fam129_356;11;CLASS_II_MITE
Pd01	TEannotationCRAG	MITE	3676112	3676585	13.7	-	.	ID=TE_538:SE320500116fam106_488;9;CLASS_II_MITE
Pd01	TEannotationCRAG	REPET_coding	3686730	3687768	0.0	-	.	ID=TE_539:ms133399_pdulcis26_s0745_Tedenovo12807;Target=Tedenovo12807;ClassI_LINE
Pd01	TEannotationCRAG	MITE	3705770	3706125	12.8	+	.	ID=TE_540:SE320500110fam100_371;3;CLASS_II_MITE
Pd01	TEannotationCRAG	MITE	3711435	3711798	10.7	-	.	ID=TE_541:SE320200071fam74_368;5;CLASS_II_MITE
Pd01	TEannotationCRAG	soloLTR	3711796	3712024	.	.	.	ID=TE_542:Ppersica_LTRretrotransposon2701;Cluster=Prunusclust001483;CLASS_I_LTR_copia;
Pd01	TEannotationCRAG	setA_Full_LTR	3713257	3718019	.	-	.	ID=TE_543:Pdulcis26_LTRretrotransposon1834;Cluster=Prunusclust000016;CLASS_I_LTR_copia;My=22.599431937;
Pd01	TEannotationCRAG	MITE	3723177	3723458	10	+	.	ID=TE_544:almondfam11_275;4;CLASS_II_MITE
Pd01	TEannotationCRAG	soloLTR	3723236	3723809	.	.	.	ID=TE_545:Pdulcis26_LTRretrotransposon1021;Cluster=Prunusclust000005;CLASS_I_LTR_copia;
Pd01	TEannotationCRAG	MITE	3723531	3723814	11	+	.	ID=TE_546:almondfam11_275;1;CLASS_II_MITE
Pd01	TEannotationCRAG	soloLTR	3724294	3724607	.	.	.	ID=TE_547:Ppersica_LTRretrotransposon3150;Cluster=Prunusclust001533;CLASS_I_LTR_unclassified;
Pd01	TEannotationCRAG	soloLTR	3728133	3728715	.	.	.	ID=TE_548:Pdulcis26_LTRretrotransposon809;Cluster=Prunusclust000682;CLASS_I_LTR_unclassified;
Pd01	TEannotationCRAG	MITE	3736199	3736565	10.9	-	.	ID=TE_549:SE320200071fam74_368;2;CLASS_II_MITE
Pd01	TEannotationCRAG	soloLTR	3736611	3736783	.	.	.	ID=TE_550:Ppersica_LTRretrotransposon2701;Cluster=Prunusclust001483;CLASS_I_LTR_copia;
Pd01	TEannotationCRAG	setA_Full_LTR	3737977	3745771	.	-	.	ID=TE_551:Pdulcis26_LTRretrotransposon1856;Cluster=Prunusclust001077;CLASS_I_LTR_copia;My=6.2872944337;
Pd01	TEannotationCRAG	setA_Full_LTR	3758749	3769106	.	-	.	ID=TE_552:Pdulcis26_LTRretrotransposon1855;Cluster=Prunusclust000024;CLASS_I_LTR_gypsy;My=11.2870514655;
Pd01	TEannotationCRAG	truncated_LTR	3772059	3775235	.	.	.	ID=TE_553:Pdulcis26_LTRretrotransposon1649;Cluster=Prunusclust000223;CLASS_I_LTR_unclassified;
Pd01	TEannotationCRAG	truncated_LTR	3773823	3775960	.	.	.	ID=TE_554:Pdulcis26_LTRretrotransposon867;Cluster=Prunusclust000700;CLASS_I_LTR_gypsy;
Pd01	TEannotationCRAG	soloLTR	3775957	3776232	.	.	.	ID=TE_555:Pdulcis26_LTRretrotransposon1739;Cluster=Prunusclust000030;CLASS_I_LTR_gypsy;
Pd01	TEannotationCRAG	truncated_LTR	3779218	3788064	.	.	.	ID=TE_556:Pdulcis26_LTRretrotransposon730;Cluster=Prunusclust000030;CLASS_I_LTR_gypsy;
Pd01	TEannotationCRAG	soloLTR	3789857	3790863	.	.	.	ID=TE_557:Ppersica_LTRretrotransposon1882;Cluster=Prunusclust000178;CLASS_I_LTR_gypsy;
Pd01	TEannotationCRAG	MITE	3791756	3792120	2.5	+	.	ID=TE_558:SE320200071fam74_368;1;CLASS_II_MITE
Pd01	TEannotationCRAG	soloLTR	3791764	3792110	.	.	.	ID=TE_559:Pdulcis26_LTRretrotransposon307;Cluster=Prunusclust000471;CLASS_I_LTR_unclassified;
Pd01	TEannotationCRAG	setA_Full_LTR	3794938	3800506	.	-	.	ID=TE_560:Pdulcis26_LTRretrotransposon1297;Cluster=Prunusclust000862;CLASS_I_LTR_unclassified;My=6.0684991392;
Pd01	TEannotationCRAG	MITE	3798107	3798571	4.1	+	.	ID=TE_561:almondfam3_465;1;CLASS_II_MITE
Pd01	TEannotationCRAG	truncated_LTR	3803388	3807373	.	.	.	ID=TE_562:Ppersica_LTRretrotransposon2565;Cluster=Prunusclust001470;CLASS_I_LTR_unclassified;
Pd01	TEannotationCRAG	REPET_coding	3803389	3807376	0.0	+	.	ID=TE_563:ms31801_pdulcis26_s0342_Tedenovo10929;Target=Tedenovo10929;ClassII_TIR
Pd01	TEannotationCRAG	MITE	3807375	3807774	16	+	.	ID=TE_564:SE320500095fam92_443;3;CLASS_II_MITE
Pd01	TEannotationCRAG	MITE	3808036	3808301	25.8	+	.	ID=TE_565:SE320500160fam139_291;7;CLASS_II_MITE
Pd01	TEannotationCRAG	REPET_coding	3818012	3818501	0.0	+	.	ID=TE_566:ms31840_pdulcis26_s0342_Tedenovo11118;Target=Tedenovo11118;ClassII_TIR
Pd01	TEannotationCRAG	soloLTR	3819943	3820164	.	.	.	ID=TE_567:Ppersica_LTRretrotransposon3476;Cluster=Prunusclust001575;CLASS_I_LTR_unclassified;
Pd01	TEannotationCRAG	MITE	3838589	3838831	15	+	.	ID=TE_568:almondfam16_253;39;CLASS_II_MITE
Pd01	TEannotationCRAG	MITE	3839245	3839476	22	+	.	ID=TE_569:almondfam16_253;1;CLASS_II_MITE
Pd01	TEannotationCRAG	REPET_coding	3858853	3859684	0.0	+	.	ID=TE_570:ms31836_pdulcis26_s0342_Tedenovo4578;Target=Tedenovo4578;ClassII_TIR
Pd01	TEannotationCRAG	setA_Full_LTR	3900336	3906482	.	+	.	ID=TE_571:Pdulcis26_LTRretrotransposon1296;Cluster=Prunusclust000249;CLASS_I_LTR_unclassified;My=10.5936574931;
Pd01	TEannotationCRAG	MITE	3910454	3910852	17.4	+	.	ID=TE_572:SE320200171fam149_403;10;CLASS_II_MITE
Pd01	TEannotationCRAG	soloLTR	3930127	3930478	.	.	.	ID=TE_573:Pdulcis26_LTRretrotransposon797;Cluster=Prunusclust000180;CLASS_I_LTR_unclassified;
Pd01	TEannotationCRAG	MITE	3934092	3934611	12.4	-	.	ID=TE_574:SE320200090fam87_541;8;CLASS_II_MITE
Pd01	TEannotationCRAG	MITE	3934748	3935000	11.5	+	.	ID=TE_575:almondfam11_275;4;CLASS_II_MITE
Pd01	TEannotationCRAG	truncated_LTR	3941396	3943325	.	.	.	ID=TE_576:Pdulcis26_LTRretrotransposon1252;Cluster=Prunusclust000062;CLASS_I_LTR_gypsy;
Pd01	TEannotationCRAG	MITE	3946015	3946216	20.7	-	.	ID=TE_577:SE320200040fam50_217;10;CLASS_II_MITE
Pd01	TEannotationCRAG	soloLTR	3948511	3948747	.	.	.	ID=TE_578:Pdulcis26_LTRretrotransposon1489;Cluster=Prunusclust000073;CLASS_I_LTR_unclassified;
Pd01	TEannotationCRAG	REPET_coding	3949788	3955038	0.0	-	.	ID=TE_579:ms31823_pdulcis26_s0342_Tedenovo7288;Target=Tedenovo7288;ClassII_TIR
Pd01	TEannotationCRAG	truncated_LTR	3959441	3961746	.	.	.	ID=TE_580:Pdulcis26_LTRretrotransposon241;Cluster=Prunusclust000447;CLASS_I_LTR_unclassified;
Pd01	TEannotationCRAG	REPET_coding	3959444	3961746	0.0	-	.	ID=TE_581:ms114552_pdulcis26_s0698_Tedenovo4284;Target=Tedenovo4284;ClassII_TIR
Pd01	TEannotationCRAG	soloLTR	3962432	3962718	.	.	.	ID=TE_582:Pdulcis26_LTRretrotransposon1587;Cluster=Prunusclust000065;CLASS_I_LTR_copia;
Pd01	TEannotationCRAG	MITE	3965464	3965897	14.1	+	.	ID=TE_583:SE320300148fam131_459;9;CLASS_II_MITE
Pd01	TEannotationCRAG	soloLTR	3968040	3968161	.	.	.	ID=TE_584:Ppersica_LTRretrotransposon5337;Cluster=Prunusclust001809;CLASS_I_LTR_unclassified;
Pd01	TEannotationCRAG	soloLTR	3970439	3970556	.	.	.	ID=TE_585:Ppersica_LTRretrotransposon2136;Cluster=Prunusclust001400;CLASS_I_LTR_unclassified;
Pd01	TEannotationCRAG	setA_Full_LTR	3973249	3978086	.	+	.	ID=TE_586:Pdulcis26_LTRretrotransposon1787;Cluster=Prunusclust000081;CLASS_I_LTR_copia;My=9.0888643574;
Pd01	TEannotationCRAG	soloLTR	3978148	3978310	.	.	.	ID=TE_587:Pdulcis26_LTRretrotransposon591;Cluster=Prunusclust000598;CLASS_I_LTR_copia;
Pd01	TEannotationCRAG	truncated_LTR	3979143	3980416	.	.	.	ID=TE_588:Pdulcis26_LTRretrotransposon1221;Cluster=Prunusclust000833;CLASS_I_LTR_unclassified;
Pd01	TEannotationCRAG	MITE	3980803	3981045	21.3	-	.	ID=TE_589:almondfam16_253;1;CLASS_II_MITE
Pd01	TEannotationCRAG	soloLTR	3982779	3983280	.	.	.	ID=TE_590:Pdulcis26_LTRretrotransposon2068;Cluster=Prunusclust001149;CLASS_I_LTR_copia;
Pd01	TEannotationCRAG	MITE	3985344	3985711	5.7	-	.	ID=TE_591:SE320500122fam112_369;1;CLASS_II_MITE
Pd01	TEannotationCRAG	MITE	4006863	4007133	0.8	+	.	ID=TE_592:SE320200127fam114_267;1;CLASS_II_MITE
Pd01	TEannotationCRAG	MITE	4014569	4015096	18.4	-	.	ID=TE_593:SE320300170fam148_545;9;CLASS_II_MITE
Pd01	TEannotationCRAG	soloLTR	4018780	4019015	.	.	.	ID=TE_594:Ppersica_LTRretrotransposon226;Cluster=Prunusclust000019;CLASS_I_LTR_unclassified;
Pd01	TEannotationCRAG	truncated_LTR	4018781	4021787	.	.	.	ID=TE_595:Pdulcis26_LTRretrotransposon920;Cluster=Prunusclust000005;CLASS_I_LTR_copia;
Pd01	TEannotationCRAG	soloLTR	4041960	4042322	.	.	.	ID=TE_596:Ppersica_LTRretrotransposon352;Cluster=Prunusclust001206;CLASS_I_LTR_copia;
Pd01	TEannotationCRAG	REPET_coding	4053449	4058215	0.0	-	.	ID=TE_597:ms29385_pdulcis26_s0334_Tedenovo10282;Target=Tedenovo10282;ClassII_MITE
Pd01	TEannotationCRAG	setA_Full_LTR	4053839	4058131	.	+	.	ID=TE_598:Pdulcis26_LTRretrotransposon1286;Cluster=Prunusclust000069;CLASS_I_LTR_copia;My=21.4637678326;
Pd01	TEannotationCRAG	MITE	4058403	4058637	22.7	+	.	ID=TE_599:SE320200039fam49_221;2;CLASS_II_MITE
Pd01	TEannotationCRAG	soloLTR	4064451	4065064	.	.	.	ID=TE_600:Pdulcis26_LTRretrotransposon766;Cluster=Prunusclust000667;CLASS_I_LTR_unclassified;
Pd01	TEannotationCRAG	MITE	4064451	4064724	8.4	-	.	ID=TE_601:almondfam11_275;1;CLASS_II_MITE
Pd01	TEannotationCRAG	MITE	4064795	4065067	6.6	-	.	ID=TE_602:almondfam11_275;1;CLASS_II_MITE
Pd01	TEannotationCRAG	truncated_LTR	4065262	4068270	.	.	.	ID=TE_603:Pdulcis26_LTRretrotransposon287;Cluster=Prunusclust000462;CLASS_I_LTR_copia;
Pd01	TEannotationCRAG	setA_Full_LTR	4069306	4075693	.	-	.	ID=TE_604:Pdulcis26_LTRretrotransposon1287;Cluster=Prunusclust000009;CLASS_I_LTR_copia;My=7.1826714075;
Pd01	TEannotationCRAG	MITE	4078590	4079005	19	+	.	ID=TE_605:SE320200171fam149_403;4;CLASS_II_MITE
Pd01	TEannotationCRAG	MITE	4104427	4104829	15.2	-	.	ID=TE_606:SE320500086fam83_410;1;CLASS_II_MITE
Pd01	TEannotationCRAG	soloLTR	4111356	4111673	.	.	.	ID=TE_607:Pdulcis26_LTRretrotransposon495;Cluster=Prunusclust000545;CLASS_I_LTR_unclassified;
Pd01	TEannotationCRAG	MITE	4117074	4117343	25	-	.	ID=TE_608:almondfam7_288;11;CLASS_II_MITE
Pd01	TEannotationCRAG	MITE	4118777	4119018	21	+	.	ID=TE_609:almondfam16_253;2;CLASS_II_MITE
Pd01	TEannotationCRAG	truncated_LTR	4134603	4137146	.	.	.	ID=TE_610:Pdulcis26_LTRretrotransposon1097;Cluster=Prunusclust000202;CLASS_I_LTR_unclassified;
Pd01	TEannotationCRAG	soloLTR	4137188	4137386	.	.	.	ID=TE_611:Pdulcis26_LTRretrotransposon1269;Cluster=Prunusclust000854;CLASS_I_LTR_unclassified;
Pd01	TEannotationCRAG	MITE	4144251	4144647	19.5	+	.	ID=TE_612:SE320200171fam149_403;10;CLASS_II_MITE
Pd01	TEannotationCRAG	REPET_coding	4151687	4151942	0.0	+	.	ID=TE_613:ms29383_pdulcis26_s0334_Tedenovo6776;Target=Tedenovo6776;ClassI_LINE
Pd01	TEannotationCRAG	REPET_coding	4157970	4163067	0.0	-	.	ID=TE_614:ms29300_pdulcis26_s0334_Tedenovo5398;Target=Tedenovo5398;ClassI_DIRS
Pd01	TEannotationCRAG	setA_Full_LTR	4157973	4162733	.	-	.	ID=TE_615:Pdulcis26_LTRretrotransposon1284;Cluster=Prunusclust000018;CLASS_I_LTR_copia;My=2.54460091;
Pd01	TEannotationCRAG	soloLTR	4163231	4163682	.	.	.	ID=TE_616:Pdulcis26_LTRretrotransposon1362;Cluster=Prunusclust000887;CLASS_I_LTR_unclassified;
Pd01	TEannotationCRAG	MITE	4169575	4170045	3	-	.	ID=TE_617:almondfam3_465;1;CLASS_II_MITE
Pd01	TEannotationCRAG	truncated_LTR	4173349	4177612	.	.	.	ID=TE_618:Pdulcis26_LTRretrotransposon1362;Cluster=Prunusclust000887;CLASS_I_LTR_unclassified;
Pd01	TEannotationCRAG	setA_Full_LTR	4177612	4184120	.	+	.	ID=TE_619:Pdulcis26_LTRretrotransposon1285;Cluster=Prunusclust000859;CLASS_I_LTR_copia;My=7.6335151932;
Pd01	TEannotationCRAG	REPET_coding	4184416	4191363	0.0	+	.	ID=TE_620:ms29376_pdulcis26_s0334_Tedenovo5441;Target=Tedenovo5441;ClassII_TIR
Pd01	TEannotationCRAG	soloLTR	4193383	4194221	.	.	.	ID=TE_621:Pdulcis26_LTRretrotransposon370;Cluster=Prunusclust000490;CLASS_I_LTR_unclassified;
Pd01	TEannotationCRAG	truncated_LTR	4196865	4200284	.	.	.	ID=TE_622:Pdulcis26_LTRretrotransposon370;Cluster=Prunusclust000490;CLASS_I_LTR_unclassified;
Pd01	TEannotationCRAG	MITE	4220934	4221404	3	-	.	ID=TE_623:almondfam3_465;1;CLASS_II_MITE
Pd01	TEannotationCRAG	setA_Full_LTR	4224183	4233592	.	-	.	ID=TE_624:Pdulcis26_LTRretrotransposon1362;Cluster=Prunusclust000887;CLASS_I_LTR_unclassified;My=10.0717682111;
Pd01	TEannotationCRAG	MITE	4228593	4229039	27.2	-	.	ID=TE_625:SE320500016fam33_479;1;CLASS_II_MITE
Pd01	TEannotationCRAG	truncated_LTR	4238714	4240596	.	.	.	ID=TE_626:Pdulcis26_LTRretrotransposon1472;Cluster=Prunusclust000932;CLASS_I_LTR_unclassified;
Pd01	TEannotationCRAG	truncated_LTR	4238921	4241580	.	.	.	ID=TE_627:Ppersica_LTRretrotransposon5176;Cluster=Prunusclust000074;CLASS_I_LTR_unclassified;
Pd01	TEannotationCRAG	MITE	4242470	4242871	15.1	+	.	ID=TE_628:SE320500117fam107_413;3;CLASS_II_MITE
Pd01	TEannotationCRAG	soloLTR	4243275	4243439	.	.	.	ID=TE_629:Ppersica_LTRretrotransposon2187;Cluster=Prunusclust001409;CLASS_I_LTR_unclassified;
Pd01	TEannotationCRAG	soloLTR	4243488	4243624	.	.	.	ID=TE_630:Ppersica_LTRretrotransposon4006;Cluster=Prunusclust000234;CLASS_I_LTR_unclassified;
Pd01	TEannotationCRAG	REPET_coding	4244737	4245366	0.0	-	.	ID=TE_631:ms40949_pdulcis26_s0372_Tedenovo2748;Target=Tedenovo2748;ClassI_LINE
Pd01	TEannotationCRAG	MITE	4250766	4251206	7.3	-	.	ID=TE_632:SE320500093fam90_441;1;CLASS_II_MITE
Pd01	TEannotationCRAG	MITE	4270223	4270527	25.5	+	.	ID=TE_633:almondfam7_288;1;CLASS_II_MITE
Pd01	TEannotationCRAG	soloLTR	4280228	4280321	.	.	.	ID=TE_634:Ppersica_LTRretrotransposon5337;Cluster=Prunusclust001809;CLASS_I_LTR_unclassified;
Pd01	TEannotationCRAG	REPET_coding	4281510	4281984	0.0	+	.	ID=TE_635:ms40924_pdulcis26_s0372_Tedenovo9309;Target=Tedenovo9309;ClassII_TIR
Pd01	TEannotationCRAG	MITE	4281982	4282545	6.9	-	.	ID=TE_636:SE320300066fam70_588;7;CLASS_II_MITE
Pd01	TEannotationCRAG	MITE	4289188	4289524	13.2	+	.	ID=TE_637:SE320500145fam129_356;2;CLASS_II_MITE
Pd01	TEannotationCRAG	REPET_coding	4298323	4299030	0.0	-	.	ID=TE_638:ms40959_pdulcis26_s0372_Tedenovo11673;Target=Tedenovo11673;ClassII_TIR
Pd01	TEannotationCRAG	soloLTR	4305270	4305432	.	.	.	ID=TE_639:Pdulcis26_LTRretrotransposon2053;Cluster=Prunusclust001147;CLASS_I_LTR_gypsy;
Pd01	TEannotationCRAG	soloLTR	4308520	4308715	.	.	.	ID=TE_640:Pdulcis26_LTRretrotransposon1279;Cluster=Prunusclust000858;CLASS_I_LTR_copia;
Pd01	TEannotationCRAG	soloLTR	4309401	4309558	.	.	.	ID=TE_641:Pdulcis26_LTRretrotransposon1621;Cluster=Prunusclust000993;CLASS_I_LTR_unclassified;
Pd01	TEannotationCRAG	MITE	4310870	4311381	16.6	-	.	ID=TE_642:SE320500116fam106_488;3;CLASS_II_MITE
Pd01	TEannotationCRAG	MITE	4311447	4311944	1.6	-	.	ID=TE_643:almondfam1_506;1;CLASS_II_MITE
Pd01	TEannotationCRAG	soloLTR	4346189	4346745	.	.	.	ID=TE_644:Pdulcis26_LTRretrotransposon605;Cluster=Prunusclust000050;CLASS_I_LTR_gypsy;
Pd01	TEannotationCRAG	MITE	4355950	4356552	5.3	+	.	ID=TE_645:SE320300025fam39_595;3;CLASS_II_MITE
Pd01	TEannotationCRAG	soloLTR	4356591	4357089	.	.	.	ID=TE_646:Pdulcis26_LTRretrotransposon1919;Cluster=Prunusclust001095;CLASS_I_LTR_unclassified;
Pd01	TEannotationCRAG	truncated_LTR	4358901	4362121	.	.	.	ID=TE_647:Ppersica_LTRretrotransposon3104;Cluster=Prunusclust000079;CLASS_I_LTR_gypsy;
Pd01	TEannotationCRAG	MITE	4390793	4391091	17.7	+	.	ID=TE_648:almondfam7_288;28;CLASS_II_MITE
Pd01	TEannotationCRAG	MITE	4391694	4392132	7.5	+	.	ID=TE_649:SE320500095fam92_443;3;CLASS_II_MITE
Pd01	TEannotationCRAG	MITE	4410124	4410478	11.3	-	.	ID=TE_650:SE320500139fam126_381;1;CLASS_II_MITE
Pd01	TEannotationCRAG	MITE	4420511	4420716	12.6	-	.	ID=TE_651:SE320600128fam115_207;2;CLASS_II_MITE
Pd01	TEannotationCRAG	MITE	4421252	4421637	9.6	+	.	ID=TE_652:SE320500139fam126_381;1;CLASS_II_MITE
Pd01	TEannotationCRAG	MITE	4421816	4422190	12.9	-	.	ID=TE_653:SE320500046fam54_405;28;CLASS_II_MITE
Pd01	TEannotationCRAG	soloLTR	4426916	4427247	.	.	.	ID=TE_654:Pdulcis26_LTRretrotransposon2116;Cluster=Prunusclust001166;CLASS_I_LTR_unclassified;
Pd01	TEannotationCRAG	soloLTR	4427658	4428005	.	.	.	ID=TE_655:Pdulcis26_LTRretrotransposon307;Cluster=Prunusclust000471;CLASS_I_LTR_unclassified;
Pd01	TEannotationCRAG	MITE	4427658	4428007	2.3	+	.	ID=TE_656:SE320200071fam74_368;10;CLASS_II_MITE
Pd01	TEannotationCRAG	soloLTR	4437600	4437839	.	.	.	ID=TE_657:Pdulcis26_LTRretrotransposon1943;Cluster=Prunusclust001102;CLASS_I_LTR_unclassified;
Pd01	TEannotationCRAG	truncated_LTR	4439985	4443648	.	.	.	ID=TE_658:Ppersica_LTRretrotransposon1599;Cluster=Prunusclust001359;CLASS_I_LTR_unclassified;
Pd01	TEannotationCRAG	REPET_coding	4439986	4443779	0.0	+	.	ID=TE_659:ms50582_pdulcis26_s0130_Tedenovo10635;Target=Tedenovo10635;ClassII_TIR
Pd01	TEannotationCRAG	MITE	4444998	4445376	11.6	-	.	ID=TE_660:SE320500145fam129_356;1;CLASS_II_MITE
Pd01	TEannotationCRAG	setA_Full_LTR	4457281	4462339	.	-	.	ID=TE_661:Pdulcis26_LTRretrotransposon712;Cluster=Prunusclust000115;CLASS_I_LTR_copia;My=12.5929973205;
Pd01	TEannotationCRAG	REPET_coding	4457288	4464792	0.0	+	.	ID=TE_662:ms50679_pdulcis26_s0130_Tedenovo12928;Target=Tedenovo12928;ClassI_DIRS
Pd01	TEannotationCRAG	soloLTR	4468317	4468447	.	.	.	ID=TE_663:Ppersica_LTRretrotransposon2030;Cluster=Prunusclust001386;CLASS_I_LTR_copia;
Pd01	TEannotationCRAG	soloLTR	4468601	4469569	.	.	.	ID=TE_664:Ppersica_LTRretrotransposon3276;Cluster=Prunusclust001557;CLASS_I_LTR_unclassified;
Pd01	TEannotationCRAG	MITE	4473391	4473961	6.3	+	.	ID=TE_665:SE320300066fam70_588;9;CLASS_II_MITE
Pd01	TEannotationCRAG	soloLTR	4476265	4476471	.	.	.	ID=TE_666:Ppersica_LTRretrotransposon43;Cluster=Prunusclust001178;CLASS_I_LTR_unclassified;
Pd01	TEannotationCRAG	MITE	4485536	4486097	7.3	-	.	ID=TE_667:SE320300066fam70_588;7;CLASS_II_MITE
Pd01	TEannotationCRAG	soloLTR	4486223	4486448	.	.	.	ID=TE_668:Ppersica_LTRretrotransposon1253;Cluster=Prunusclust001314;CLASS_I_LTR_unclassified;
Pd01	TEannotationCRAG	REPET_coding	4489549	4490612	0.0	+	.	ID=TE_669:ms50603_pdulcis26_s0130_Tedenovo12634;Target=Tedenovo12634;ClassII_TIR
Pd01	TEannotationCRAG	MITE	4491718	4492071	1.7	+	.	ID=TE_670:SE320200071fam74_368;5;CLASS_II_MITE
Pd01	TEannotationCRAG	soloLTR	4491723	4492059	.	.	.	ID=TE_671:Pdulcis26_LTRretrotransposon307;Cluster=Prunusclust000471;CLASS_I_LTR_unclassified;
Pd01	TEannotationCRAG	MITE	4492078	4492344	21.5	+	.	ID=TE_672:almondfam16_253;1;CLASS_II_MITE
Pd01	TEannotationCRAG	MITE	4492328	4492621	23.9	-	.	ID=TE_673:almondfam7_288;37;CLASS_II_MITE
Pd01	TEannotationCRAG	truncated_LTR	4504017	4506223	.	.	.	ID=TE_674:Pdulcis26_LTRretrotransposon1475;Cluster=Prunusclust000021;CLASS_I_LTR_copia;
Pd01	TEannotationCRAG	soloLTR	4511957	4512144	.	.	.	ID=TE_675:Pdulcis26_LTRretrotransposon1616;Cluster=Prunusclust000991;CLASS_I_LTR_unclassified;
Pd01	TEannotationCRAG	soloLTR	4512205	4512421	.	.	.	ID=TE_676:Ppersica_LTRretrotransposon3331;Cluster=Prunusclust000005;CLASS_I_LTR_copia;
Pd01	TEannotationCRAG	truncated_LTR	4534799	4537634	.	.	.	ID=TE_677:Pdulcis26_LTRretrotransposon1042;Cluster=Prunusclust000770;CLASS_I_LTR_gypsy;
Pd01	TEannotationCRAG	soloLTR	4536031	4537017	.	.	.	ID=TE_678:Pdulcis26_LTRretrotransposon1279;Cluster=Prunusclust000858;CLASS_I_LTR_copia;
Pd01	TEannotationCRAG	REPET_coding	4540578	4541968	0.0	-	.	ID=TE_679:ms119666_pdulcis26_s0130_Tedenovo5793;Target=Tedenovo5793;ClassI_LINE
Pd01	TEannotationCRAG	MITE	4573337	4573686	2.3	-	.	ID=TE_680:SE320200071fam74_368;10;CLASS_II_MITE
Pd01	TEannotationCRAG	soloLTR	4573339	4573686	.	.	.	ID=TE_681:Pdulcis26_LTRretrotransposon307;Cluster=Prunusclust000471;CLASS_I_LTR_unclassified;
Pd01	TEannotationCRAG	setA_Full_LTR	4616822	4622056	.	+	.	ID=TE_682:Pdulcis26_LTRretrotransposon710;Cluster=Prunusclust000016;CLASS_I_LTR_copia;My=5.0888621088;
Pd01	TEannotationCRAG	MITE	4633208	4633825	9.3	-	.	ID=TE_683:SE320300022fam36_606;12;CLASS_II_MITE
Pd01	TEannotationCRAG	MITE	4640725	4641387	12.6	+	.	ID=TE_684:SE320300011fam31_690;9;CLASS_II_MITE
Pd01	TEannotationCRAG	soloLTR	4645147	4645763	.	.	.	ID=TE_685:Pdulcis26_LTRretrotransposon766;Cluster=Prunusclust000667;CLASS_I_LTR_unclassified;
Pd01	TEannotationCRAG	MITE	4645147	4645418	4.4	+	.	ID=TE_686:almondfam11_275;4;CLASS_II_MITE
Pd01	TEannotationCRAG	MITE	4645490	4645763	7.7	+	.	ID=TE_687:almondfam11_275;1;CLASS_II_MITE
Pd01	TEannotationCRAG	REPET_coding	4645764	4646921	0.0	-	.	ID=TE_688:ms119599_pdulcis26_s0130_Tedenovo13967;Target=Tedenovo13967;ClassII_TIR
Pd01	TEannotationCRAG	soloLTR	4685313	4685529	.	.	.	ID=TE_689:Ppersica_LTRretrotransposon667;Cluster=Prunusclust001263;CLASS_I_LTR_unclassified;
Pd01	TEannotationCRAG	MITE	4698242	4698519	21.7	-	.	ID=TE_690:SE320500002fam23_303;2;CLASS_II_MITE
Pd01	TEannotationCRAG	truncated_LTR	4701568	4704320	.	.	.	ID=TE_691:Pdulcis26_LTRretrotransposon256;Cluster=Prunusclust000454;CLASS_I_LTR_unclassified;
Pd01	TEannotationCRAG	soloLTR	4701570	4703862	.	.	.	ID=TE_692:Pdulcis26_LTRretrotransposon256;Cluster=Prunusclust000454;CLASS_I_LTR_unclassified;
Pd01	TEannotationCRAG	MITE	4709049	4709255	3.9	-	.	ID=TE_693:SE320600128fam115_207;1;CLASS_II_MITE
Pd01	TEannotationCRAG	soloLTR	4710742	4710991	.	.	.	ID=TE_694:Pdulcis26_LTRretrotransposon974;Cluster=Prunusclust000007;CLASS_I_LTR_unclassified;
Pd01	TEannotationCRAG	soloLTR	4711094	4711202	.	.	.	ID=TE_695:Ppersica_LTRretrotransposon563;Cluster=Prunusclust001244;CLASS_I_LTR_gypsy;
Pd01	TEannotationCRAG	MITE	4712170	4712537	12	+	.	ID=TE_696:SE320500122fam112_369;1;CLASS_II_MITE
Pd01	TEannotationCRAG	soloLTR	4723178	4723553	.	.	.	ID=TE_697:Pdulcis26_LTRretrotransposon1082;Cluster=Prunusclust000151;CLASS_I_LTR_gypsy;
Pd01	TEannotationCRAG	MITE	4735741	4736010	21.3	-	.	ID=TE_698:SE320500160fam139_291;8;CLASS_II_MITE
Pd01	TEannotationCRAG	REPET_coding	4742591	4744020	0.0	-	.	ID=TE_699:ms110119_pdulcis26_s0130_Tedenovo11720;Target=Tedenovo11720;ClassII_TIR
Pd01	TEannotationCRAG	truncated_LTR	4745281	4746954	.	.	.	ID=TE_700:Ppersica_LTRretrotransposon351;Cluster=Prunusclust001205;CLASS_I_LTR_copia;
Pd01	TEannotationCRAG	MITE	4748084	4748366	21.4	-	.	ID=TE_701:SE320500160fam139_291;5;CLASS_II_MITE
Pd01	TEannotationCRAG	MITE	4749281	4749800	12.4	+	.	ID=TE_702:SE320200090fam87_541;5;CLASS_II_MITE
Pd01	TEannotationCRAG	REPET_coding	4764366	4765058	0.0	-	.	ID=TE_703:ms110134_pdulcis26_s0130_Tedenovo13919;Target=Tedenovo13919;ClassI_DIRS
Pd01	TEannotationCRAG	setA_Full_LTR	4765054	4770515	.	-	.	ID=TE_704:Pdulcis26_LTRretrotransposon711;Cluster=Prunusclust000028;CLASS_I_LTR_gypsy;My=6.41441514;
Pd01	TEannotationCRAG	truncated_LTR	4770626	4773981	.	.	.	ID=TE_705:Ppersica_LTRretrotransposon1401;Cluster=Prunusclust000033;CLASS_I_LTR_copia;
Pd01	TEannotationCRAG	REPET_coding	4770629	4773986	0.0	-	.	ID=TE_706:ms116140_pdulcis26_s0059_Tedenovo13919;Target=Tedenovo13919;ClassI_DIRS
Pd01	TEannotationCRAG	soloLTR	4776871	4777052	.	.	.	ID=TE_707:Ppersica_LTRretrotransposon2445;Cluster=Prunusclust000260;CLASS_I_LTR_unclassified;
Pd01	TEannotationCRAG	soloLTR	4777572	4778264	.	.	.	ID=TE_708:Pdulcis26_LTRretrotransposon1821;Cluster=Prunusclust001065;CLASS_I_LTR_gypsy;
Pd01	TEannotationCRAG	MITE	4779879	4780142	10.6	-	.	ID=TE_709:almondfam11_275;4;CLASS_II_MITE
Pd01	TEannotationCRAG	REPET_coding	4782551	4784000	0.0	+	.	ID=TE_710:ms116154_pdulcis26_s0059_Tedenovo3965;Target=Tedenovo3965;ClassI_LINE
Pd01	TEannotationCRAG	MITE	4784000	4784271	9.9	-	.	ID=TE_711:almondfam11_275;1;CLASS_II_MITE
Pd01	TEannotationCRAG	soloLTR	4784002	4784605	.	.	.	ID=TE_712:Pdulcis26_LTRretrotransposon2116;Cluster=Prunusclust001166;CLASS_I_LTR_unclassified;
Pd01	TEannotationCRAG	MITE	4784343	4784605	9.1	-	.	ID=TE_713:almondfam11_275;5;CLASS_II_MITE
Pd01	TEannotationCRAG	MITE	4785262	4785787	7.1	-	.	ID=TE_714:SE320200065fam69_540;9;CLASS_II_MITE
Pd01	TEannotationCRAG	setA_Full_LTR	4794516	4799473	.	+	.	ID=TE_715:Pdulcis26_LTRretrotransposon442;Cluster=Prunusclust000036;CLASS_I_LTR_copia;My=7.7041825873;
Pd01	TEannotationCRAG	soloLTR	4804278	4804454	.	.	.	ID=TE_716:Ppersica_LTRretrotransposon464;Cluster=Prunusclust000316;CLASS_I_LTR_copia;
Pd01	TEannotationCRAG	MITE	4813143	4813612	14.5	+	.	ID=TE_717:SE320500008fam29_477;3;CLASS_II_MITE
Pd01	TEannotationCRAG	REPET_coding	4816279	4820363	0.0	-	.	ID=TE_718:ms116120_pdulcis26_s0059_Tedenovo5347;Target=Tedenovo5347;ClassII_TIR
Pd01	TEannotationCRAG	MITE	4830838	4831425	4.7	-	.	ID=TE_719:SE320300025fam39_595;9;CLASS_II_MITE
Pd01	TEannotationCRAG	REPET_coding	4834557	4834774	0.0	-	.	ID=TE_720:ms116160_pdulcis26_s0059_Tedenovo10338;Target=Tedenovo10338;ClassII_TIR
Pd01	TEannotationCRAG	REPET_coding	4835062	4837899	0.0	-	.	ID=TE_721:ms165273_pdulcis26_s0059_Tedenovo4596;Target=Tedenovo4596;ClassII_TIR
Pd01	TEannotationCRAG	MITE	4839510	4840092	10.7	+	.	ID=TE_722:SE320300025fam39_595;7;CLASS_II_MITE
Pd01	TEannotationCRAG	truncated_LTR	4840991	4843882	.	.	.	ID=TE_723:Pdulcis26_LTRretrotransposon1042;Cluster=Prunusclust000770;CLASS_I_LTR_gypsy;
Pd01	TEannotationCRAG	soloLTR	4841501	4842634	.	.	.	ID=TE_724:Pdulcis26_LTRretrotransposon816;Cluster=Prunusclust000685;CLASS_I_LTR_gypsy;
Pd01	TEannotationCRAG	soloLTR	4844224	4844520	.	.	.	ID=TE_725:Pdulcis26_LTRretrotransposon1244;Cluster=Prunusclust000842;CLASS_I_LTR_unclassified;
Pd01	TEannotationCRAG	setA_Full_LTR	4845912	4850850	.	-	.	ID=TE_726:Pdulcis26_LTRretrotransposon447;Cluster=Prunusclust000526;CLASS_I_LTR_copia;My=20.997484884;
Pd01	TEannotationCRAG	truncated_LTR	4850903	4853661	.	.	.	ID=TE_727:Pdulcis26_LTRretrotransposon701;Cluster=Prunusclust000643;CLASS_I_LTR_unclassified;
Pd01	TEannotationCRAG	soloLTR	4854573	4855469	.	.	.	ID=TE_728:Ppersica_LTRretrotransposon2348;Cluster=Prunusclust001436;CLASS_I_LTR_unclassified;
Pd01	TEannotationCRAG	truncated_LTR	4855523	4857977	.	.	.	ID=TE_729:Ppersica_LTRretrotransposon469;Cluster=Prunusclust000220;CLASS_I_LTR_copia;
Pd01	TEannotationCRAG	soloLTR	4857978	4858536	.	.	.	ID=TE_730:Pdulcis26_LTRretrotransposon1789;Cluster=Prunusclust000300;CLASS_I_LTR_gypsy;
Pd01	TEannotationCRAG	truncated_LTR	4859275	4861019	.	.	.	ID=TE_731:Pdulcis26_LTRretrotransposon1379;Cluster=Prunusclust000898;CLASS_I_LTR_unclassified;
Pd01	TEannotationCRAG	REPET_coding	4861275	4868299	0.0	+	.	ID=TE_732:ms165313_pdulcis26_s0059_Tedenovo14339;Target=Tedenovo14339;ClassII_TIR
Pd01	TEannotationCRAG	truncated_LTR	4865511	4868332	.	.	.	ID=TE_733:Ppersica_LTRretrotransposon3464;Cluster=Prunusclust001572;CLASS_I_LTR_unclassified;
Pd01	TEannotationCRAG	REPET_coding	4868310	4870084	0.0	-	.	ID=TE_734:ms165289_pdulcis26_s0059_Tedenovo10888;Target=Tedenovo10888;ClassII_TIR
Pd01	TEannotationCRAG	truncated_LTR	4884052	4887030	.	.	.	ID=TE_735:Ppersica_LTRretrotransposon5083;Cluster=Prunusclust000190;CLASS_I_LTR_unclassified;
Pd01	TEannotationCRAG	soloLTR	4884053	4887030	.	.	.	ID=TE_736:Ppersica_LTRretrotransposon5083;Cluster=Prunusclust000190;CLASS_I_LTR_unclassified;
Pd01	TEannotationCRAG	REPET_coding	4894416	4896121	0.0	+	.	ID=TE_737:ms165221_pdulcis26_s0059_Tedenovo13773;Target=Tedenovo13773;ClassII_TIR
Pd01	TEannotationCRAG	soloLTR	4902733	4903454	.	.	.	ID=TE_738:Pdulcis26_LTRretrotransposon854;Cluster=Prunusclust000046;CLASS_I_LTR_unclassified;
Pd01	TEannotationCRAG	REPET_coding	4904991	4907219	0.0	+	.	ID=TE_739:ms165222_pdulcis26_s0059_Tedenovo13773;Target=Tedenovo13773;ClassII_TIR
Pd01	TEannotationCRAG	MITE	4907448	4907903	21.3	+	.	ID=TE_740:SE320500116fam106_488;5;CLASS_II_MITE
Pd01	TEannotationCRAG	MITE	4909888	4910241	11.9	-	.	ID=TE_741:SE320500122fam112_369;6;CLASS_II_MITE
Pd01	TEannotationCRAG	soloLTR	4920825	4921222	.	.	.	ID=TE_742:Pdulcis26_LTRretrotransposon887;Cluster=Prunusclust000707;CLASS_I_LTR_unclassified;
Pd01	TEannotationCRAG	soloLTR	4923675	4923872	.	.	.	ID=TE_743:Pdulcis26_LTRretrotransposon1442;Cluster=Prunusclust000920;CLASS_I_LTR_unclassified;
Pd01	TEannotationCRAG	REPET_coding	4924368	4925124	0.0	+	.	ID=TE_744:ms165279_pdulcis26_s0059_Tedenovo9746;Target=Tedenovo9746;ClassII_TIR
Pd01	TEannotationCRAG	soloLTR	4926054	4926493	.	.	.	ID=TE_745:Pdulcis26_LTRretrotransposon525;Cluster=Prunusclust000563;CLASS_I_LTR_copia;
Pd01	TEannotationCRAG	soloLTR	4941658	4941858	.	.	.	ID=TE_746:Ppersica_LTRretrotransposon4346;Cluster=Prunusclust001677;CLASS_I_LTR_copia;
Pd01	TEannotationCRAG	soloLTR	4950435	4950730	.	.	.	ID=TE_747:Ppersica_LTRretrotransposon2248;Cluster=Prunusclust001422;CLASS_I_LTR_unclassified;
Pd01	TEannotationCRAG	REPET_coding	4951022	4952814	0.0	-	.	ID=TE_748:ms165223_pdulcis26_s0059_Tedenovo13773;Target=Tedenovo13773;ClassII_TIR
Pd01	TEannotationCRAG	REPET_coding	4970081	4971011	0.0	+	.	ID=TE_749:ms165287_pdulcis26_s0059_Tedenovo10458;Target=Tedenovo10458;ClassII_TIR
Pd01	TEannotationCRAG	soloLTR	4984070	4984444	.	.	.	ID=TE_750:Pdulcis26_LTRretrotransposon840;Cluster=Prunusclust000695;CLASS_I_LTR_copia;
Pd01	TEannotationCRAG	truncated_LTR	4984234	4988972	.	.	.	ID=TE_751:Pdulcis26_LTRretrotransposon1905;Cluster=Prunusclust001093;CLASS_I_LTR_unclassified;
Pd01	TEannotationCRAG	REPET_coding	4991692	4994001	0.0	-	.	ID=TE_752:ms165251_pdulcis26_s0059_Tedenovo5785;Target=Tedenovo5785;ClassII_TIR
Pd01	TEannotationCRAG	soloLTR	5003073	5003451	.	.	.	ID=TE_753:Pdulcis26_LTRretrotransposon840;Cluster=Prunusclust000695;CLASS_I_LTR_copia;
Pd01	TEannotationCRAG	REPET_coding	5005831	5006898	0.0	+	.	ID=TE_754:ms165186_pdulcis26_s0059_Tedenovo10138;Target=Tedenovo10138;ClassII_TIR
Pd01	TEannotationCRAG	setA_Full_LTR	5022565	5027141	.	+	.	ID=TE_755:Pdulcis26_LTRretrotransposon443;Cluster=Prunusclust000524;CLASS_I_LTR_copia;My=35.7956978898;
Pd01	TEannotationCRAG	truncated_LTR	5064544	5065712	.	.	.	ID=TE_756:Ppersica_LTRretrotransposon119;Cluster=Prunusclust000021;CLASS_I_LTR_copia;
Pd01	TEannotationCRAG	truncated_LTR	5064722	5067236	.	.	.	ID=TE_757:Ppersica_LTRretrotransposon119;Cluster=Prunusclust000021;CLASS_I_LTR_copia;
Pd01	TEannotationCRAG	REPET_coding	5072453	5073855	0.0	+	.	ID=TE_758:ms45848_pdulcis26_s0059_Tedenovo10165;Target=Tedenovo10165;ClassII_TIR
Pd01	TEannotationCRAG	REPET_coding	5076272	5077114	0.0	-	.	ID=TE_759:ms45778_pdulcis26_s0059_Tedenovo10458;Target=Tedenovo10458;ClassII_TIR
Pd01	TEannotationCRAG	REPET_coding	5094867	5096071	0.0	+	.	ID=TE_760:ms45840_pdulcis26_s0059_Tedenovo2539;Target=Tedenovo2539;ClassII_TIR
Pd01	TEannotationCRAG	MITE	5104755	5105099	7.3	-	.	ID=TE_761:SE320500089fam86_351;3;CLASS_II_MITE
Pd01	TEannotationCRAG	soloLTR	5104957	5105100	.	.	.	ID=TE_762:Pdulcis26_LTRretrotransposon527;Cluster=Prunusclust000565;CLASS_I_LTR_unclassified;
Pd01	TEannotationCRAG	MITE	5109503	5109903	12.6	-	.	ID=TE_763:SE320500046fam54_405;4;CLASS_II_MITE
Pd01	TEannotationCRAG	setA_Full_LTR	5130711	5135451	.	+	.	ID=TE_764:Pdulcis26_LTRretrotransposon444;Cluster=Prunusclust000035;CLASS_I_LTR_copia;My=7.1098565367;
Pd01	TEannotationCRAG	soloLTR	5136248	5136416	.	.	.	ID=TE_765:Ppersica_LTRretrotransposon4905;Cluster=Prunusclust000292;CLASS_I_LTR_unclassified;
Pd01	TEannotationCRAG	soloLTR	5154466	5157530	.	.	.	ID=TE_766:Pdulcis26_LTRretrotransposon900;Cluster=Prunusclust000712;CLASS_I_LTR_copia;
Pd01	TEannotationCRAG	truncated_LTR	5154575	5157542	.	.	.	ID=TE_767:Pdulcis26_LTRretrotransposon900;Cluster=Prunusclust000712;CLASS_I_LTR_copia;
Pd01	TEannotationCRAG	truncated_LTR	5160788	5164255	.	.	.	ID=TE_768:Pdulcis26_LTRretrotransposon1316;Cluster=Prunusclust000106;CLASS_I_LTR_copia;
Pd01	TEannotationCRAG	truncated_LTR	5162255	5165091	.	.	.	ID=TE_769:Pdulcis26_LTRretrotransposon1316;Cluster=Prunusclust000106;CLASS_I_LTR_copia;
Pd01	TEannotationCRAG	truncated_LTR	5165580	5168917	.	.	.	ID=TE_770:Pdulcis26_LTRretrotransposon566;Cluster=Prunusclust000006;CLASS_I_LTR_copia;
Pd01	TEannotationCRAG	soloLTR	5170651	5170854	.	.	.	ID=TE_771:Pdulcis26_LTRretrotransposon1565;Cluster=Prunusclust000006;CLASS_I_LTR_copia;
Pd01	TEannotationCRAG	MITE	5191723	5192082	10.6	-	.	ID=TE_772:SE320500139fam126_381;5;CLASS_II_MITE
Pd01	TEannotationCRAG	MITE	5200152	5200379	5.3	-	.	ID=TE_773:SE320200038fam48_243;10;CLASS_II_MITE
Pd01	TEannotationCRAG	MITE	5222474	5223258	7.6	-	.	ID=TE_774:SE320300042fam52_797;6;CLASS_II_MITE
Pd01	TEannotationCRAG	setA_Full_LTR	5231198	5236704	.	-	.	ID=TE_775:Pdulcis26_LTRretrotransposon445;Cluster=Prunusclust000050;CLASS_I_LTR_gypsy;My=6.8366037267;
Pd01	TEannotationCRAG	REPET_coding	5239180	5242904	0.0	+	.	ID=TE_776:ms164967_pdulcis26_s0059_Tedenovo10114;Target=Tedenovo10114;ClassII_TIR
Pd01	TEannotationCRAG	truncated_LTR	5239183	5241398	.	.	.	ID=TE_777:Pdulcis26_LTRretrotransposon1467;Cluster=Prunusclust000930;CLASS_I_LTR_unclassified;
Pd01	TEannotationCRAG	truncated_LTR	5239503	5242676	.	.	.	ID=TE_778:Pdulcis26_LTRretrotransposon1467;Cluster=Prunusclust000930;CLASS_I_LTR_unclassified;
Pd01	TEannotationCRAG	MITE	5262632	5262987	13.8	+	.	ID=TE_779:SE320500122fam112_369;3;CLASS_II_MITE
Pd01	TEannotationCRAG	MITE	5276505	5276705	11.4	-	.	ID=TE_780:SE320600128fam115_207;7;CLASS_II_MITE
Pd01	TEannotationCRAG	MITE	5280128	5280408	10.4	+	.	ID=TE_781:almondfam11_275;4;CLASS_II_MITE
Pd01	TEannotationCRAG	soloLTR	5280130	5280408	.	.	.	ID=TE_782:Pdulcis26_LTRretrotransposon1207;Cluster=Prunusclust000107;CLASS_I_LTR_unclassified;
Pd01	TEannotationCRAG	MITE	5281141	5281723	6.4	-	.	ID=TE_783:SE320200032fam44_608;10;CLASS_II_MITE
Pd01	TEannotationCRAG	MITE	5282805	5283327	16.3	+	.	ID=TE_784:SE320200090fam87_541;9;CLASS_II_MITE
Pd01	TEannotationCRAG	setA_Full_LTR	5283738	5290524	.	-	.	ID=TE_785:Pdulcis26_LTRretrotransposon446;Cluster=Prunusclust000525;CLASS_I_LTR_unclassified;My=13.6348949093;
Pd01	TEannotationCRAG	REPET_coding	5294501	5295888	0.0	-	.	ID=TE_786:ms165021_pdulcis26_s0059_Tedenovo13773;Target=Tedenovo13773;ClassII_TIR
Pd01	TEannotationCRAG	MITE	5304812	5305279	11.3	+	.	ID=TE_787:SE320500151fam133_468;3;CLASS_II_MITE
Pd01	TEannotationCRAG	soloLTR	5310526	5310681	.	.	.	ID=TE_788:Pdulcis26_LTRretrotransposon607;Cluster=Prunusclust000603;CLASS_I_LTR_unclassified;
Pd01	TEannotationCRAG	MITE	5316856	5317204	11.2	+	.	ID=TE_789:SE320500122fam112_369;3;CLASS_II_MITE
Pd01	TEannotationCRAG	MITE	5318801	5319142	8.9	+	.	ID=TE_790:SE320300005fam26_351;2;CLASS_II_MITE
Pd01	TEannotationCRAG	REPET_coding	5327685	5328051	0.0	+	.	ID=TE_791:ms165170_pdulcis26_s0059_Tedenovo12224;Target=Tedenovo12224;ClassI_LINE
Pd01	TEannotationCRAG	REPET_coding	5328052	5328803	0.0	+	.	ID=TE_792:ms165127_pdulcis26_s0059_Tedenovo14028;Target=Tedenovo14028;ClassI_LINE
Pd01	TEannotationCRAG	MITE	5345443	5345719	19.9	+	.	ID=TE_793:SE320500160fam139_291;1;CLASS_II_MITE
Pd01	TEannotationCRAG	REPET_coding	5386140	5388109	0.0	-	.	ID=TE_794:ms207212_pdulcis26_s0059_Tedenovo2532;Target=Tedenovo2532;ClassII_TIR
Pd01	TEannotationCRAG	truncated_LTR	5422385	5430361	.	.	.	ID=TE_795:Pdulcis26_LTRretrotransposon807;Cluster=Prunusclust000030;CLASS_I_LTR_gypsy;
Pd01	TEannotationCRAG	soloLTR	5430534	5430823	.	.	.	ID=TE_796:Pdulcis26_LTRretrotransposon807;Cluster=Prunusclust000030;CLASS_I_LTR_gypsy;
Pd01	TEannotationCRAG	REPET_coding	5433867	5434089	0.0	-	.	ID=TE_797:ms178122_pdulcis26_s0059_Tedenovo11527;Target=Tedenovo11527;ClassII_TIR
Pd01	TEannotationCRAG	soloLTR	5443055	5443999	.	.	.	ID=TE_798:Pdulcis26_LTRretrotransposon592;Cluster=Prunusclust000030;CLASS_I_LTR_gypsy;
Pd01	TEannotationCRAG	soloLTR	5444102	5444855	.	.	.	ID=TE_799:Pdulcis26_LTRretrotransposon519;Cluster=Prunusclust000030;CLASS_I_LTR_gypsy;
Pd01	TEannotationCRAG	soloLTR	5446868	5447140	.	.	.	ID=TE_800:Pdulcis26_LTRretrotransposon692;Cluster=Prunusclust000030;CLASS_I_LTR_gypsy;
Pd01	TEannotationCRAG	truncated_LTR	5460110	5461241	.	.	.	ID=TE_801:Ppersica_LTRretrotransposon1701;Cluster=Prunusclust000256;CLASS_I_LTR_unclassified;
Pd01	TEannotationCRAG	soloLTR	5461007	5461244	.	.	.	ID=TE_802:Ppersica_LTRretrotransposon3278;Cluster=Prunusclust000256;CLASS_I_LTR_unclassified;
Pd01	TEannotationCRAG	MITE	5461489	5461974	12.8	-	.	ID=TE_803:SE320500116fam106_488;2;CLASS_II_MITE
Pd01	TEannotationCRAG	MITE	5489952	5490154	4.5	-	.	ID=TE_804:SE320600128fam115_207;6;CLASS_II_MITE
Pd01	TEannotationCRAG	REPET_coding	5490974	5491910	0.0	-	.	ID=TE_805:ms36812_pdulcis26_s0138_Tedenovo12156;Target=Tedenovo12156;ClassII_TIR
Pd01	TEannotationCRAG	MITE	5504363	5504951	4.2	+	.	ID=TE_806:SE320300025fam39_595;9;CLASS_II_MITE
Pd01	TEannotationCRAG	MITE	5514552	5514819	22.9	+	.	ID=TE_807:almondfam7_288;34;CLASS_II_MITE
Pd01	TEannotationCRAG	MITE	5514588	5514858	17.7	+	.	ID=TE_808:almondfam16_253;9;CLASS_II_MITE
Pd01	TEannotationCRAG	MITE	5514617	5514902	25.5	+	.	ID=TE_809:almondfam7_288;7;CLASS_II_MITE
Pd01	TEannotationCRAG	MITE	5520165	5520440	22.8	+	.	ID=TE_810:almondfam7_288;8;CLASS_II_MITE
Pd01	TEannotationCRAG	MITE	5520206	5520475	19.6	-	.	ID=TE_811:almondfam7_288;4;CLASS_II_MITE
Pd01	TEannotationCRAG	MITE	5520244	5520556	20.8	+	.	ID=TE_812:almondfam7_288;9;CLASS_II_MITE
Pd01	TEannotationCRAG	MITE	5520249	5520514	17.6	-	.	ID=TE_813:almondfam7_288;13;CLASS_II_MITE
Pd01	TEannotationCRAG	MITE	5555373	5555682	11.3	-	.	ID=TE_814:SE320500166fam145_341;42;CLASS_II_MITE
Pd01	TEannotationCRAG	truncated_LTR	5555989	5556815	.	.	.	ID=TE_815:Ppersica_LTRretrotransposon2136;Cluster=Prunusclust001400;CLASS_I_LTR_unclassified;
Pd01	TEannotationCRAG	MITE	5556349	5556641	23.1	+	.	ID=TE_816:almondfam7_288;9;CLASS_II_MITE
Pd01	TEannotationCRAG	soloLTR	5556666	5556956	.	.	.	ID=TE_817:Ppersica_LTRretrotransposon2136;Cluster=Prunusclust001400;CLASS_I_LTR_unclassified;
Pd01	TEannotationCRAG	truncated_LTR	5557232	5559184	.	.	.	ID=TE_818:Pdulcis26_LTRretrotransposon1142;Cluster=Prunusclust000809;CLASS_I_LTR_unclassified;
Pd01	TEannotationCRAG	soloLTR	5557270	5558787	.	.	.	ID=TE_819:Pdulcis26_LTRretrotransposon1142;Cluster=Prunusclust000809;CLASS_I_LTR_unclassified;
Pd01	TEannotationCRAG	REPET_coding	5569223	5571282	0.0	+	.	ID=TE_820:ms36872_pdulcis26_s0138_Tedenovo12275;Target=Tedenovo12275;ClassI_LINE
Pd01	TEannotationCRAG	truncated_LTR	5571308	5572964	.	.	.	ID=TE_821:Pdulcis26_LTRretrotransposon10;Cluster=Prunusclust000357;CLASS_I_LTR_copia;
Pd01	TEannotationCRAG	soloLTR	5572729	5572971	.	.	.	ID=TE_822:Pdulcis26_LTRretrotransposon941;Cluster=Prunusclust000019;CLASS_I_LTR_unclassified;
Pd01	TEannotationCRAG	REPET_coding	5573048	5573565	0.0	+	.	ID=TE_823:ms36873_pdulcis26_s0138_Tedenovo8358;Target=Tedenovo8358;ClassI_LINE
Pd01	TEannotationCRAG	MITE	5574761	5575266	1.4	-	.	ID=TE_824:almondfam1_506;1;CLASS_II_MITE
Pd01	TEannotationCRAG	soloLTR	5576181	5576454	.	.	.	ID=TE_825:Ppersica_LTRretrotransposon1876;Cluster=Prunusclust001381;CLASS_I_LTR_unclassified;
Pd01	TEannotationCRAG	soloLTR	5577465	5577642	.	.	.	ID=TE_826:Ppersica_LTRretrotransposon997;Cluster=Prunusclust000248;CLASS_I_LTR_copia;
Pd01	TEannotationCRAG	MITE	5584642	5584899	5.4	+	.	ID=TE_827:SE320200080fam79_273;5;CLASS_II_MITE
Pd01	TEannotationCRAG	MITE	5585021	5585394	13.1	+	.	ID=TE_828:SE320500117fam107_413;1;CLASS_II_MITE
Pd01	TEannotationCRAG	MITE	5585395	5585776	17.9	+	.	ID=TE_829:SE320500023fam37_399;4;CLASS_II_MITE
Pd01	TEannotationCRAG	REPET_coding	5598731	5599614	0.0	-	.	ID=TE_830:ms36877_pdulcis26_s0138_Tedenovo12224;Target=Tedenovo12224;ClassI_LINE
Pd01	TEannotationCRAG	MITE	5608176	5608601	20.4	+	.	ID=TE_831:SE320500095fam92_443;1;CLASS_II_MITE
Pd01	TEannotationCRAG	MITE	5608646	5608996	8.3	+	.	ID=TE_832:SE320500089fam86_351;1;CLASS_II_MITE
Pd01	TEannotationCRAG	soloLTR	5608648	5608793	.	.	.	ID=TE_833:Ppersica_LTRretrotransposon3916;Cluster=Prunusclust001612;CLASS_I_LTR_unclassified;
Pd01	TEannotationCRAG	MITE	5613256	5614017	11.3	+	.	ID=TE_834:SE320200083fam80_736;9;CLASS_II_MITE
Pd01	TEannotationCRAG	MITE	5653465	5653809	13.1	-	.	ID=TE_835:SE320500122fam112_369;3;CLASS_II_MITE
Pd01	TEannotationCRAG	MITE	5655522	5655760	23.5	+	.	ID=TE_836:almondfam16_253;17;CLASS_II_MITE
Pd01	TEannotationCRAG	MITE	5655554	5655806	21.4	+	.	ID=TE_837:almondfam16_253;1;CLASS_II_MITE
Pd01	TEannotationCRAG	MITE	5655706	5655964	19.6	+	.	ID=TE_838:almondfam16_253;1;CLASS_II_MITE
Pd01	TEannotationCRAG	setA_Full_LTR	5669986	5673314	.	+	.	ID=TE_839:Pdulcis26_LTRretrotransposon744;Cluster=Prunusclust000101;CLASS_I_LTR_unclassified;My=15.1567812561;
Pd01	TEannotationCRAG	MITE	5673374	5673828	11.2	+	.	ID=TE_840:SE320500116fam106_488;4;CLASS_II_MITE
Pd01	TEannotationCRAG	MITE	5680178	5680530	14.8	+	.	ID=TE_841:SE320500122fam112_369;3;CLASS_II_MITE
Pd01	TEannotationCRAG	MITE	5681546	5682270	20.8	+	.	ID=TE_842:SE320500061fam65_703;3;CLASS_II_MITE
Pd01	TEannotationCRAG	soloLTR	5706746	5706986	.	.	.	ID=TE_843:Ppersica_LTRretrotransposon2701;Cluster=Prunusclust001483;CLASS_I_LTR_copia;
Pd01	TEannotationCRAG	MITE	5706746	5707009	11.4	-	.	ID=TE_844:almondfam11_275;4;CLASS_II_MITE
Pd01	TEannotationCRAG	MITE	5709491	5709800	24.8	-	.	ID=TE_845:almondfam7_288;4;CLASS_II_MITE
Pd01	TEannotationCRAG	MITE	5709498	5709754	20.3	-	.	ID=TE_846:almondfam16_253;1;CLASS_II_MITE
Pd01	TEannotationCRAG	MITE	5709539	5709835	23.6	-	.	ID=TE_847:almondfam7_288;14;CLASS_II_MITE
Pd01	TEannotationCRAG	soloLTR	5709889	5710028	.	.	.	ID=TE_848:Ppersica_LTRretrotransposon3476;Cluster=Prunusclust001575;CLASS_I_LTR_unclassified;
Pd01	TEannotationCRAG	soloLTR	5713176	5714588	.	.	.	ID=TE_849:Pdulcis26_LTRretrotransposon1784;Cluster=Prunusclust000202;CLASS_I_LTR_unclassified;
Pd01	TEannotationCRAG	soloLTR	5717790	5717911	.	.	.	ID=TE_850:Ppersica_LTRretrotransposon5337;Cluster=Prunusclust001809;CLASS_I_LTR_unclassified;
Pd01	TEannotationCRAG	soloLTR	5718029	5718150	.	.	.	ID=TE_851:Ppersica_LTRretrotransposon5337;Cluster=Prunusclust001809;CLASS_I_LTR_unclassified;
Pd01	TEannotationCRAG	MITE	5722825	5723103	20	-	.	ID=TE_852:almondfam7_288;13;CLASS_II_MITE
Pd01	TEannotationCRAG	truncated_LTR	5722941	5723373	.	.	.	ID=TE_853:Pdulcis26_LTRretrotransposon156;Cluster=Prunusclust000421;CLASS_I_LTR_unclassified;
Pd01	TEannotationCRAG	MITE	5723556	5723827	16.4	+	.	ID=TE_854:almondfam7_288;47;CLASS_II_MITE
Pd01	TEannotationCRAG	MITE	5723566	5723875	17.1	-	.	ID=TE_855:almondfam7_288;13;CLASS_II_MITE
Pd01	TEannotationCRAG	MITE	5723628	5723866	19.4	-	.	ID=TE_856:almondfam16_253;8;CLASS_II_MITE
Pd01	TEannotationCRAG	MITE	5723721	5723969	19.4	-	.	ID=TE_857:almondfam16_253;1;CLASS_II_MITE
Pd01	TEannotationCRAG	MITE	5723764	5724064	24	-	.	ID=TE_858:almondfam7_288;7;CLASS_II_MITE
Pd01	TEannotationCRAG	MITE	5723908	5724169	17	-	.	ID=TE_859:almondfam16_253;1;CLASS_II_MITE
Pd01	TEannotationCRAG	MITE	5723951	5724217	21.1	+	.	ID=TE_860:almondfam7_288;12;CLASS_II_MITE
Pd01	TEannotationCRAG	MITE	5725199	5725799	12.4	-	.	ID=TE_861:SE320500003fam24_646;11;CLASS_II_MITE
Pd01	TEannotationCRAG	MITE	5725208	5725901	12.3	+	.	ID=TE_862:SE320500030fam43_671;10;CLASS_II_MITE
Pd01	TEannotationCRAG	MITE	5734658	5734998	7.3	+	.	ID=TE_863:almondfam20_341;1;CLASS_II_MITE
Pd01	TEannotationCRAG	MITE	5743342	5743541	19.5	+	.	ID=TE_864:SE320200163fam142_221;13;CLASS_II_MITE
Pd01	TEannotationCRAG	setA_Full_LTR	5743768	5746567	.	-	.	ID=TE_865:Pdulcis26_LTRretrotransposon745;Cluster=Prunusclust000005;CLASS_I_LTR_copia;My=2.4631338849;
Pd01	TEannotationCRAG	MITE	5757296	5757542	5.7	-	.	ID=TE_866:SE320200020fam35_264;9;CLASS_II_MITE
Pd01	TEannotationCRAG	REPET_coding	5773783	5777983	0.0	-	.	ID=TE_867:ms122403_pdulcis26_s0138_Tedenovo11571;Target=Tedenovo11571;ClassI_LINE
Pd01	TEannotationCRAG	truncated_LTR	5778176	5778623	.	.	.	ID=TE_868:Pdulcis26_LTRretrotransposon1907;Cluster=Prunusclust000308;CLASS_I_LTR_unclassified;
Pd01	TEannotationCRAG	MITE	5778861	5779145	10.3	-	.	ID=TE_869:almondfam11_275;1;CLASS_II_MITE
Pd01	TEannotationCRAG	soloLTR	5778867	5779435	.	.	.	ID=TE_870:Pdulcis26_LTRretrotransposon2034;Cluster=Prunusclust000316;CLASS_I_LTR_copia;
Pd01	TEannotationCRAG	MITE	5779217	5779494	11.2	-	.	ID=TE_871:almondfam11_275;4;CLASS_II_MITE
Pd01	TEannotationCRAG	REPET_coding	5779495	5781390	0.0	-	.	ID=TE_872:ms183460_pdulcis26_s0138_Tedenovo10693;Target=Tedenovo10693;ClassII_TIR
Pd01	TEannotationCRAG	setA_Full_LTR	5786332	5791923	.	-	.	ID=TE_873:Pdulcis26_LTRretrotransposon746;Cluster=Prunusclust000014;CLASS_I_LTR_copia;My=0.9803971826;
Pd01	TEannotationCRAG	setA_Full_LTR	5796078	5801053	.	-	.	ID=TE_874:Pdulcis26_LTRretrotransposon747;Cluster=Prunusclust000112;CLASS_I_LTR_unclassified;My=5.3174621468;
Pd01	TEannotationCRAG	truncated_LTR	5812199	5816987	.	.	.	ID=TE_875:Pdulcis26_LTRretrotransposon2086;Cluster=Prunusclust001154;CLASS_I_LTR_unclassified;
Pd01	TEannotationCRAG	REPET_coding	5812200	5817256	0.0	+	.	ID=TE_876:ms168266_pdulcis26_s0138_Tedenovo7189;Target=Tedenovo7189;ClassII_TIR
Pd01	TEannotationCRAG	soloLTR	5816210	5817256	.	.	.	ID=TE_877:Ppersica_LTRretrotransposon746;Cluster=Prunusclust001275;CLASS_I_LTR_unclassified;
Pd01	TEannotationCRAG	truncated_LTR	5817256	5820844	.	.	.	ID=TE_878:Pdulcis26_LTRretrotransposon2016;Cluster=Prunusclust000264;CLASS_I_LTR_copia;
Pd01	TEannotationCRAG	truncated_LTR	5821560	5822826	.	.	.	ID=TE_879:Pdulcis26_LTRretrotransposon1027;Cluster=Prunusclust000762;CLASS_I_LTR_unclassified;
Pd01	TEannotationCRAG	truncated_LTR	5822850	5825374	.	.	.	ID=TE_880:Pdulcis26_LTRretrotransposon1027;Cluster=Prunusclust000762;CLASS_I_LTR_unclassified;
Pd01	TEannotationCRAG	MITE	5825368	5825922	12.5	-	.	ID=TE_881:SE320300066fam70_588;2;CLASS_II_MITE
Pd01	TEannotationCRAG	soloLTR	5826923	5827117	.	.	.	ID=TE_882:Ppersica_LTRretrotransposon4591;Cluster=Prunusclust001714;CLASS_I_LTR_unclassified;
Pd01	TEannotationCRAG	truncated_LTR	5828307	5831021	.	.	.	ID=TE_883:Ppersica_LTRretrotransposon1336;Cluster=Prunusclust000024;CLASS_I_LTR_gypsy;
Pd01	TEannotationCRAG	REPET_coding	5831904	5837591	0.0	+	.	ID=TE_884:ms126664_pdulcis26_s0809_Tedenovo5439;Target=Tedenovo5439;ClassII_TIR
Pd01	TEannotationCRAG	truncated_LTR	5880203	5883729	.	.	.	ID=TE_885:Pdulcis26_LTRretrotransposon1905;Cluster=Prunusclust001093;CLASS_I_LTR_unclassified;
Pd01	TEannotationCRAG	MITE	5888712	5889096	13.4	+	.	ID=TE_886:SE320600034fam45_419;36;CLASS_II_MITE
Pd01	TEannotationCRAG	soloLTR	5888816	5889097	.	.	.	ID=TE_887:Ppersica_LTRretrotransposon2281;Cluster=Prunusclust001427;CLASS_I_LTR_unclassified;
Pd01	TEannotationCRAG	MITE	5889994	5890405	15.1	+	.	ID=TE_888:SE320600034fam45_419;4;CLASS_II_MITE
Pd01	TEannotationCRAG	soloLTR	5890131	5890405	.	.	.	ID=TE_889:Pdulcis26_LTRretrotransposon655;Cluster=Prunusclust000621;CLASS_I_LTR_unclassified;
Pd01	TEannotationCRAG	soloLTR	5893001	5893618	.	.	.	ID=TE_890:Pdulcis26_LTRretrotransposon1739;Cluster=Prunusclust000030;CLASS_I_LTR_gypsy;
Pd01	TEannotationCRAG	setA_Full_LTR	5904128	5909702	.	-	.	ID=TE_891:Pdulcis26_LTRretrotransposon1728;Cluster=Prunusclust000071;CLASS_I_LTR_copia;My=3.5129163136;
Pd01	TEannotationCRAG	MITE	5910679	5911053	17.6	-	.	ID=TE_892:SE320200171fam149_403;38;CLASS_II_MITE
Pd01	TEannotationCRAG	truncated_LTR	5934984	5937048	.	.	.	ID=TE_893:Pdulcis26_LTRretrotransposon538;Cluster=Prunusclust000570;CLASS_I_LTR_unclassified;
Pd01	TEannotationCRAG	soloLTR	5939334	5939432	.	.	.	ID=TE_894:Pdulcis26_LTRretrotransposon1366;Cluster=Prunusclust000891;CLASS_I_LTR_unclassified;
Pd01	TEannotationCRAG	truncated_LTR	5939429	5943908	.	.	.	ID=TE_895:Ppersica_LTRretrotransposon756;Cluster=Prunusclust000335;CLASS_I_LTR_unclassified;
Pd01	TEannotationCRAG	truncated_LTR	5940273	5944639	.	.	.	ID=TE_896:Pdulcis26_LTRretrotransposon1905;Cluster=Prunusclust001093;CLASS_I_LTR_unclassified;
Pd01	TEannotationCRAG	soloLTR	5951537	5952145	.	.	.	ID=TE_897:Pdulcis26_LTRretrotransposon1509;Cluster=Prunusclust000949;CLASS_I_LTR_unclassified;
Pd01	TEannotationCRAG	MITE	5954047	5954384	13.3	-	.	ID=TE_898:SE320200071fam74_368;23;CLASS_II_MITE
Pd01	TEannotationCRAG	soloLTR	5956694	5957079	.	.	.	ID=TE_899:Pdulcis26_LTRretrotransposon379;Cluster=Prunusclust000494;CLASS_I_LTR_unclassified;
Pd01	TEannotationCRAG	REPET_coding	5957361	5960141	0.0	-	.	ID=TE_900:ms4401_pdulcis26_s0634_Tedenovo5244;Target=Tedenovo5244;ClassII_TIR
Pd01	TEannotationCRAG	soloLTR	5957362	5957939	.	.	.	ID=TE_901:Ppersica_LTRretrotransposon746;Cluster=Prunusclust001275;CLASS_I_LTR_unclassified;
Pd01	TEannotationCRAG	soloLTR	5957956	5958410	.	.	.	ID=TE_902:Ppersica_LTRretrotransposon746;Cluster=Prunusclust001275;CLASS_I_LTR_unclassified;
Pd01	TEannotationCRAG	REPET_coding	5960242	5962494	0.0	+	.	ID=TE_903:ms148730_pdulcis26_s0118_Tedenovo10100;Target=Tedenovo10100;ClassII_TIR
Pd01	TEannotationCRAG	soloLTR	5972537	5972987	.	.	.	ID=TE_904:Pdulcis26_LTRretrotransposon381;Cluster=Prunusclust000015;CLASS_I_LTR_gypsy;
Pd01	TEannotationCRAG	truncated_LTR	5973750	5976268	.	.	.	ID=TE_905:Pdulcis26_LTRretrotransposon1561;Cluster=Prunusclust000970;CLASS_I_LTR_unclassified;
Pd01	TEannotationCRAG	soloLTR	5976269	5976390	.	.	.	ID=TE_906:Pdulcis26_LTRretrotransposon1442;Cluster=Prunusclust000920;CLASS_I_LTR_unclassified;
Pd01	TEannotationCRAG	soloLTR	5977066	5977391	.	.	.	ID=TE_907:Pdulcis26_LTRretrotransposon1710;Cluster=Prunusclust001022;CLASS_I_LTR_gypsy;
Pd01	TEannotationCRAG	soloLTR	5985491	5985904	.	.	.	ID=TE_908:Pdulcis26_LTRretrotransposon381;Cluster=Prunusclust000015;CLASS_I_LTR_gypsy;
Pd01	TEannotationCRAG	soloLTR	5995961	5996112	.	.	.	ID=TE_909:Pdulcis26_LTRretrotransposon935;Cluster=Prunusclust000729;CLASS_I_LTR_unclassified;
Pd01	TEannotationCRAG	soloLTR	5999025	5999317	.	.	.	ID=TE_910:Pdulcis26_LTRretrotransposon655;Cluster=Prunusclust000621;CLASS_I_LTR_unclassified;
Pd01	TEannotationCRAG	MITE	5999039	5999454	14.7	-	.	ID=TE_911:SE320600034fam45_419;4;CLASS_II_MITE
Pd01	TEannotationCRAG	soloLTR	6000351	6000632	.	.	.	ID=TE_912:Ppersica_LTRretrotransposon2281;Cluster=Prunusclust001427;CLASS_I_LTR_unclassified;
Pd01	TEannotationCRAG	MITE	6000352	6000736	13.4	-	.	ID=TE_913:SE320600034fam45_419;36;CLASS_II_MITE
Pd01	TEannotationCRAG	soloLTR	6004918	6005035	.	.	.	ID=TE_914:Ppersica_LTRretrotransposon2302;Cluster=Prunusclust000022;CLASS_I_LTR_unclassified;
Pd01	TEannotationCRAG	soloLTR	6005332	6005475	.	.	.	ID=TE_915:Pdulcis26_LTRretrotransposon1991;Cluster=Prunusclust000129;CLASS_I_LTR_unclassified;
Pd01	TEannotationCRAG	MITE	6007073	6007662	5	-	.	ID=TE_916:SE320300025fam39_595;9;CLASS_II_MITE
Pd01	TEannotationCRAG	truncated_LTR	6007690	6009286	.	.	.	ID=TE_917:Ppersica_LTRretrotransposon3154;Cluster=Prunusclust000349;CLASS_I_LTR_unclassified;
Pd01	TEannotationCRAG	truncated_LTR	6009286	6014085	.	.	.	ID=TE_918:Pdulcis26_LTRretrotransposon1162;Cluster=Prunusclust000003;CLASS_I_LTR_gypsy;
Pd01	TEannotationCRAG	truncated_LTR	6014227	6018517	.	.	.	ID=TE_919:Ppersica_LTRretrotransposon136;Cluster=Prunusclust001185;CLASS_I_LTR_gypsy;
Pd01	TEannotationCRAG	soloLTR	6018402	6018747	.	.	.	ID=TE_920:Ppersica_LTRretrotransposon1384;Cluster=Prunusclust000022;CLASS_I_LTR_unclassified;
Pd01	TEannotationCRAG	REPET_coding	6024824	6025090	0.0	-	.	ID=TE_921:ms116889_pdulcis26_s0118_Tedenovo10300;Target=Tedenovo10300;ClassI_LINE
Pd01	TEannotationCRAG	setA_Full_LTR	6025205	6036720	.	+	.	ID=TE_922:Pdulcis26_LTRretrotransposon677;Cluster=Prunusclust000079;CLASS_I_LTR_gypsy;My=7.5828931369;
Pd01	TEannotationCRAG	soloLTR	6037182	6037598	.	.	.	ID=TE_923:Pdulcis26_LTRretrotransposon1445;Cluster=Prunusclust000922;CLASS_I_LTR_unclassified;
Pd01	TEannotationCRAG	MITE	6038222	6038792	11.4	+	.	ID=TE_924:SE320300066fam70_588;9;CLASS_II_MITE
Pd01	TEannotationCRAG	truncated_LTR	6047114	6048870	.	.	.	ID=TE_925:Pdulcis26_LTRretrotransposon1054;Cluster=Prunusclust000048;CLASS_I_LTR_copia;
Pd01	TEannotationCRAG	setA_Full_LTR	6061537	6074372	.	+	.	ID=TE_926:Pdulcis26_LTRretrotransposon674;Cluster=Prunusclust000632;CLASS_I_LTR_copia;My=5.5343880801;
Pd01	TEannotationCRAG	MITE	6067550	6068062	11.4	-	.	ID=TE_927:SE320200090fam87_541;8;CLASS_II_MITE
Pd01	TEannotationCRAG	soloLTR	6077313	6078006	.	.	.	ID=TE_928:Pdulcis26_LTRretrotransposon674;Cluster=Prunusclust000632;CLASS_I_LTR_copia;
Pd01	TEannotationCRAG	MITE	6079346	6079858	11.4	-	.	ID=TE_929:SE320200090fam87_541;8;CLASS_II_MITE
Pd01	TEannotationCRAG	setA_Full_LTR	6081016	6085624	.	-	.	ID=TE_930:Pdulcis26_LTRretrotransposon675;Cluster=Prunusclust000160;CLASS_I_LTR_copia;My=15.7701455562;
Pd01	TEannotationCRAG	REPET_coding	6091643	6094241	0.0	+	.	ID=TE_931:ms30208_pdulcis26_s0118_Tedenovo13919;Target=Tedenovo13919;ClassI_DIRS
Pd01	TEannotationCRAG	truncated_LTR	6092542	6094497	.	.	.	ID=TE_932:Ppersica_LTRretrotransposon1518;Cluster=Prunusclust000338;CLASS_I_LTR_copia;
Pd01	TEannotationCRAG	MITE	6102815	6103301	13.8	-	.	ID=TE_933:SE320500116fam106_488;1;CLASS_II_MITE
Pd01	TEannotationCRAG	MITE	6104509	6105061	15.1	+	.	ID=TE_934:SE320300066fam70_588;9;CLASS_II_MITE
Pd01	TEannotationCRAG	MITE	6107978	6108399	16	-	.	ID=TE_935:SE320600034fam45_419;1;CLASS_II_MITE
Pd01	TEannotationCRAG	MITE	6114053	6114415	2.2	+	.	ID=TE_936:SE320200071fam74_368;1;CLASS_II_MITE
Pd01	TEannotationCRAG	soloLTR	6114061	6114407	.	.	.	ID=TE_937:Pdulcis26_LTRretrotransposon307;Cluster=Prunusclust000471;CLASS_I_LTR_unclassified;
Pd01	TEannotationCRAG	setA_Full_LTR	6118394	6123390	.	-	.	ID=TE_938:Pdulcis26_LTRretrotransposon676;Cluster=Prunusclust000121;CLASS_I_LTR_copia;My=14.1220276972;
Pd01	TEannotationCRAG	soloLTR	6127214	6127416	.	.	.	ID=TE_939:Ppersica_LTRretrotransposon4586;Cluster=Prunusclust001712;CLASS_I_LTR_unclassified;
Pd01	TEannotationCRAG	soloLTR	6127563	6127727	.	.	.	ID=TE_940:Ppersica_LTRretrotransposon4434;Cluster=Prunusclust001683;CLASS_I_LTR_unclassified;
Pd01	TEannotationCRAG	MITE	6130408	6130919	23.3	+	.	ID=TE_941:SE320300170fam148_545;9;CLASS_II_MITE
Pd01	TEannotationCRAG	soloLTR	6133451	6133687	.	.	.	ID=TE_942:Pdulcis26_LTRretrotransposon941;Cluster=Prunusclust000019;CLASS_I_LTR_unclassified;
Pd01	TEannotationCRAG	truncated_LTR	6134368	6135578	.	.	.	ID=TE_943:Pdulcis26_LTRretrotransposon1719;Cluster=Prunusclust000069;CLASS_I_LTR_copia;
Pd01	TEannotationCRAG	MITE	6151885	6152170	15.7	+	.	ID=TE_944:almondfam7_288;3;CLASS_II_MITE
Pd01	TEannotationCRAG	truncated_LTR	6167142	6169208	.	.	.	ID=TE_945:Pdulcis26_LTRretrotransposon627;Cluster=Prunusclust000148;CLASS_I_LTR_copia;
Pd01	TEannotationCRAG	truncated_LTR	6169792	6171979	.	.	.	ID=TE_946:Ppersica_LTRretrotransposon4628;Cluster=Prunusclust000113;CLASS_I_LTR_copia;
Pd01	TEannotationCRAG	truncated_LTR	6170376	6172481	.	.	.	ID=TE_947:Ppersica_LTRretrotransposon4628;Cluster=Prunusclust000113;CLASS_I_LTR_copia;
Pd01	TEannotationCRAG	soloLTR	6179896	6180357	.	.	.	ID=TE_948:Pdulcis26_LTRretrotransposon1441;Cluster=Prunusclust000174;CLASS_I_LTR_gypsy;
Pd01	TEannotationCRAG	soloLTR	6180737	6181315	.	.	.	ID=TE_949:Ppersica_LTRretrotransposon3992;Cluster=Prunusclust001626;CLASS_I_LTR_gypsy;
Pd01	TEannotationCRAG	soloLTR	6181830	6181958	.	.	.	ID=TE_950:Ppersica_LTRretrotransposon43;Cluster=Prunusclust001178;CLASS_I_LTR_unclassified;
Pd01	TEannotationCRAG	truncated_LTR	6183898	6191407	.	.	.	ID=TE_951:Pdulcis26_LTRretrotransposon765;Cluster=Prunusclust000167;CLASS_I_LTR_gypsy;
Pd01	TEannotationCRAG	soloLTR	6206494	6206725	.	.	.	ID=TE_952:Ppersica_LTRretrotransposon4012;Cluster=Prunusclust001632;CLASS_I_LTR_copia;
Pd01	TEannotationCRAG	REPET_coding	6207087	6207504	0.0	-	.	ID=TE_953:ms30212_pdulcis26_s0118_Tedenovo14098;Target=Tedenovo14098;ClassI_LINE
Pd01	TEannotationCRAG	REPET_coding	6207519	6209010	0.0	-	.	ID=TE_954:ms30260_pdulcis26_s0118_Tedenovo11530;Target=Tedenovo11530;ClassI_LINE
Pd01	TEannotationCRAG	MITE	6220132	6220619	13.8	-	.	ID=TE_955:SE320500116fam106_488;1;CLASS_II_MITE
Pd01	TEannotationCRAG	REPET_coding	6223242	6223529	0.0	-	.	ID=TE_956:ms30087_pdulcis26_s0118_Tedenovo6024;Target=Tedenovo6024;ClassII_TIR
Pd01	TEannotationCRAG	REPET_coding	6228509	6228909	0.0	+	.	ID=TE_957:ms30197_pdulcis26_s0118_Tedenovo13450;Target=Tedenovo13450;ClassII_TIR
Pd01	TEannotationCRAG	MITE	6232129	6232514	24.7	+	.	ID=TE_958:SE320600034fam45_419;6;CLASS_II_MITE
Pd01	TEannotationCRAG	MITE	6232474	6232877	22.9	-	.	ID=TE_959:SE320600034fam45_419;9;CLASS_II_MITE
Pd01	TEannotationCRAG	soloLTR	6240752	6240893	.	.	.	ID=TE_960:Pdulcis26_LTRretrotransposon1670;Cluster=Prunusclust001012;CLASS_I_LTR_unclassified;
Pd01	TEannotationCRAG	MITE	6253122	6253692	5.8	+	.	ID=TE_961:SE320300136fam123_593;8;CLASS_II_MITE
Pd01	TEannotationCRAG	MITE	6262479	6262899	14.1	+	.	ID=TE_962:SE320600034fam45_419;1;CLASS_II_MITE
Pd01	TEannotationCRAG	soloLTR	6262620	6262900	.	.	.	ID=TE_963:Ppersica_LTRretrotransposon2281;Cluster=Prunusclust001427;CLASS_I_LTR_unclassified;
Pd01	TEannotationCRAG	REPET_coding	6266965	6267331	0.0	+	.	ID=TE_964:ms26626_pdulcis26_s0118_Tedenovo3550;Target=Tedenovo3550;ClassI_LINE
Pd01	TEannotationCRAG	soloLTR	6272528	6273037	.	.	.	ID=TE_965:Pdulcis26_LTRretrotransposon1553;Cluster=Prunusclust000237;CLASS_I_LTR_copia;
Pd01	TEannotationCRAG	MITE	6273899	6274408	3.7	+	.	ID=TE_966:SE320200146fam130_510;1;CLASS_II_MITE
Pd01	TEannotationCRAG	soloLTR	6275911	6276061	.	.	.	ID=TE_967:Pdulcis26_LTRretrotransposon1856;Cluster=Prunusclust001077;CLASS_I_LTR_copia;
Pd01	TEannotationCRAG	soloLTR	6278715	6278836	.	.	.	ID=TE_968:Pdulcis26_LTRretrotransposon1442;Cluster=Prunusclust000920;CLASS_I_LTR_unclassified;
Pd01	TEannotationCRAG	MITE	6293256	6293627	6	+	.	ID=TE_969:SE320200071fam74_368;2;CLASS_II_MITE
Pd01	TEannotationCRAG	soloLTR	6293264	6293617	.	.	.	ID=TE_970:Pdulcis26_LTRretrotransposon307;Cluster=Prunusclust000471;CLASS_I_LTR_unclassified;
Pd01	TEannotationCRAG	REPET_coding	6299996	6300543	0.0	+	.	ID=TE_971:ms26632_pdulcis26_s0118_Tedenovo6205;Target=Tedenovo6205;ClassII_TIR
Pd01	TEannotationCRAG	soloLTR	6304362	6304639	.	.	.	ID=TE_972:Pdulcis26_LTRretrotransposon692;Cluster=Prunusclust000030;CLASS_I_LTR_gypsy;
Pd01	TEannotationCRAG	truncated_LTR	6315496	6324435	.	.	.	ID=TE_973:Pdulcis26_LTRretrotransposon1739;Cluster=Prunusclust000030;CLASS_I_LTR_gypsy;
Pd01	TEannotationCRAG	soloLTR	6324583	6324971	.	.	.	ID=TE_974:Pdulcis26_LTRretrotransposon692;Cluster=Prunusclust000030;CLASS_I_LTR_gypsy;
Pd01	TEannotationCRAG	soloLTR	6329627	6330372	.	.	.	ID=TE_975:Pdulcis26_LTRretrotransposon1805;Cluster=Prunusclust001060;CLASS_I_LTR_copia;
Pd01	TEannotationCRAG	soloLTR	6330373	6331006	.	.	.	ID=TE_976:Ppersica_LTRretrotransposon502;Cluster=Prunusclust001233;CLASS_I_LTR_gypsy;
Pd01	TEannotationCRAG	REPET_coding	6332972	6334862	0.0	+	.	ID=TE_977:ms26643_pdulcis26_s0118_Tedenovo11392;Target=Tedenovo11392;ClassII_TIR
Pd01	TEannotationCRAG	soloLTR	6340552	6340988	.	.	.	ID=TE_978:Ppersica_LTRretrotransposon3321;Cluster=Prunusclust000128;CLASS_I_LTR_unclassified;
Pd01	TEannotationCRAG	soloLTR	6353466	6353651	.	.	.	ID=TE_979:Pdulcis26_LTRretrotransposon1432;Cluster=Prunusclust000237;CLASS_I_LTR_copia;
Pd01	TEannotationCRAG	truncated_LTR	6354979	6357474	.	.	.	ID=TE_980:Ppersica_LTRretrotransposon3827;Cluster=Prunusclust001601;CLASS_I_LTR_unclassified;
Pd01	TEannotationCRAG	soloLTR	6363477	6363768	.	.	.	ID=TE_981:Ppersica_LTRretrotransposon3150;Cluster=Prunusclust001533;CLASS_I_LTR_unclassified;
Pd01	TEannotationCRAG	REPET_coding	6388225	6390921	0.0	+	.	ID=TE_982:ms26644_pdulcis26_s0118_Tedenovo11399;Target=Tedenovo11399;ClassII_TIR
Pd01	TEannotationCRAG	soloLTR	6391440	6391771	.	.	.	ID=TE_983:Ppersica_LTRretrotransposon504;Cluster=Prunusclust001234;CLASS_I_LTR_unclassified;
Pd01	TEannotationCRAG	truncated_LTR	6392823	6395706	.	.	.	ID=TE_984:Ppersica_LTRretrotransposon5176;Cluster=Prunusclust000074;CLASS_I_LTR_unclassified;
Pd01	TEannotationCRAG	truncated_LTR	6393265	6395706	.	.	.	ID=TE_985:Ppersica_LTRretrotransposon5176;Cluster=Prunusclust000074;CLASS_I_LTR_unclassified;
Pd01	TEannotationCRAG	soloLTR	6396375	6396530	.	.	.	ID=TE_986:Ppersica_LTRretrotransposon4878;Cluster=Prunusclust001744;CLASS_I_LTR_copia;
Pd01	TEannotationCRAG	MITE	6397230	6397699	11.4	-	.	ID=TE_987:SE320500151fam133_468;3;CLASS_II_MITE
Pd01	TEannotationCRAG	truncated_LTR	6400658	6402618	.	.	.	ID=TE_988:Pdulcis26_LTRretrotransposon1999;Cluster=Prunusclust001125;CLASS_I_LTR_unclassified;
Pd01	TEannotationCRAG	REPET_coding	6400658	6403078	0.0	-	.	ID=TE_989:ms26650_pdulcis26_s0118_Tedenovo11680;Target=Tedenovo11680;ClassI_LINE
Pd01	TEannotationCRAG	MITE	6406169	6406638	11.2	-	.	ID=TE_990:SE320500151fam133_468;3;CLASS_II_MITE
Pd01	TEannotationCRAG	MITE	6421560	6421901	4.1	+	.	ID=TE_991:SE320200071fam74_368;6;CLASS_II_MITE
Pd01	TEannotationCRAG	soloLTR	6421564	6421900	.	.	.	ID=TE_992:Pdulcis26_LTRretrotransposon307;Cluster=Prunusclust000471;CLASS_I_LTR_unclassified;
Pd01	TEannotationCRAG	MITE	6421909	6422169	5.8	+	.	ID=TE_993:SE320200080fam79_273;6;CLASS_II_MITE
Pd01	TEannotationCRAG	soloLTR	6422170	6422309	.	.	.	ID=TE_994:Ppersica_LTRretrotransposon4676;Cluster=Prunusclust001727;CLASS_I_LTR_unclassified;
Pd01	TEannotationCRAG	MITE	6455389	6455727	13.3	-	.	ID=TE_995:almondfam20_341;1;CLASS_II_MITE
Pd01	TEannotationCRAG	soloLTR	6480676	6480930	.	.	.	ID=TE_996:Ppersica_LTRretrotransposon1994;Cluster=Prunusclust001384;CLASS_I_LTR_unclassified;
Pd01	TEannotationCRAG	setA_Full_LTR	6495444	6510630	.	+	.	ID=TE_997:Pdulcis26_LTRretrotransposon720;Cluster=Prunusclust000167;CLASS_I_LTR_gypsy;My=1.792985294;
Pd01	TEannotationCRAG	REPET_coding	6495458	6512201	0.0	-	.	ID=TE_998:ms109074_pdulcis26_s0133_Tedenovo12902;Target=Tedenovo12902;ClassII_TIR
Pd01	TEannotationCRAG	MITE	6551196	6551748	11.2	-	.	ID=TE_999:SE320200032fam44_608;50;CLASS_II_MITE
Pd01	TEannotationCRAG	MITE	6552825	6553163	9.1	+	.	ID=TE_1000:almondfam20_341;3;CLASS_II_MITE
Pd01	TEannotationCRAG	truncated_LTR	6558588	6561714	.	.	.	ID=TE_1001:Pdulcis26_LTRretrotransposon397;Cluster=Prunusclust000503;CLASS_I_LTR_unclassified;
Pd01	TEannotationCRAG	REPET_coding	6558640	6562893	0.0	+	.	ID=TE_1002:ms108958_pdulcis26_s0133_Tedenovo9956;Target=Tedenovo9956;ClassII_TIR
Pd01	TEannotationCRAG	REPET_coding	6561685	6561982	0.0	+	.	ID=TE_1003:ms108974_pdulcis26_s0133_Tedenovo11097;Target=Tedenovo11097;ClassII_TIR
Pd01	TEannotationCRAG	setA_Full_LTR	6571243	6572922	.	-	.	ID=TE_1004:Pdulcis26_LTRretrotransposon718;Cluster=Prunusclust000140;CLASS_I_LTR_unclassified;My=10.6353252024;
Pd01	TEannotationCRAG	MITE	6579236	6579574	14.1	+	.	ID=TE_1005:almondfam20_341;1;CLASS_II_MITE
Pd01	TEannotationCRAG	MITE	6579672	6580208	15.2	+	.	ID=TE_1006:SE320200090fam87_541;6;CLASS_II_MITE
Pd01	TEannotationCRAG	MITE	6580457	6580726	21.3	-	.	ID=TE_1007:almondfam7_288;13;CLASS_II_MITE
Pd01	TEannotationCRAG	soloLTR	6583880	6584726	.	.	.	ID=TE_1008:Ppersica_LTRretrotransposon3112;Cluster=Prunusclust001531;CLASS_I_LTR_gypsy;
Pd01	TEannotationCRAG	MITE	6591544	6591903	8.6	+	.	ID=TE_1009:SE320500145fam129_356;1;CLASS_II_MITE
Pd01	TEannotationCRAG	MITE	6592130	6592600	12.3	-	.	ID=TE_1010:SE320500116fam106_488;7;CLASS_II_MITE
Pd01	TEannotationCRAG	REPET_coding	6595689	6596941	0.0	-	.	ID=TE_1011:ms108957_pdulcis26_s0133_Tedenovo9949;Target=Tedenovo9949;ClassII_TIR
Pd01	TEannotationCRAG	MITE	6597236	6597738	2.2	-	.	ID=TE_1012:almondfam1_506;1;CLASS_II_MITE
Pd01	TEannotationCRAG	MITE	6603842	6604328	14.4	+	.	ID=TE_1013:SE320500116fam106_488;2;CLASS_II_MITE
Pd01	TEannotationCRAG	soloLTR	6604971	6605248	.	.	.	ID=TE_1014:Ppersica_LTRretrotransposon2281;Cluster=Prunusclust001427;CLASS_I_LTR_unclassified;
Pd01	TEannotationCRAG	soloLTR	6605336	6605574	.	.	.	ID=TE_1015:Ppersica_LTRretrotransposon3876;Cluster=Prunusclust001607;CLASS_I_LTR_unclassified;
Pd01	TEannotationCRAG	MITE	6605336	6605715	19.6	-	.	ID=TE_1016:SE320600034fam45_419;1;CLASS_II_MITE
Pd01	TEannotationCRAG	soloLTR	6611331	6611611	.	.	.	ID=TE_1017:Ppersica_LTRretrotransposon2281;Cluster=Prunusclust001427;CLASS_I_LTR_unclassified;
Pd01	TEannotationCRAG	MITE	6611331	6611750	14.2	-	.	ID=TE_1018:SE320600034fam45_419;4;CLASS_II_MITE
Pd01	TEannotationCRAG	soloLTR	6625659	6625780	.	.	.	ID=TE_1019:Ppersica_LTRretrotransposon5337;Cluster=Prunusclust001809;CLASS_I_LTR_unclassified;
Pd01	TEannotationCRAG	soloLTR	6625900	6626021	.	.	.	ID=TE_1020:Ppersica_LTRretrotransposon5337;Cluster=Prunusclust001809;CLASS_I_LTR_unclassified;
Pd01	TEannotationCRAG	soloLTR	6626141	6626262	.	.	.	ID=TE_1021:Ppersica_LTRretrotransposon5337;Cluster=Prunusclust001809;CLASS_I_LTR_unclassified;
Pd01	TEannotationCRAG	MITE	6633475	6633764	24.9	-	.	ID=TE_1022:almondfam7_288;13;CLASS_II_MITE
Pd01	TEannotationCRAG	MITE	6634048	6634340	27.5	+	.	ID=TE_1023:almondfam7_288;13;CLASS_II_MITE
Pd01	TEannotationCRAG	soloLTR	6635428	6635607	.	.	.	ID=TE_1024:Pdulcis26_LTRretrotransposon1557;Cluster=Prunusclust000227;CLASS_I_LTR_copia;
Pd01	TEannotationCRAG	truncated_LTR	6636250	6639033	.	.	.	ID=TE_1025:Pdulcis26_LTRretrotransposon1318;Cluster=Prunusclust000108;CLASS_I_LTR_gypsy;
Pd01	TEannotationCRAG	truncated_LTR	6639037	6639778	.	.	.	ID=TE_1026:Pdulcis26_LTRretrotransposon612;Cluster=Prunusclust000605;CLASS_I_LTR_unclassified;
Pd01	TEannotationCRAG	truncated_LTR	6639364	6640082	.	.	.	ID=TE_1027:Ppersica_LTRretrotransposon2136;Cluster=Prunusclust001400;CLASS_I_LTR_unclassified;
Pd01	TEannotationCRAG	MITE	6639364	6639634	20.8	-	.	ID=TE_1028:almondfam16_253;20;CLASS_II_MITE
Pd01	TEannotationCRAG	MITE	6658482	6658884	18.5	+	.	ID=TE_1029:SE320200171fam149_403;10;CLASS_II_MITE
Pd01	TEannotationCRAG	MITE	6673930	6674284	19.2	+	.	ID=TE_1030:SE320600001fam22_387;1;CLASS_II_MITE
Pd01	TEannotationCRAG	MITE	6673930	6674135	2.4	-	.	ID=TE_1031:SE320600119fam109_219;14;CLASS_II_MITE
Pd01	TEannotationCRAG	truncated_LTR	6684824	6685800	.	.	.	ID=TE_1032:Pdulcis26_LTRretrotransposon1082;Cluster=Prunusclust000151;CLASS_I_LTR_gypsy;
Pd01	TEannotationCRAG	truncated_LTR	6684932	6687832	.	.	.	ID=TE_1033:Ppersica_LTRretrotransposon4483;Cluster=Prunusclust000151;CLASS_I_LTR_gypsy;
Pd01	TEannotationCRAG	truncated_LTR	6690362	6691750	.	.	.	ID=TE_1034:Ppersica_LTRretrotransposon4483;Cluster=Prunusclust000151;CLASS_I_LTR_gypsy;
Pd01	TEannotationCRAG	truncated_LTR	6706921	6709970	.	.	.	ID=TE_1035:Pdulcis26_LTRretrotransposon197;Cluster=Prunusclust000435;CLASS_I_LTR_copia;
Pd01	TEannotationCRAG	soloLTR	6725872	6726213	.	.	.	ID=TE_1036:Ppersica_LTRretrotransposon4232;Cluster=Prunusclust001663;CLASS_I_LTR_unclassified;
Pd01	TEannotationCRAG	REPET_coding	6733172	6736421	0.0	+	.	ID=TE_1037:ms36131_pdulcis26_s0133_Tedenovo12406;Target=Tedenovo12406;ClassII_TIR
Pd01	TEannotationCRAG	MITE	6739967	6740326	1.4	+	.	ID=TE_1038:SE320200071fam74_368;2;CLASS_II_MITE
Pd01	TEannotationCRAG	soloLTR	6739977	6740324	.	.	.	ID=TE_1039:Pdulcis26_LTRretrotransposon307;Cluster=Prunusclust000471;CLASS_I_LTR_unclassified;
Pd01	TEannotationCRAG	truncated_LTR	6771315	6772216	.	.	.	ID=TE_1040:Pdulcis26_LTRretrotransposon719;Cluster=Prunusclust000651;CLASS_I_LTR_unclassified;
Pd01	TEannotationCRAG	soloLTR	6773559	6773791	.	.	.	ID=TE_1041:Ppersica_LTRretrotransposon3391;Cluster=Prunusclust000069;CLASS_I_LTR_copia;
Pd01	TEannotationCRAG	setA_Full_LTR	6776229	6779101	.	+	.	ID=TE_1042:Pdulcis26_LTRretrotransposon719;Cluster=Prunusclust000651;CLASS_I_LTR_unclassified;My=18.4284975577;
Pd01	TEannotationCRAG	soloLTR	6790908	6791376	.	.	.	ID=TE_1043:Pdulcis26_LTRretrotransposon1798;Cluster=Prunusclust001056;CLASS_I_LTR_unclassified;
Pd01	TEannotationCRAG	MITE	6822943	6823221	18.8	-	.	ID=TE_1044:almondfam16_253;1;CLASS_II_MITE
Pd01	TEannotationCRAG	MITE	6822997	6823267	19.5	-	.	ID=TE_1045:almondfam16_253;2;CLASS_II_MITE
Pd01	TEannotationCRAG	MITE	6823209	6823444	21.2	+	.	ID=TE_1046:almondfam16_253;2;CLASS_II_MITE
Pd01	TEannotationCRAG	REPET_coding	6824141	6824561	0.0	-	.	ID=TE_1047:ms51958_pdulcis26_s0405_Tedenovo4889;Target=Tedenovo4889;ClassI_LINE
Pd01	TEannotationCRAG	soloLTR	6824628	6824775	.	.	.	ID=TE_1048:Pdulcis26_LTRretrotransposon2094;Cluster=Prunusclust001159;CLASS_I_LTR_unclassified;
Pd01	TEannotationCRAG	MITE	6838425	6838804	7.6	-	.	ID=TE_1049:SE320500138fam125_385;2;CLASS_II_MITE
Pd01	TEannotationCRAG	soloLTR	6842114	6842525	.	.	.	ID=TE_1050:Ppersica_LTRretrotransposon3321;Cluster=Prunusclust000128;CLASS_I_LTR_unclassified;
Pd01	TEannotationCRAG	REPET_coding	6849408	6852845	0.0	-	.	ID=TE_1051:ms51944_pdulcis26_s0405_Tedenovo14201;Target=Tedenovo14201;ClassII_TIR
Pd01	TEannotationCRAG	truncated_LTR	6857498	6861237	.	.	.	ID=TE_1052:Pdulcis26_LTRretrotransposon807;Cluster=Prunusclust000030;CLASS_I_LTR_gypsy;
Pd01	TEannotationCRAG	MITE	6862989	6863368	7.6	-	.	ID=TE_1053:SE320500138fam125_385;2;CLASS_II_MITE
Pd01	TEannotationCRAG	soloLTR	6866671	6867082	.	.	.	ID=TE_1054:Ppersica_LTRretrotransposon3321;Cluster=Prunusclust000128;CLASS_I_LTR_unclassified;
Pd01	TEannotationCRAG	MITE	6869348	6869853	4.5	-	.	ID=TE_1055:almondfam1_506;1;CLASS_II_MITE
Pd01	TEannotationCRAG	REPET_coding	6874479	6877916	0.0	-	.	ID=TE_1056:ms51945_pdulcis26_s0405_Tedenovo14201;Target=Tedenovo14201;ClassII_TIR
Pd01	TEannotationCRAG	REPET_coding	6889856	6890144	0.0	-	.	ID=TE_1057:ms51943_pdulcis26_s0405_Tedenovo14118;Target=Tedenovo14118;ClassI_LINE
Pd01	TEannotationCRAG	REPET_coding	6891975	6900104	0.0	-	.	ID=TE_1058:ms51914_pdulcis26_s0405_Tedenovo5068;Target=Tedenovo5068;ClassII_TIR
Pd01	TEannotationCRAG	truncated_LTR	6892239	6898096	.	.	.	ID=TE_1059:Pdulcis26_LTRretrotransposon457;Cluster=Prunusclust000530;CLASS_I_LTR_unclassified;
Pd01	TEannotationCRAG	soloLTR	6902153	6902457	.	.	.	ID=TE_1060:Ppersica_LTRretrotransposon2701;Cluster=Prunusclust001483;CLASS_I_LTR_copia;
Pd01	TEannotationCRAG	MITE	6911970	6912525	29.7	+	.	ID=TE_1061:SE320300025fam39_595;7;CLASS_II_MITE
Pd01	TEannotationCRAG	MITE	6915734	6915919	21	+	.	ID=TE_1062:SE320200159fam138_200;10;CLASS_II_MITE
Pd01	TEannotationCRAG	soloLTR	6922889	6923096	.	.	.	ID=TE_1063:Pdulcis26_LTRretrotransposon77;Cluster=Prunusclust000387;CLASS_I_LTR_unclassified;
Pd01	TEannotationCRAG	truncated_LTR	6928653	6931076	.	.	.	ID=TE_1064:Ppersica_LTRretrotransposon3288;Cluster=Prunusclust001559;CLASS_I_LTR_unclassified;
Pd01	TEannotationCRAG	truncated_LTR	6936193	6937482	.	.	.	ID=TE_1065:Pdulcis26_LTRretrotransposon211;Cluster=Prunusclust000068;CLASS_I_LTR_copia;
Pd01	TEannotationCRAG	truncated_LTR	6945536	6948314	.	.	.	ID=TE_1066:Pdulcis26_LTRretrotransposon1335;Cluster=Prunusclust000074;CLASS_I_LTR_gypsy;
Pd01	TEannotationCRAG	soloLTR	6950134	6950483	.	.	.	ID=TE_1067:Pdulcis26_LTRretrotransposon400;Cluster=Prunusclust000116;CLASS_I_LTR_gypsy;
Pd01	TEannotationCRAG	truncated_LTR	6950479	6954224	.	.	.	ID=TE_1068:Ppersica_LTRretrotransposon2565;Cluster=Prunusclust001470;CLASS_I_LTR_unclassified;
Pd01	TEannotationCRAG	REPET_coding	6950488	6954423	0.0	+	.	ID=TE_1069:ms122597_pdulcis26_s0750_Tedenovo10635;Target=Tedenovo10635;ClassII_TIR
Pd01	TEannotationCRAG	setA_Full_LTR	6963311	6974438	.	+	.	ID=TE_1070:Pdulcis26_LTRretrotransposon1842;Cluster=Prunusclust001072;CLASS_I_LTR_copia;My=11.8272589272;
Pd01	TEannotationCRAG	soloLTR	6981386	6981539	.	.	.	ID=TE_1071:Pdulcis26_LTRretrotransposon737;Cluster=Prunusclust000658;CLASS_I_LTR_unclassified;
Pd01	TEannotationCRAG	truncated_LTR	6988984	6992817	.	.	.	ID=TE_1072:Pdulcis26_LTRretrotransposon1703;Cluster=Prunusclust001020;CLASS_I_LTR_unclassified;
Pd01	TEannotationCRAG	REPET_coding	6988986	6993081	0.0	-	.	ID=TE_1073:ms122596_pdulcis26_s0750_Tedenovo10114;Target=Tedenovo10114;ClassII_TIR
Pd01	TEannotationCRAG	truncated_LTR	6991246	6993084	.	.	.	ID=TE_1074:Pdulcis26_LTRretrotransposon1524;Cluster=Prunusclust000951;CLASS_I_LTR_unclassified;
Pd01	TEannotationCRAG	truncated_LTR	6996205	6998858	.	.	.	ID=TE_1075:Pdulcis26_LTRretrotransposon1099;Cluster=Prunusclust000791;CLASS_I_LTR_gypsy;
Pd01	TEannotationCRAG	REPET_coding	7010369	7013312	0.0	+	.	ID=TE_1076:ms142126_pdulcis26_s0868_Tedenovo5983;Target=Tedenovo5983;ClassII_Maverick
Pd01	TEannotationCRAG	MITE	7017748	7018312	23.3	-	.	ID=TE_1077:SE320300058fam62_601;7;CLASS_II_MITE
Pd01	TEannotationCRAG	truncated_LTR	7021069	7022565	.	.	.	ID=TE_1078:Ppersica_LTRretrotransposon2454;Cluster=Prunusclust001448;CLASS_I_LTR_unclassified;
Pd01	TEannotationCRAG	truncated_LTR	7024570	7028100	.	.	.	ID=TE_1079:Pdulcis26_LTRretrotransposon1221;Cluster=Prunusclust000833;CLASS_I_LTR_unclassified;
Pd01	TEannotationCRAG	REPET_coding	7024571	7033978	0.0	-	.	ID=TE_1080:ms142105_pdulcis26_s0868_Tedenovo12774;Target=Tedenovo12774;ClassII_TIR
Pd01	TEannotationCRAG	REPET_coding	7033979	7037240	0.0	+	.	ID=TE_1081:ms218518_pdulcis26_s0868_Tedenovo13142;Target=Tedenovo13142;ClassII_TIR
Pd01	TEannotationCRAG	soloLTR	7038348	7039246	.	.	.	ID=TE_1082:Pdulcis26_LTRretrotransposon1079;Cluster=Prunusclust000783;CLASS_I_LTR_unclassified;
Pd01	TEannotationCRAG	truncated_LTR	7042442	7045452	.	.	.	ID=TE_1083:Pdulcis26_LTRretrotransposon256;Cluster=Prunusclust000454;CLASS_I_LTR_unclassified;
Pd01	TEannotationCRAG	soloLTR	7045464	7045812	.	.	.	ID=TE_1084:Ppersica_LTRretrotransposon4232;Cluster=Prunusclust001663;CLASS_I_LTR_unclassified;
Pd01	TEannotationCRAG	MITE	7047502	7048074	22.4	-	.	ID=TE_1085:SE320300058fam62_601;1;CLASS_II_MITE
Pd01	TEannotationCRAG	MITE	7048869	7049302	3	-	.	ID=TE_1086:almondfam2_481;42;CLASS_II_MITE
Pd01	TEannotationCRAG	MITE	7058451	7058819	11.7	+	.	ID=TE_1087:SE320200071fam74_368;2;CLASS_II_MITE
Pd01	TEannotationCRAG	soloLTR	7059967	7060164	.	.	.	ID=TE_1088:Pdulcis26_LTRretrotransposon1236;Cluster=Prunusclust000837;CLASS_I_LTR_unclassified;
Pd01	TEannotationCRAG	REPET_coding	7076628	7086986	0.0	+	.	ID=TE_1089:ms138951_pdulcis26_s0513_Tedenovo5815;Target=Tedenovo5815;ClassII_TIR
Pd01	TEannotationCRAG	truncated_LTR	7079529	7084003	.	.	.	ID=TE_1090:Pdulcis26_LTRretrotransposon457;Cluster=Prunusclust000530;CLASS_I_LTR_unclassified;
Pd01	TEannotationCRAG	truncated_LTR	7087761	7090089	.	.	.	ID=TE_1091:Pdulcis26_LTRretrotransposon1557;Cluster=Prunusclust000227;CLASS_I_LTR_copia;
Pd01	TEannotationCRAG	setA_Full_LTR	7092127	7096949	.	+	.	ID=TE_1092:Pdulcis26_LTRretrotransposon1581;Cluster=Prunusclust000053;CLASS_I_LTR_copia;My=3.367146403;
Pd01	TEannotationCRAG	soloLTR	7097304	7097500	.	.	.	ID=TE_1093:Ppersica_LTRretrotransposon3271;Cluster=Prunusclust001555;CLASS_I_LTR_unclassified;
Pd01	TEannotationCRAG	truncated_LTR	7098735	7102634	.	.	.	ID=TE_1094:Pdulcis26_LTRretrotransposon1703;Cluster=Prunusclust001020;CLASS_I_LTR_unclassified;
Pd01	TEannotationCRAG	REPET_coding	7098736	7102794	0.0	-	.	ID=TE_1095:ms117990_pdulcis26_s0513_Tedenovo10592;Target=Tedenovo10592;ClassII_TIR
Pd01	TEannotationCRAG	MITE	7104634	7105045	14.5	+	.	ID=TE_1096:SE320500086fam83_410;1;CLASS_II_MITE
Pd01	TEannotationCRAG	setA_Full_LTR	7116090	7120520	.	-	.	ID=TE_1097:Pdulcis26_LTRretrotransposon1582;Cluster=Prunusclust000980;CLASS_I_LTR_unclassified;My=2.2160966581;
Pd01	TEannotationCRAG	soloLTR	7120658	7120847	.	.	.	ID=TE_1098:Pdulcis26_LTRretrotransposon470;Cluster=Prunusclust000069;CLASS_I_LTR_copia;
Pd01	TEannotationCRAG	MITE	7123274	7123776	12.2	+	.	ID=TE_1099:SE320500118fam108_507;3;CLASS_II_MITE
Pd01	TEannotationCRAG	soloLTR	7123432	7123543	.	.	.	ID=TE_1100:Ppersica_LTRretrotransposon3992;Cluster=Prunusclust001626;CLASS_I_LTR_gypsy;
Pd01	TEannotationCRAG	MITE	7144191	7144551	22.9	+	.	ID=TE_1101:SE320500089fam86_351;1;CLASS_II_MITE
Pd01	TEannotationCRAG	soloLTR	7144193	7144314	.	.	.	ID=TE_1102:Pdulcis26_LTRretrotransposon840;Cluster=Prunusclust000695;CLASS_I_LTR_copia;
Pd01	TEannotationCRAG	soloLTR	7153158	7153383	.	.	.	ID=TE_1103:Ppersica_LTRretrotransposon43;Cluster=Prunusclust001178;CLASS_I_LTR_unclassified;
Pd01	TEannotationCRAG	MITE	7155251	7155611	23.2	+	.	ID=TE_1104:SE320500089fam86_351;1;CLASS_II_MITE
Pd01	TEannotationCRAG	soloLTR	7155253	7155374	.	.	.	ID=TE_1105:Pdulcis26_LTRretrotransposon840;Cluster=Prunusclust000695;CLASS_I_LTR_copia;
Pd01	TEannotationCRAG	MITE	7166129	7166675	25.9	+	.	ID=TE_1106:SE320300170fam148_545;9;CLASS_II_MITE
Pd01	TEannotationCRAG	soloLTR	7171864	7172078	.	.	.	ID=TE_1107:Ppersica_LTRretrotransposon43;Cluster=Prunusclust001178;CLASS_I_LTR_unclassified;
Pd01	TEannotationCRAG	MITE	7180946	7181310	3	-	.	ID=TE_1108:SE320200071fam74_368;4;CLASS_II_MITE
Pd01	TEannotationCRAG	soloLTR	7180957	7181304	.	.	.	ID=TE_1109:Pdulcis26_LTRretrotransposon307;Cluster=Prunusclust000471;CLASS_I_LTR_unclassified;
Pd01	TEannotationCRAG	setA_Full_LTR	7195049	7199753	.	-	.	ID=TE_1110:Pdulcis26_LTRretrotransposon1699;Cluster=Prunusclust000125;CLASS_I_LTR_copia;My=4.3482645107;
Pd01	TEannotationCRAG	soloLTR	7209583	7209861	.	.	.	ID=TE_1111:Ppersica_LTRretrotransposon2517;Cluster=Prunusclust001459;CLASS_I_LTR_copia;
Pd01	TEannotationCRAG	truncated_LTR	7210041	7212407	.	.	.	ID=TE_1112:Pdulcis26_LTRretrotransposon1261;Cluster=Prunusclust000852;CLASS_I_LTR_unclassified;
Pd01	TEannotationCRAG	soloLTR	7210042	7211878	.	.	.	ID=TE_1113:Pdulcis26_LTRretrotransposon436;Cluster=Prunusclust000521;CLASS_I_LTR_unclassified;
Pd01	TEannotationCRAG	truncated_LTR	7216388	7218553	.	.	.	ID=TE_1114:Ppersica_LTRretrotransposon4259;Cluster=Prunusclust001666;CLASS_I_LTR_copia;
Pd01	TEannotationCRAG	soloLTR	7221100	7221677	.	.	.	ID=TE_1115:Pdulcis26_LTRretrotransposon1911;Cluster=Prunusclust000255;CLASS_I_LTR_unclassified;
Pd01	TEannotationCRAG	REPET_coding	7224066	7226764	0.0	-	.	ID=TE_1116:ms98776_pdulcis26_s0602_Tedenovo13474;Target=Tedenovo13474;ClassII_TIR
Pd01	TEannotationCRAG	truncated_LTR	7226764	7229414	.	.	.	ID=TE_1117:Pdulcis26_LTRretrotransposon1460;Cluster=Prunusclust000062;CLASS_I_LTR_gypsy;
Pd01	TEannotationCRAG	REPET_coding	7229415	7230654	0.0	-	.	ID=TE_1118:ms98777_pdulcis26_s0602_Tedenovo13474;Target=Tedenovo13474;ClassII_TIR
Pd01	TEannotationCRAG	MITE	7232800	7233064	9.4	+	.	ID=TE_1119:almondfam11_275;4;CLASS_II_MITE
Pd01	TEannotationCRAG	soloLTR	7232812	7233110	.	.	.	ID=TE_1120:Ppersica_LTRretrotransposon5200;Cluster=Prunusclust000271;CLASS_I_LTR_copia;
Pd01	TEannotationCRAG	MITE	7233835	7234187	12.2	-	.	ID=TE_1121:SE320500110fam100_371;3;CLASS_II_MITE
Pd01	TEannotationCRAG	soloLTR	7236289	7236575	.	.	.	ID=TE_1122:Ppersica_LTRretrotransposon5225;Cluster=Prunusclust001799;CLASS_I_LTR_gypsy;
Pd01	TEannotationCRAG	truncated_LTR	7236353	7238389	.	.	.	ID=TE_1123:Ppersica_LTRretrotransposon1571;Cluster=Prunusclust001354;CLASS_I_LTR_unclassified;
Pd01	TEannotationCRAG	truncated_LTR	7236411	7238994	.	.	.	ID=TE_1124:Ppersica_LTRretrotransposon5016;Cluster=Prunusclust001766;CLASS_I_LTR_gypsy;
Pd01	TEannotationCRAG	soloLTR	7243781	7244695	.	.	.	ID=TE_1125:Ppersica_LTRretrotransposon4633;Cluster=Prunusclust001722;CLASS_I_LTR_unclassified;
Pd01	TEannotationCRAG	REPET_coding	7247492	7248633	0.0	-	.	ID=TE_1126:ms130491_pdulcis26_s0502_Tedenovo11119;Target=Tedenovo11119;ClassII_TIR
Pd01	TEannotationCRAG	MITE	7248343	7248549	4.8	+	.	ID=TE_1127:SE320600128fam115_207;1;CLASS_II_MITE
Pd01	TEannotationCRAG	REPET_coding	7250250	7250501	0.0	+	.	ID=TE_1128:ms130516_pdulcis26_s0502_Tedenovo3882;Target=Tedenovo3882;ClassI_LINE
Pd01	TEannotationCRAG	soloLTR	7250703	7251049	.	.	.	ID=TE_1129:Ppersica_LTRretrotransposon4232;Cluster=Prunusclust001663;CLASS_I_LTR_unclassified;
Pd01	TEannotationCRAG	truncated_LTR	7252355	7255190	.	.	.	ID=TE_1130:Ppersica_LTRretrotransposon3768;Cluster=Prunusclust001598;CLASS_I_LTR_copia;
Pd01	TEannotationCRAG	MITE	7255761	7256253	18.4	-	.	ID=TE_1131:SE320200090fam87_541;10;CLASS_II_MITE
Pd01	TEannotationCRAG	MITE	7258071	7258329	1.2	+	.	ID=TE_1132:almondfam17_259;1;CLASS_II_MITE
Pd01	TEannotationCRAG	setA_Full_LTR	7263038	7271102	.	-	.	ID=TE_1133:Pdulcis26_LTRretrotransposon1566;Cluster=Prunusclust000972;CLASS_I_LTR_unclassified;My=1.6413745895;
Pd01	TEannotationCRAG	REPET_coding	7273542	7279194	0.0	+	.	ID=TE_1134:ms130481_pdulcis26_s0502_Tedenovo5937;Target=Tedenovo5937;ClassII_Maverick
Pd01	TEannotationCRAG	REPET_coding	7283355	7288964	0.0	-	.	ID=TE_1135:ms126823_pdulcis26_s0502_Tedenovo5956;Target=Tedenovo5956;ClassII_TIR
Pd01	TEannotationCRAG	truncated_LTR	7284325	7288954	.	.	.	ID=TE_1136:Pdulcis26_LTRretrotransposon1221;Cluster=Prunusclust000833;CLASS_I_LTR_unclassified;
Pd01	TEannotationCRAG	REPET_coding	7289022	7292970	0.0	-	.	ID=TE_1137:ms126793_pdulcis26_s0502_Tedenovo10016;Target=Tedenovo10016;ClassII_TIR
Pd01	TEannotationCRAG	truncated_LTR	7289641	7292805	.	.	.	ID=TE_1138:Ppersica_LTRretrotransposon2565;Cluster=Prunusclust001470;CLASS_I_LTR_unclassified;
Pd01	TEannotationCRAG	soloLTR	7294125	7294794	.	.	.	ID=TE_1139:Pdulcis26_LTRretrotransposon87;Cluster=Prunusclust000389;CLASS_I_LTR_unclassified;
Pd01	TEannotationCRAG	soloLTR	7294861	7295065	.	.	.	ID=TE_1140:Ppersica_LTRretrotransposon576;Cluster=Prunusclust001245;CLASS_I_LTR_unclassified;
Pd01	TEannotationCRAG	soloLTR	7296056	7296329	.	.	.	ID=TE_1141:Pdulcis26_LTRretrotransposon705;Cluster=Prunusclust000076;CLASS_I_LTR_unclassified;
Pd01	TEannotationCRAG	soloLTR	7296492	7296801	.	.	.	ID=TE_1142:Pdulcis26_LTRretrotransposon346;Cluster=Prunusclust000481;CLASS_I_LTR_gypsy;
Pd01	TEannotationCRAG	soloLTR	7297910	7298893	.	.	.	ID=TE_1143:Pdulcis26_LTRretrotransposon133;Cluster=Prunusclust000411;CLASS_I_LTR_copia;
Pd01	TEannotationCRAG	MITE	7307354	7308143	8.2	-	.	ID=TE_1144:SE320300042fam52_797;9;CLASS_II_MITE
Pd01	TEannotationCRAG	truncated_LTR	7318945	7321939	.	.	.	ID=TE_1145:Ppersica_LTRretrotransposon2507;Cluster=Prunusclust001456;CLASS_I_LTR_copia;
Pd01	TEannotationCRAG	soloLTR	7321994	7322609	.	.	.	ID=TE_1146:Ppersica_LTRretrotransposon291;Cluster=Prunusclust000033;CLASS_I_LTR_copia;
Pd01	TEannotationCRAG	MITE	7321994	7322267	3.3	-	.	ID=TE_1147:almondfam11_275;1;CLASS_II_MITE
Pd01	TEannotationCRAG	MITE	7322339	7322609	4.1	-	.	ID=TE_1148:almondfam11_275;4;CLASS_II_MITE
Pd01	TEannotationCRAG	setA_Full_LTR	7323510	7328385	.	-	.	ID=TE_1149:Pdulcis26_LTRretrotransposon1567;Cluster=Prunusclust000048;CLASS_I_LTR_copia;My=1.6360039589;
Pd01	TEannotationCRAG	MITE	7329984	7330569	5.5	+	.	ID=TE_1150:SE320200041fam51_600;9;CLASS_II_MITE
Pd01	TEannotationCRAG	truncated_LTR	7330569	7333523	.	.	.	ID=TE_1151:Pdulcis26_LTRretrotransposon1647;Cluster=Prunusclust000181;CLASS_I_LTR_copia;
Pd01	TEannotationCRAG	soloLTR	7335119	7336750	.	.	.	ID=TE_1152:Pdulcis26_LTRretrotransposon600;Cluster=Prunusclust000599;CLASS_I_LTR_unclassified;
Pd01	TEannotationCRAG	soloLTR	7337256	7338126	.	.	.	ID=TE_1153:Pdulcis26_LTRretrotransposon1237;Cluster=Prunusclust000838;CLASS_I_LTR_unclassified;
Pd01	TEannotationCRAG	truncated_LTR	7339432	7340097	.	.	.	ID=TE_1154:Ppersica_LTRretrotransposon672;Cluster=Prunusclust001264;CLASS_I_LTR_unclassified;
Pd01	TEannotationCRAG	soloLTR	7340170	7340673	.	.	.	ID=TE_1155:Pdulcis26_LTRretrotransposon1039;Cluster=Prunusclust000769;CLASS_I_LTR_copia;
Pd01	TEannotationCRAG	soloLTR	7342004	7342149	.	.	.	ID=TE_1156:Pdulcis26_LTRretrotransposon1943;Cluster=Prunusclust001102;CLASS_I_LTR_unclassified;
Pd01	TEannotationCRAG	soloLTR	7347671	7348453	.	.	.	ID=TE_1157:Pdulcis26_LTRretrotransposon2048;Cluster=Prunusclust001145;CLASS_I_LTR_gypsy;
Pd01	TEannotationCRAG	truncated_LTR	7352725	7361804	.	.	.	ID=TE_1158:Pdulcis26_LTRretrotransposon1061;Cluster=Prunusclust000189;CLASS_I_LTR_gypsy;
Pd01	TEannotationCRAG	soloLTR	7362893	7363620	.	.	.	ID=TE_1159:Pdulcis26_LTRretrotransposon550;Cluster=Prunusclust000577;CLASS_I_LTR_gypsy;
Pd01	TEannotationCRAG	MITE	7373489	7373967	10.9	-	.	ID=TE_1160:SE320200044fam53_498;9;CLASS_II_MITE
Pd01	TEannotationCRAG	soloLTR	7375608	7377051	.	.	.	ID=TE_1161:Pdulcis26_LTRretrotransposon1117;Cluster=Prunusclust000229;CLASS_I_LTR_copia;
Pd01	TEannotationCRAG	truncated_LTR	7380945	7384129	.	.	.	ID=TE_1162:Ppersica_LTRretrotransposon1195;Cluster=Prunusclust000024;CLASS_I_LTR_gypsy;
Pd01	TEannotationCRAG	truncated_LTR	7386972	7389127	.	.	.	ID=TE_1163:Pdulcis26_LTRretrotransposon1648;Cluster=Prunusclust001001;CLASS_I_LTR_unclassified;
Pd01	TEannotationCRAG	setA_Full_LTR	7389133	7393790	.	+	.	ID=TE_1164:Pdulcis26_LTRretrotransposon1826;Cluster=Prunusclust000302;CLASS_I_LTR_copia;My=9.274420476;
Pd01	TEannotationCRAG	soloLTR	7407803	7408150	.	.	.	ID=TE_1165:Pdulcis26_LTRretrotransposon307;Cluster=Prunusclust000471;CLASS_I_LTR_unclassified;
Pd01	TEannotationCRAG	MITE	7407803	7408152	1.7	+	.	ID=TE_1166:SE320200071fam74_368;10;CLASS_II_MITE
Pd01	TEannotationCRAG	truncated_LTR	7409003	7409636	.	.	.	ID=TE_1167:Pdulcis26_LTRretrotransposon1723;Cluster=Prunusclust001028;CLASS_I_LTR_unclassified;
Pd01	TEannotationCRAG	MITE	7409003	7409281	9.5	-	.	ID=TE_1168:almondfam11_275;1;CLASS_II_MITE
Pd01	TEannotationCRAG	soloLTR	7409008	7409636	.	.	.	ID=TE_1169:Pdulcis26_LTRretrotransposon1723;Cluster=Prunusclust001028;CLASS_I_LTR_unclassified;
Pd01	TEannotationCRAG	MITE	7409354	7409636	11.5	-	.	ID=TE_1170:almondfam11_275;4;CLASS_II_MITE
Pd01	TEannotationCRAG	REPET_coding	7411290	7415204	0.0	-	.	ID=TE_1171:ms89617_pdulcis26_s1004_Tedenovo11119;Target=Tedenovo11119;ClassII_TIR
Pd01	TEannotationCRAG	REPET_coding	7415207	7426885	0.0	-	.	ID=TE_1172:ms89600_pdulcis26_s1004_Tedenovo13479;Target=Tedenovo13479;ClassII_TIR
Pd01	TEannotationCRAG	REPET_coding	7427947	7428171	0.0	-	.	ID=TE_1173:ms89627_pdulcis26_s1004_Tedenovo4618;Target=Tedenovo4618;ClassII_TIR
Pd01	TEannotationCRAG	soloLTR	7428181	7428586	.	.	.	ID=TE_1174:Pdulcis26_LTRretrotransposon133;Cluster=Prunusclust000411;CLASS_I_LTR_copia;
Pd01	TEannotationCRAG	truncated_LTR	7430193	7431930	.	.	.	ID=TE_1175:Pdulcis26_LTRretrotransposon200;Cluster=Prunusclust000066;CLASS_I_LTR_unclassified;
Pd01	TEannotationCRAG	REPET_coding	7432031	7434949	0.0	-	.	ID=TE_1176:ms135923_pdulcis26_s0914_Tedenovo5943;Target=Tedenovo5943;ClassII_TIR
Pd01	TEannotationCRAG	REPET_coding	7452832	7453714	0.0	+	.	ID=TE_1177:ms135913_pdulcis26_s0914_Tedenovo15;Target=Tedenovo15;ClassI_LINE
Pd01	TEannotationCRAG	setA_Full_LTR	7454073	7459008	.	-	.	ID=TE_1178:Pdulcis26_LTRretrotransposon1963;Cluster=Prunusclust000002;CLASS_I_LTR_copia;My=2.8249789897;
Pd01	TEannotationCRAG	soloLTR	7465803	7466246	.	.	.	ID=TE_1179:Ppersica_LTRretrotransposon3150;Cluster=Prunusclust001533;CLASS_I_LTR_unclassified;
Pd01	TEannotationCRAG	truncated_LTR	7472654	7474250	.	.	.	ID=TE_1180:Ppersica_LTRretrotransposon5129;Cluster=Prunusclust001784;CLASS_I_LTR_unclassified;
Pd01	TEannotationCRAG	REPET_coding	7475587	7478056	0.0	+	.	ID=TE_1181:ms115199_pdulcis26_s0704_Tedenovo2588;Target=Tedenovo2588;ClassII_TIR
Pd01	TEannotationCRAG	truncated_LTR	7478053	7479731	.	.	.	ID=TE_1182:Pdulcis26_LTRretrotransposon239;Cluster=Prunusclust000446;CLASS_I_LTR_unclassified;
Pd01	TEannotationCRAG	soloLTR	7485254	7485556	.	.	.	ID=TE_1183:Ppersica_LTRretrotransposon1994;Cluster=Prunusclust001384;CLASS_I_LTR_unclassified;
Pd01	TEannotationCRAG	MITE	7487725	7488082	12.7	+	.	ID=TE_1184:SE320500162fam141_381;13;CLASS_II_MITE
Pd01	TEannotationCRAG	MITE	7492600	7492872	8.8	-	.	ID=TE_1185:almondfam11_275;1;CLASS_II_MITE
Pd01	TEannotationCRAG	soloLTR	7492602	7493211	.	.	.	ID=TE_1186:Pdulcis26_LTRretrotransposon1498;Cluster=Prunusclust000943;CLASS_I_LTR_copia;
Pd01	TEannotationCRAG	MITE	7492944	7493211	9.3	-	.	ID=TE_1187:almondfam11_275;4;CLASS_II_MITE
Pd01	TEannotationCRAG	MITE	7494542	7495047	0.4	-	.	ID=TE_1188:almondfam1_506;1;CLASS_II_MITE
Pd01	TEannotationCRAG	soloLTR	7502361	7502570	.	.	.	ID=TE_1189:Ppersica_LTRretrotransposon43;Cluster=Prunusclust001178;CLASS_I_LTR_unclassified;
Pd01	TEannotationCRAG	MITE	7504972	7505231	7.3	+	.	ID=TE_1190:almondfam11_275;15;CLASS_II_MITE
Pd01	TEannotationCRAG	soloLTR	7504974	7505573	.	.	.	ID=TE_1191:Pdulcis26_LTRretrotransposon1451;Cluster=Prunusclust000266;CLASS_I_LTR_copia;
Pd01	TEannotationCRAG	MITE	7505302	7505575	4	+	.	ID=TE_1192:almondfam11_275;1;CLASS_II_MITE
Pd01	TEannotationCRAG	truncated_LTR	7505957	7508797	.	.	.	ID=TE_1193:Ppersica_LTRretrotransposon3768;Cluster=Prunusclust001598;CLASS_I_LTR_copia;
Pd01	TEannotationCRAG	MITE	7510378	7510566	21.2	-	.	ID=TE_1194:SE320200165fam144_207;10;CLASS_II_MITE
Pd01	TEannotationCRAG	setA_Full_LTR	7512045	7517708	.	-	.	ID=TE_1195:Pdulcis26_LTRretrotransposon1792;Cluster=Prunusclust001052;CLASS_I_LTR_copia;My=15.4141193487;
Pd01	TEannotationCRAG	MITE	7524237	7524700	8	+	.	ID=TE_1196:SE320200131fam118_478;10;CLASS_II_MITE
Pd01	TEannotationCRAG	truncated_LTR	7524696	7525811	.	.	.	ID=TE_1197:Ppersica_LTRretrotransposon4542;Cluster=Prunusclust000349;CLASS_I_LTR_unclassified;
Pd01	TEannotationCRAG	soloLTR	7527723	7528166	.	.	.	ID=TE_1198:Ppersica_LTRretrotransposon3150;Cluster=Prunusclust001533;CLASS_I_LTR_unclassified;
Pd01	TEannotationCRAG	setA_Full_LTR	7534960	7539892	.	+	.	ID=TE_1199:Pdulcis26_LTRretrotransposon1793;Cluster=Prunusclust000002;CLASS_I_LTR_copia;My=2.8170206278;
Pd01	TEannotationCRAG	REPET_coding	7540242	7540647	0.0	-	.	ID=TE_1200:ms115233_pdulcis26_s0704_Tedenovo7513;Target=Tedenovo7513;ClassI_LINE
Pd01	TEannotationCRAG	soloLTR	7543845	7544235	.	.	.	ID=TE_1201:Pdulcis26_LTRretrotransposon749;Cluster=Prunusclust000005;CLASS_I_LTR_copia;
Pd01	TEannotationCRAG	MITE	7549333	7549770	3.2	+	.	ID=TE_1202:SE320300168fam147_422;9;CLASS_II_MITE
Pd01	TEannotationCRAG	soloLTR	7550658	7550900	.	.	.	ID=TE_1203:Ppersica_LTRretrotransposon43;Cluster=Prunusclust001178;CLASS_I_LTR_unclassified;
Pd01	TEannotationCRAG	REPET_coding	7600453	7602181	0.0	+	.	ID=TE_1204:ms103812_pdulcis26_s0028_Tedenovo11522;Target=Tedenovo11522;ClassI_LINE
Pd01	TEannotationCRAG	setA_Full_LTR	7600654	7613594	.	+	.	ID=TE_1205:Pdulcis26_LTRretrotransposon241;Cluster=Prunusclust000447;CLASS_I_LTR_unclassified;My=2.3701616909;
Pd01	TEannotationCRAG	REPET_coding	7607481	7611461	0.0	-	.	ID=TE_1206:ms103799_pdulcis26_s0028_Tedenovo10635;Target=Tedenovo10635;ClassII_TIR
Pd01	TEannotationCRAG	REPET_coding	7611804	7614591	0.0	+	.	ID=TE_1207:ms103813_pdulcis26_s0028_Tedenovo11522;Target=Tedenovo11522;ClassI_LINE
Pd01	TEannotationCRAG	truncated_LTR	7615348	7616581	.	.	.	ID=TE_1208:Pdulcis26_LTRretrotransposon1643;Cluster=Prunusclust000035;CLASS_I_LTR_copia;
Pd01	TEannotationCRAG	truncated_LTR	7620063	7622932	.	.	.	ID=TE_1209:Pdulcis26_LTRretrotransposon340;Cluster=Prunusclust000043;CLASS_I_LTR_copia;
Pd01	TEannotationCRAG	truncated_LTR	7622929	7623935	.	.	.	ID=TE_1210:Pdulcis26_LTRretrotransposon439;Cluster=Prunusclust000123;CLASS_I_LTR_unclassified;
Pd01	TEannotationCRAG	soloLTR	7623169	7623652	.	.	.	ID=TE_1211:Pdulcis26_LTRretrotransposon1831;Cluster=Prunusclust000206;CLASS_I_LTR_copia;
Pd01	TEannotationCRAG	MITE	7623169	7623429	11.5	+	.	ID=TE_1212:almondfam11_275;20;CLASS_II_MITE
Pd01	TEannotationCRAG	truncated_LTR	7624184	7625459	.	.	.	ID=TE_1213:Pdulcis26_LTRretrotransposon119;Cluster=Prunusclust000043;CLASS_I_LTR_copia;
Pd01	TEannotationCRAG	setA_Full_LTR	7626815	7636610	.	+	.	ID=TE_1214:Pdulcis26_LTRretrotransposon243;Cluster=Prunusclust000448;CLASS_I_LTR_copia;My=10.5933102382;
Pd01	TEannotationCRAG	soloLTR	7640051	7640778	.	.	.	ID=TE_1215:Pdulcis26_LTRretrotransposon550;Cluster=Prunusclust000577;CLASS_I_LTR_gypsy;
Pd01	TEannotationCRAG	truncated_LTR	7647370	7651552	.	.	.	ID=TE_1216:Pdulcis26_LTRretrotransposon831;Cluster=Prunusclust000189;CLASS_I_LTR_gypsy;
Pd01	TEannotationCRAG	truncated_LTR	7652286	7655333	.	.	.	ID=TE_1217:Pdulcis26_LTRretrotransposon1665;Cluster=Prunusclust000288;CLASS_I_LTR_unclassified;
Pd01	TEannotationCRAG	truncated_LTR	7652606	7659300	.	.	.	ID=TE_1218:Pdulcis26_LTRretrotransposon1665;Cluster=Prunusclust000288;CLASS_I_LTR_unclassified;
Pd01	TEannotationCRAG	soloLTR	7660132	7660858	.	.	.	ID=TE_1219:Pdulcis26_LTRretrotransposon550;Cluster=Prunusclust000577;CLASS_I_LTR_gypsy;
Pd01	TEannotationCRAG	soloLTR	7663272	7663682	.	.	.	ID=TE_1220:Ppersica_LTRretrotransposon3923;Cluster=Prunusclust001614;CLASS_I_LTR_gypsy;
Pd01	TEannotationCRAG	soloLTR	7665200	7665546	.	.	.	ID=TE_1221:Pdulcis26_LTRretrotransposon2116;Cluster=Prunusclust001166;CLASS_I_LTR_unclassified;
Pd01	TEannotationCRAG	MITE	7665201	7665473	5.1	-	.	ID=TE_1222:almondfam11_275;1;CLASS_II_MITE
Pd01	TEannotationCRAG	soloLTR	7677410	7677747	.	.	.	ID=TE_1223:Ppersica_LTRretrotransposon1963;Cluster=Prunusclust000110;CLASS_I_LTR_unclassified;
Pd01	TEannotationCRAG	MITE	7677410	7677750	11.2	+	.	ID=TE_1224:SE320200071fam74_368;10;CLASS_II_MITE
Pd01	TEannotationCRAG	truncated_LTR	7679265	7680988	.	.	.	ID=TE_1225:Pdulcis26_LTRretrotransposon827;Cluster=Prunusclust000188;CLASS_I_LTR_gypsy;
Pd01	TEannotationCRAG	soloLTR	7679266	7680092	.	.	.	ID=TE_1226:Ppersica_LTRretrotransposon3322;Cluster=Prunusclust001561;CLASS_I_LTR_gypsy;
Pd01	TEannotationCRAG	REPET_coding	7682057	7685412	0.0	+	.	ID=TE_1227:ms95742_pdulcis26_s0028_Tedenovo11527;Target=Tedenovo11527;ClassII_TIR
Pd01	TEannotationCRAG	truncated_LTR	7682264	7685415	.	.	.	ID=TE_1228:Ppersica_LTRretrotransposon5307;Cluster=Prunusclust001805;CLASS_I_LTR_copia;
Pd01	TEannotationCRAG	MITE	7686586	7686808	2.3	-	.	ID=TE_1229:SE320600119fam109_219;1;CLASS_II_MITE
Pd01	TEannotationCRAG	MITE	7689930	7690385	26.7	+	.	ID=TE_1230:SE320500093fam90_441;2;CLASS_II_MITE
Pd01	TEannotationCRAG	soloLTR	7706668	7707126	.	.	.	ID=TE_1231:Pdulcis26_LTRretrotransposon1634;Cluster=Prunusclust000015;CLASS_I_LTR_gypsy;
Pd01	TEannotationCRAG	soloLTR	7711726	7712158	.	.	.	ID=TE_1232:Pdulcis26_LTRretrotransposon598;Cluster=Prunusclust000005;CLASS_I_LTR_copia;
Pd01	TEannotationCRAG	REPET_coding	7712385	7713029	0.0	-	.	ID=TE_1233:ms186994_pdulcis26_s0028_Tedenovo10795;Target=Tedenovo10795;ClassII_TIR
Pd01	TEannotationCRAG	MITE	7713480	7713851	11.2	-	.	ID=TE_1234:SE320200071fam74_368;1;CLASS_II_MITE
Pd01	TEannotationCRAG	soloLTR	7713491	7713843	.	.	.	ID=TE_1235:Pdulcis26_LTRretrotransposon905;Cluster=Prunusclust000715;CLASS_I_LTR_copia;
Pd01	TEannotationCRAG	MITE	7722765	7723337	8.4	-	.	ID=TE_1236:SE320300066fam70_588;9;CLASS_II_MITE
Pd01	TEannotationCRAG	soloLTR	7724621	7724853	.	.	.	ID=TE_1237:Pdulcis26_LTRretrotransposon1286;Cluster=Prunusclust000069;CLASS_I_LTR_copia;
Pd01	TEannotationCRAG	truncated_LTR	7724635	7727485	.	.	.	ID=TE_1238:Ppersica_LTRretrotransposon177;Cluster=Prunusclust001189;CLASS_I_LTR_copia;
Pd01	TEannotationCRAG	truncated_LTR	7728482	7730982	.	.	.	ID=TE_1239:Ppersica_LTRretrotransposon177;Cluster=Prunusclust001189;CLASS_I_LTR_copia;
Pd01	TEannotationCRAG	soloLTR	7732859	7733474	.	.	.	ID=TE_1240:Ppersica_LTRretrotransposon1599;Cluster=Prunusclust001359;CLASS_I_LTR_unclassified;
Pd01	TEannotationCRAG	MITE	7732859	7733131	2.2	-	.	ID=TE_1241:almondfam11_275;1;CLASS_II_MITE
Pd01	TEannotationCRAG	MITE	7733203	7733474	4.4	-	.	ID=TE_1242:almondfam11_275;4;CLASS_II_MITE
Pd01	TEannotationCRAG	soloLTR	7741523	7741809	.	.	.	ID=TE_1243:Pdulcis26_LTRretrotransposon655;Cluster=Prunusclust000621;CLASS_I_LTR_unclassified;
Pd01	TEannotationCRAG	MITE	7741530	7741948	11.8	-	.	ID=TE_1244:SE320600034fam45_419;1;CLASS_II_MITE
Pd01	TEannotationCRAG	MITE	7750672	7750878	15.5	-	.	ID=TE_1245:SE320200039fam49_221;7;CLASS_II_MITE
Pd01	TEannotationCRAG	MITE	7752588	7752956	18.2	-	.	ID=TE_1246:SE320200171fam149_403;36;CLASS_II_MITE
Pd01	TEannotationCRAG	soloLTR	7756534	7756784	.	.	.	ID=TE_1247:Ppersica_LTRretrotransposon71;Cluster=Prunusclust001182;CLASS_I_LTR_unclassified;
Pd01	TEannotationCRAG	soloLTR	7788894	7789162	.	.	.	ID=TE_1248:Ppersica_LTRretrotransposon3282;Cluster=Prunusclust001558;CLASS_I_LTR_gypsy;
Pd01	TEannotationCRAG	MITE	7797269	7797750	15.2	-	.	ID=TE_1249:SE320500116fam106_488;3;CLASS_II_MITE
Pd01	TEannotationCRAG	REPET_coding	7811025	7811923	0.0	-	.	ID=TE_1250:ms94927_pdulcis26_s0028_Tedenovo10458;Target=Tedenovo10458;ClassII_TIR
Pd01	TEannotationCRAG	setA_Full_LTR	7812978	7817892	.	-	.	ID=TE_1251:Pdulcis26_LTRretrotransposon238;Cluster=Prunusclust000033;CLASS_I_LTR_copia;My=6.2876430102;
Pd01	TEannotationCRAG	REPET_coding	7812979	7817890	0.0	+	.	ID=TE_1252:ms87242_pdulcis26_s0028_Tedenovo13919;Target=Tedenovo13919;ClassI_DIRS
Pd01	TEannotationCRAG	MITE	7818915	7819279	10.7	-	.	ID=TE_1253:SE320500122fam112_369;3;CLASS_II_MITE
Pd01	TEannotationCRAG	setA_Full_LTR	7819335	7828344	.	.	.	ID=TE_1254:Pdulcis26_LTRretrotransposon239;Cluster=Prunusclust000446;CLASS_I_LTR_unclassified;My=2.2472403418;
Pd01	TEannotationCRAG	soloLTR	7837700	7837857	.	.	.	ID=TE_1255:Pdulcis26_LTRretrotransposon1794;Cluster=Prunusclust001053;CLASS_I_LTR_unclassified;
Pd01	TEannotationCRAG	soloLTR	7841820	7841979	.	.	.	ID=TE_1256:Ppersica_LTRretrotransposon2368;Cluster=Prunusclust000024;CLASS_I_LTR_gypsy;
Pd01	TEannotationCRAG	truncated_LTR	7842309	7845141	.	.	.	ID=TE_1257:Pdulcis26_LTRretrotransposon996;Cluster=Prunusclust000747;CLASS_I_LTR_unclassified;
Pd01	TEannotationCRAG	REPET_coding	7857159	7857727	0.0	+	.	ID=TE_1258:ms87291_pdulcis26_s0028_Tedenovo11787;Target=Tedenovo11787;ClassII_TIR
Pd01	TEannotationCRAG	soloLTR	7862572	7863091	.	.	.	ID=TE_1259:Ppersica_LTRretrotransposon5232;Cluster=Prunusclust000143;CLASS_I_LTR_gypsy;
Pd01	TEannotationCRAG	MITE	7864807	7865214	12.4	-	.	ID=TE_1260:SE320600034fam45_419;1;CLASS_II_MITE
Pd01	TEannotationCRAG	soloLTR	7868848	7869109	.	.	.	ID=TE_1261:Pdulcis26_LTRretrotransposon1750;Cluster=Prunusclust001037;CLASS_I_LTR_gypsy;
Pd01	TEannotationCRAG	truncated_LTR	7869182	7870273	.	.	.	ID=TE_1262:Ppersica_LTRretrotransposon5045;Cluster=Prunusclust000238;CLASS_I_LTR_copia;
Pd01	TEannotationCRAG	truncated_LTR	7871970	7873433	.	.	.	ID=TE_1263:Ppersica_LTRretrotransposon338;Cluster=Prunusclust000303;CLASS_I_LTR_copia;
Pd01	TEannotationCRAG	MITE	7884008	7884545	11.4	+	.	ID=TE_1264:SE320200090fam87_541;5;CLASS_II_MITE
Pd01	TEannotationCRAG	soloLTR	7885939	7886236	.	.	.	ID=TE_1265:Ppersica_LTRretrotransposon1994;Cluster=Prunusclust001384;CLASS_I_LTR_unclassified;
Pd01	TEannotationCRAG	MITE	7885959	7886377	12.8	-	.	ID=TE_1266:SE320600034fam45_419;5;CLASS_II_MITE
Pd01	TEannotationCRAG	truncated_LTR	7886434	7888600	.	.	.	ID=TE_1267:Pdulcis26_LTRretrotransposon887;Cluster=Prunusclust000707;CLASS_I_LTR_unclassified;
Pd01	TEannotationCRAG	truncated_LTR	7889348	7892939	.	.	.	ID=TE_1268:Pdulcis26_LTRretrotransposon1156;Cluster=Prunusclust000813;CLASS_I_LTR_copia;
Pd01	TEannotationCRAG	soloLTR	7895691	7895811	.	.	.	ID=TE_1269:Ppersica_LTRretrotransposon5337;Cluster=Prunusclust001809;CLASS_I_LTR_unclassified;
Pd01	TEannotationCRAG	truncated_LTR	7900720	7901786	.	.	.	ID=TE_1270:Ppersica_LTRretrotransposon2977;Cluster=Prunusclust001509;CLASS_I_LTR_unclassified;
Pd01	TEannotationCRAG	soloLTR	7906123	7906449	.	.	.	ID=TE_1271:Ppersica_LTRretrotransposon5032;Cluster=Prunusclust001768;CLASS_I_LTR_unclassified;
Pd01	TEannotationCRAG	truncated_LTR	7909946	7912657	.	.	.	ID=TE_1272:Pdulcis26_LTRretrotransposon1065;Cluster=Prunusclust000780;CLASS_I_LTR_gypsy;
Pd01	TEannotationCRAG	truncated_LTR	7918866	7919585	.	.	.	ID=TE_1273:Ppersica_LTRretrotransposon4951;Cluster=Prunusclust001754;CLASS_I_LTR_unclassified;
Pd01	TEannotationCRAG	truncated_LTR	7918985	7919537	.	.	.	ID=TE_1274:Ppersica_LTRretrotransposon4951;Cluster=Prunusclust001754;CLASS_I_LTR_unclassified;
Pd01	TEannotationCRAG	MITE	7922228	7922534	0.7	+	.	ID=TE_1275:almondfam10_308;1;CLASS_II_MITE
Pd01	TEannotationCRAG	REPET_coding	7925900	7927627	0.0	+	.	ID=TE_1276:ms27918_pdulcis26_s0028_Tedenovo10632;Target=Tedenovo10632;ClassII_TIR
Pd01	TEannotationCRAG	MITE	7927890	7928476	20.5	-	.	ID=TE_1277:SE320300066fam70_588;9;CLASS_II_MITE
Pd01	TEannotationCRAG	MITE	7928893	7929084	15.2	-	.	ID=TE_1278:SE320200159fam138_200;10;CLASS_II_MITE
Pd01	TEannotationCRAG	MITE	7930699	7931273	15.9	-	.	ID=TE_1279:SE320300136fam123_593;9;CLASS_II_MITE
Pd01	TEannotationCRAG	soloLTR	7936569	7936744	.	.	.	ID=TE_1280:Ppersica_LTRretrotransposon2701;Cluster=Prunusclust001483;CLASS_I_LTR_copia;
Pd01	TEannotationCRAG	REPET_coding	7951125	7953399	0.0	-	.	ID=TE_1281:ms27788_pdulcis26_s0028_Tedenovo11500;Target=Tedenovo11500;ClassII_TIR
Pd01	TEannotationCRAG	MITE	7952867	7953231	8.2	-	.	ID=TE_1282:SE320200071fam74_368;2;CLASS_II_MITE
Pd01	TEannotationCRAG	MITE	7959831	7960181	0.8	-	.	ID=TE_1283:SE320200071fam74_368;10;CLASS_II_MITE
Pd01	TEannotationCRAG	MITE	7960560	7960907	1.1	+	.	ID=TE_1284:SE320200071fam74_368;9;CLASS_II_MITE
Pd01	TEannotationCRAG	soloLTR	7960561	7960907	.	.	.	ID=TE_1285:Pdulcis26_LTRretrotransposon307;Cluster=Prunusclust000471;CLASS_I_LTR_unclassified;
Pd01	TEannotationCRAG	soloLTR	7960908	7961252	.	.	.	ID=TE_1286:Pdulcis26_LTRretrotransposon307;Cluster=Prunusclust000471;CLASS_I_LTR_unclassified;
Pd01	TEannotationCRAG	MITE	7960908	7961255	1.1	+	.	ID=TE_1287:SE320200071fam74_368;13;CLASS_II_MITE
Pd01	TEannotationCRAG	REPET_coding	7963353	7964149	0.0	+	.	ID=TE_1288:ms27946_pdulcis26_s0028_Tedenovo10300;Target=Tedenovo10300;ClassI_LINE
Pd01	TEannotationCRAG	soloLTR	7966968	7967128	.	.	.	ID=TE_1289:Pdulcis26_LTRretrotransposon686;Cluster=Prunusclust000163;CLASS_I_LTR_unclassified;
Pd01	TEannotationCRAG	MITE	7985081	7985431	1.1	-	.	ID=TE_1290:SE320300005fam26_351;1;CLASS_II_MITE
Pd01	TEannotationCRAG	MITE	7988266	7988459	16.6	+	.	ID=TE_1291:SE320200165fam144_207;8;CLASS_II_MITE
Pd01	TEannotationCRAG	truncated_LTR	7997224	8000117	.	.	.	ID=TE_1292:Pdulcis26_LTRretrotransposon1294;Cluster=Prunusclust000094;CLASS_I_LTR_gypsy;
Pd01	TEannotationCRAG	soloLTR	8034934	8035416	.	.	.	ID=TE_1293:Ppersica_LTRretrotransposon3974;Cluster=Prunusclust000024;CLASS_I_LTR_gypsy;
Pd01	TEannotationCRAG	MITE	8042232	8042683	21.5	+	.	ID=TE_1294:SE320500008fam29_477;12;CLASS_II_MITE
Pd01	TEannotationCRAG	soloLTR	8047788	8048021	.	.	.	ID=TE_1295:Pdulcis26_LTRretrotransposon2013;Cluster=Prunusclust000180;CLASS_I_LTR_unclassified;
Pd01	TEannotationCRAG	MITE	8048892	8049477	4	+	.	ID=TE_1296:SE320300025fam39_595;9;CLASS_II_MITE
Pd01	TEannotationCRAG	MITE	8049662	8050041	16.2	-	.	ID=TE_1297:SE320200171fam149_403;9;CLASS_II_MITE
Pd01	TEannotationCRAG	REPET_coding	8057490	8057730	0.0	+	.	ID=TE_1298:ms27958_pdulcis26_s0028_Tedenovo2320;Target=Tedenovo2320;ClassI_LINE
Pd01	TEannotationCRAG	REPET_coding	8060481	8060801	0.0	-	.	ID=TE_1299:ms27930_pdulcis26_s0028_Tedenovo13881;Target=Tedenovo13881;ClassI_LINE
Pd01	TEannotationCRAG	REPET_coding	8065583	8078472	0.0	-	.	ID=TE_1300:ms27897_pdulcis26_s0028_Tedenovo7189;Target=Tedenovo7189;ClassII_TIR
Pd01	TEannotationCRAG	truncated_LTR	8065710	8077417	.	.	.	ID=TE_1301:Pdulcis26_LTRretrotransposon2086;Cluster=Prunusclust001154;CLASS_I_LTR_unclassified;
Pd01	TEannotationCRAG	truncated_LTR	8085041	8086807	.	.	.	ID=TE_1302:Pdulcis26_LTRretrotransposon651;Cluster=Prunusclust000006;CLASS_I_LTR_copia;
Pd01	TEannotationCRAG	soloLTR	8087218	8087823	.	.	.	ID=TE_1303:Pdulcis26_LTRretrotransposon1498;Cluster=Prunusclust000943;CLASS_I_LTR_copia;
Pd01	TEannotationCRAG	MITE	8087218	8087489	6.2	-	.	ID=TE_1304:almondfam11_275;1;CLASS_II_MITE
Pd01	TEannotationCRAG	MITE	8087561	8087823	8	-	.	ID=TE_1305:almondfam11_275;4;CLASS_II_MITE
Pd01	TEannotationCRAG	MITE	8095215	8095680	13.1	+	.	ID=TE_1306:SE320500116fam106_488;16;CLASS_II_MITE
Pd01	TEannotationCRAG	REPET_coding	8096212	8096563	0.0	-	.	ID=TE_1307:ms119010_pdulcis26_s0028_Tedenovo4618;Target=Tedenovo4618;ClassII_TIR
Pd01	TEannotationCRAG	REPET_coding	8096735	8097615	0.0	-	.	ID=TE_1308:ms118974_pdulcis26_s0028_Tedenovo10458;Target=Tedenovo10458;ClassII_TIR
Pd01	TEannotationCRAG	setA_Full_LTR	8111856	8124034	.	+	.	ID=TE_1309:Pdulcis26_LTRretrotransposon240;Cluster=Prunusclust000079;CLASS_I_LTR_gypsy;My=11.2899164117;
Pd01	TEannotationCRAG	MITE	8127873	8128131	17.8	+	.	ID=TE_1310:almondfam16_253;13;CLASS_II_MITE
Pd01	TEannotationCRAG	truncated_LTR	8136543	8145427	.	.	.	ID=TE_1311:Pdulcis26_LTRretrotransposon692;Cluster=Prunusclust000030;CLASS_I_LTR_gypsy;
Pd01	TEannotationCRAG	truncated_LTR	8149093	8150606	.	.	.	ID=TE_1312:Pdulcis26_LTRretrotransposon1718;Cluster=Prunusclust001026;CLASS_I_LTR_unclassified;
Pd01	TEannotationCRAG	MITE	8150983	8151186	9.6	-	.	ID=TE_1313:SE320600128fam115_207;1;CLASS_II_MITE
Pd01	TEannotationCRAG	soloLTR	8151413	8151625	.	.	.	ID=TE_1314:Pdulcis26_LTRretrotransposon486;Cluster=Prunusclust000538;CLASS_I_LTR_unclassified;
Pd01	TEannotationCRAG	MITE	8154966	8155486	16.4	+	.	ID=TE_1315:SE320200090fam87_541;4;CLASS_II_MITE
Pd01	TEannotationCRAG	truncated_LTR	8157650	8159674	.	.	.	ID=TE_1316:Pdulcis26_LTRretrotransposon1783;Cluster=Prunusclust000042;CLASS_I_LTR_unclassified;
Pd01	TEannotationCRAG	soloLTR	8159681	8159838	.	.	.	ID=TE_1317:Pdulcis26_LTRretrotransposon1756;Cluster=Prunusclust001040;CLASS_I_LTR_gypsy;
Pd01	TEannotationCRAG	MITE	8190271	8190774	11.2	+	.	ID=TE_1318:SE320200044fam53_498;8;CLASS_II_MITE
Pd01	TEannotationCRAG	soloLTR	8197249	8197503	.	.	.	ID=TE_1319:Ppersica_LTRretrotransposon1995;Cluster=Prunusclust001385;CLASS_I_LTR_unclassified;
Pd01	TEannotationCRAG	soloLTR	8197624	8198245	.	.	.	ID=TE_1320:Pdulcis26_LTRretrotransposon105;Cluster=Prunusclust000396;CLASS_I_LTR_unclassified;
Pd01	TEannotationCRAG	truncated_LTR	8206089	8211024	.	.	.	ID=TE_1321:Pdulcis26_LTRretrotransposon776;Cluster=Prunusclust000030;CLASS_I_LTR_gypsy;
Pd01	TEannotationCRAG	soloLTR	8219158	8219311	.	.	.	ID=TE_1322:Pdulcis26_LTRretrotransposon906;Cluster=Prunusclust000716;CLASS_I_LTR_gypsy;
Pd01	TEannotationCRAG	soloLTR	8247087	8247322	.	.	.	ID=TE_1323:Ppersica_LTRretrotransposon2148;Cluster=Prunusclust000076;CLASS_I_LTR_gypsy;
Pd01	TEannotationCRAG	soloLTR	8248947	8249378	.	.	.	ID=TE_1324:Pdulcis26_LTRretrotransposon681;Cluster=Prunusclust000633;CLASS_I_LTR_gypsy;
Pd01	TEannotationCRAG	soloLTR	8250199	8250927	.	.	.	ID=TE_1325:Pdulcis26_LTRretrotransposon87;Cluster=Prunusclust000389;CLASS_I_LTR_unclassified;
Pd01	TEannotationCRAG	soloLTR	8251227	8251410	.	.	.	ID=TE_1326:Ppersica_LTRretrotransposon390;Cluster=Prunusclust001214;CLASS_I_LTR_unclassified;
Pd01	TEannotationCRAG	MITE	8277101	8277556	12.4	+	.	ID=TE_1327:SE320500016fam33_479;1;CLASS_II_MITE
Pd01	TEannotationCRAG	MITE	8280358	8280575	2.8	-	.	ID=TE_1328:SE320600119fam109_219;2;CLASS_II_MITE
Pd01	TEannotationCRAG	MITE	8280639	8280859	0.9	-	.	ID=TE_1329:SE320600119fam109_219;1;CLASS_II_MITE
Pd01	TEannotationCRAG	MITE	8281128	8281338	0.9	-	.	ID=TE_1330:SE320600119fam109_219;5;CLASS_II_MITE
Pd01	TEannotationCRAG	soloLTR	8287664	8288126	.	.	.	ID=TE_1331:Pdulcis26_LTRretrotransposon1876;Cluster=Prunusclust000015;CLASS_I_LTR_gypsy;
Pd01	TEannotationCRAG	soloLTR	8288651	8289116	.	.	.	ID=TE_1332:Pdulcis26_LTRretrotransposon1876;Cluster=Prunusclust000015;CLASS_I_LTR_gypsy;
Pd01	TEannotationCRAG	soloLTR	8292567	8292900	.	.	.	ID=TE_1333:Ppersica_LTRretrotransposon717;Cluster=Prunusclust001272;CLASS_I_LTR_unclassified;
Pd01	TEannotationCRAG	MITE	8300179	8300532	2	-	.	ID=TE_1334:SE320200071fam74_368;10;CLASS_II_MITE
Pd01	TEannotationCRAG	soloLTR	8300185	8300532	.	.	.	ID=TE_1335:Pdulcis26_LTRretrotransposon307;Cluster=Prunusclust000471;CLASS_I_LTR_unclassified;
Pd01	TEannotationCRAG	soloLTR	8300539	8300875	.	.	.	ID=TE_1336:Ppersica_LTRretrotransposon3956;Cluster=Prunusclust000121;CLASS_I_LTR_copia;
Pd01	TEannotationCRAG	MITE	8300539	8300875	7.7	-	.	ID=TE_1337:SE320200071fam74_368;10;CLASS_II_MITE
Pd01	TEannotationCRAG	soloLTR	8301579	8302050	.	.	.	ID=TE_1338:Pdulcis26_LTRretrotransposon317;Cluster=Prunusclust000474;CLASS_I_LTR_unclassified;
Pd01	TEannotationCRAG	MITE	8311029	8311450	10.3	-	.	ID=TE_1339:SE320500117fam107_413;3;CLASS_II_MITE
Pd01	TEannotationCRAG	setA_Full_LTR	8332447	8335897	.	-	.	ID=TE_1340:Pdulcis26_LTRretrotransposon242;Cluster=Prunusclust000080;CLASS_I_LTR_unclassified;My=2.1322382934;
Pd01	TEannotationCRAG	soloLTR	8355606	8356425	.	.	.	ID=TE_1341:Ppersica_LTRretrotransposon4450;Cluster=Prunusclust001687;CLASS_I_LTR_unclassified;
Pd01	TEannotationCRAG	truncated_LTR	8359929	8362338	.	.	.	ID=TE_1342:Ppersica_LTRretrotransposon1699;Cluster=Prunusclust001373;CLASS_I_LTR_unclassified;
Pd01	TEannotationCRAG	MITE	8362699	8363270	3	+	.	ID=TE_1343:SE320300066fam70_588;9;CLASS_II_MITE
Pd01	TEannotationCRAG	MITE	8372313	8372576	14	+	.	ID=TE_1344:SE320300164fam143_277;8;CLASS_II_MITE
Pd01	TEannotationCRAG	MITE	8388388	8388880	13.6	-	.	ID=TE_1345:SE320500116fam106_488;1;CLASS_II_MITE
Pd01	TEannotationCRAG	MITE	8403433	8403956	16.9	-	.	ID=TE_1346:SE320500116fam106_488;3;CLASS_II_MITE
Pd01	TEannotationCRAG	truncated_LTR	8404688	8405803	.	.	.	ID=TE_1347:Pdulcis26_LTRretrotransposon2141;Cluster=Prunusclust001171;CLASS_I_LTR_copia;
Pd01	TEannotationCRAG	REPET_coding	8404869	8406086	0.0	-	.	ID=TE_1348:ms184396_pdulcis26_s0028_Tedenovo1503;Target=Tedenovo1503;ClassII_TIR
Pd01	TEannotationCRAG	REPET_coding	8404869	8407216	0.0	-	.	ID=TE_1349:ms62854_pdulcis26_s0028_Tedenovo9956;Target=Tedenovo9956;ClassII_TIR
Pd01	TEannotationCRAG	truncated_LTR	8427014	8430942	.	.	.	ID=TE_1350:Pdulcis26_LTRretrotransposon915;Cluster=Prunusclust000721;CLASS_I_LTR_unclassified;
Pd01	TEannotationCRAG	REPET_coding	8427017	8430888	0.0	+	.	ID=TE_1351:ms62856_pdulcis26_s0028_Tedenovo10635;Target=Tedenovo10635;ClassII_TIR
Pd01	TEannotationCRAG	soloLTR	8433229	8433528	.	.	.	ID=TE_1352:Ppersica_LTRretrotransposon3723;Cluster=Prunusclust001594;CLASS_I_LTR_unclassified;
Pd01	TEannotationCRAG	REPET_coding	8447784	8448230	0.0	+	.	ID=TE_1353:ms62848_pdulcis26_s0028_Tedenovo5943;Target=Tedenovo5943;ClassII_TIR
Pd01	TEannotationCRAG	truncated_LTR	8448901	8453868	.	.	.	ID=TE_1354:Pdulcis26_LTRretrotransposon489;Cluster=Prunusclust000073;CLASS_I_LTR_unclassified;
Pd01	TEannotationCRAG	truncated_LTR	8455121	8457014	.	.	.	ID=TE_1355:Pdulcis26_LTRretrotransposon1128;Cluster=Prunusclust000073;CLASS_I_LTR_unclassified;
Pd01	TEannotationCRAG	truncated_LTR	8455334	8457014	.	.	.	ID=TE_1356:Pdulcis26_LTRretrotransposon1128;Cluster=Prunusclust000073;CLASS_I_LTR_unclassified;
Pd01	TEannotationCRAG	MITE	8458365	8458687	8.4	-	.	ID=TE_1357:almondfam20_341;3;CLASS_II_MITE
Pd01	TEannotationCRAG	REPET_coding	8460877	8472501	0.0	-	.	ID=TE_1358:ms62810_pdulcis26_s0028_Tedenovo12462;Target=Tedenovo12462;ClassII_TIR
Pd01	TEannotationCRAG	truncated_LTR	8462671	8464730	.	.	.	ID=TE_1359:Pdulcis26_LTRretrotransposon1285;Cluster=Prunusclust000859;CLASS_I_LTR_copia;
Pd01	TEannotationCRAG	REPET_coding	8465151	8470360	0.0	+	.	ID=TE_1360:ms62866_pdulcis26_s0028_Tedenovo11553;Target=Tedenovo11553;ClassII_TIR
Pd01	TEannotationCRAG	soloLTR	8470748	8470993	.	.	.	ID=TE_1361:Ppersica_LTRretrotransposon2281;Cluster=Prunusclust001427;CLASS_I_LTR_unclassified;
Pd01	TEannotationCRAG	MITE	8473100	8473436	7.6	+	.	ID=TE_1362:SE320200027fam41_344;10;CLASS_II_MITE
Pd01	TEannotationCRAG	MITE	8476168	8476524	9.9	+	.	ID=TE_1363:SE320200071fam74_368;9;CLASS_II_MITE
Pd01	TEannotationCRAG	soloLTR	8476169	8476519	.	.	.	ID=TE_1364:Ppersica_LTRretrotransposon4114;Cluster=Prunusclust001649;CLASS_I_LTR_unclassified;
Pd01	TEannotationCRAG	soloLTR	8490203	8490340	.	.	.	ID=TE_1365:Pdulcis26_LTRretrotransposon875;Cluster=Prunusclust000702;CLASS_I_LTR_gypsy;
Pd01	TEannotationCRAG	MITE	8493564	8493777	0.9	-	.	ID=TE_1366:almondfam5_235;9;CLASS_II_MITE
Pd01	TEannotationCRAG	MITE	8505968	8506263	24.1	+	.	ID=TE_1367:almondfam7_288;14;CLASS_II_MITE
Pd01	TEannotationCRAG	MITE	8506048	8506364	23.4	+	.	ID=TE_1368:almondfam7_288;13;CLASS_II_MITE
Pd01	TEannotationCRAG	MITE	8506185	8506481	23.7	+	.	ID=TE_1369:almondfam7_288;7;CLASS_II_MITE
Pd01	TEannotationCRAG	MITE	8506185	8506428	19.2	+	.	ID=TE_1370:almondfam16_253;39;CLASS_II_MITE
Pd01	TEannotationCRAG	truncated_LTR	8506205	8506935	.	.	.	ID=TE_1371:Ppersica_LTRretrotransposon3476;Cluster=Prunusclust001575;CLASS_I_LTR_unclassified;
Pd01	TEannotationCRAG	MITE	8506244	8506533	15.6	-	.	ID=TE_1372:almondfam7_288;12;CLASS_II_MITE
Pd01	TEannotationCRAG	MITE	8518210	8518499	18.9	+	.	ID=TE_1373:almondfam7_288;9;CLASS_II_MITE
Pd01	TEannotationCRAG	MITE	8518268	8518499	17.1	+	.	ID=TE_1374:almondfam16_253;1;CLASS_II_MITE
Pd01	TEannotationCRAG	MITE	8518838	8519068	12	-	.	ID=TE_1375:almondfam16_253;3;CLASS_II_MITE
Pd01	TEannotationCRAG	MITE	8531763	8532148	14.6	+	.	ID=TE_1376:SE320500162fam141_381;1;CLASS_II_MITE
Pd01	TEannotationCRAG	REPET_coding	8534441	8537744	0.0	-	.	ID=TE_1377:ms123533_pdulcis26_s0782_Tedenovo13763;Target=Tedenovo13763;ClassII_TIR
Pd01	TEannotationCRAG	truncated_LTR	8537743	8539202	.	.	.	ID=TE_1378:Pdulcis26_LTRretrotransposon1718;Cluster=Prunusclust001026;CLASS_I_LTR_unclassified;
Pd01	TEannotationCRAG	soloLTR	8537760	8539197	.	.	.	ID=TE_1379:Pdulcis26_LTRretrotransposon1718;Cluster=Prunusclust001026;CLASS_I_LTR_unclassified;
Pd01	TEannotationCRAG	soloLTR	8566799	8567860	.	.	.	ID=TE_1380:Pdulcis26_LTRretrotransposon1315;Cluster=Prunusclust000868;CLASS_I_LTR_gypsy;
Pd01	TEannotationCRAG	truncated_LTR	8569424	8572312	.	.	.	ID=TE_1381:Pdulcis26_LTRretrotransposon755;Cluster=Prunusclust000079;CLASS_I_LTR_gypsy;
Pd01	TEannotationCRAG	soloLTR	8593232	8593428	.	.	.	ID=TE_1382:Pdulcis26_LTRretrotransposon1985;Cluster=Prunusclust001122;CLASS_I_LTR_gypsy;
Pd01	TEannotationCRAG	truncated_LTR	8614127	8617471	.	.	.	ID=TE_1383:Pdulcis26_LTRretrotransposon1484;Cluster=Prunusclust000042;CLASS_I_LTR_unclassified;
Pd01	TEannotationCRAG	setA_Full_LTR	8624301	8637248	.	-	.	ID=TE_1384:Pdulcis26_LTRretrotransposon1860;Cluster=Prunusclust001078;CLASS_I_LTR_copia;My=4.8924901185;
Pd01	TEannotationCRAG	soloLTR	8640439	8640692	.	.	.	ID=TE_1385:Pdulcis26_LTRretrotransposon247;Cluster=Prunusclust000451;CLASS_I_LTR_unclassified;
Pd01	TEannotationCRAG	truncated_LTR	8645807	8647958	.	.	.	ID=TE_1386:Pdulcis26_LTRretrotransposon1927;Cluster=Prunusclust001096;CLASS_I_LTR_copia;
Pd01	TEannotationCRAG	MITE	8651238	8651742	14.2	+	.	ID=TE_1387:SE320500116fam106_488;10;CLASS_II_MITE
Pd01	TEannotationCRAG	setA_Full_LTR	8652944	8663359	.	-	.	ID=TE_1388:Pdulcis26_LTRretrotransposon1861;Cluster=Prunusclust000306;CLASS_I_LTR_copia;My=11.0273888264;
Pd01	TEannotationCRAG	REPET_coding	8674011	8677680	0.0	+	.	ID=TE_1389:ms20222_pdulcis26_s0779_Tedenovo13098;Target=Tedenovo13098;ClassII_TIR
Pd01	TEannotationCRAG	setA_Full_LTR	8680585	8684836	.	-	.	ID=TE_1390:Pdulcis26_LTRretrotransposon1381;Cluster=Prunusclust000900;CLASS_I_LTR_copia;My=17.7804163212;
Pd01	TEannotationCRAG	setA_Full_LTR	8686223	8691101	.	-	.	ID=TE_1391:Pdulcis26_LTRretrotransposon1383;Cluster=Prunusclust000135;CLASS_I_LTR_copia;My=18.8311013533;
Pd01	TEannotationCRAG	soloLTR	8698914	8699148	.	.	.	ID=TE_1392:Ppersica_LTRretrotransposon3097;Cluster=Prunusclust001530;CLASS_I_LTR_unclassified;
Pd01	TEannotationCRAG	MITE	8700419	8700789	12.7	-	.	ID=TE_1393:SE320200071fam74_368;2;CLASS_II_MITE
Pd01	TEannotationCRAG	soloLTR	8700431	8700782	.	.	.	ID=TE_1394:Ppersica_LTRretrotransposon4120;Cluster=Prunusclust001650;CLASS_I_LTR_copia;
Pd01	TEannotationCRAG	MITE	8705028	8705244	11.1	+	.	ID=TE_1395:SE320300084fam81_225;9;CLASS_II_MITE
Pd01	TEannotationCRAG	setA_Full_LTR	8706498	8719948	.	+	.	ID=TE_1396:Pdulcis26_LTRretrotransposon1382;Cluster=Prunusclust000901;CLASS_I_LTR_unclassified;My=3.6295470998;
Pd01	TEannotationCRAG	REPET_coding	8706534	8714535	0.0	-	.	ID=TE_1397:ms45471_pdulcis26_s0385_Tedenovo11647;Target=Tedenovo11647;ClassI_LARD
Pd01	TEannotationCRAG	soloLTR	8737967	8738302	.	.	.	ID=TE_1398:Pdulcis26_LTRretrotransposon307;Cluster=Prunusclust000471;CLASS_I_LTR_unclassified;
Pd01	TEannotationCRAG	MITE	8737967	8738304	1.5	+	.	ID=TE_1399:SE320200071fam74_368;10;CLASS_II_MITE
Pd01	TEannotationCRAG	soloLTR	8754721	8754995	.	.	.	ID=TE_1400:Pdulcis26_LTRretrotransposon1213;Cluster=Prunusclust000831;CLASS_I_LTR_copia;
Pd01	TEannotationCRAG	REPET_coding	8756389	8760105	0.0	-	.	ID=TE_1401:ms45455_pdulcis26_s0385_Tedenovo13773;Target=Tedenovo13773;ClassII_TIR
Pd01	TEannotationCRAG	soloLTR	8760315	8760435	.	.	.	ID=TE_1402:Ppersica_LTRretrotransposon4906;Cluster=Prunusclust001747;CLASS_I_LTR_unclassified;
Pd01	TEannotationCRAG	soloLTR	8821078	8821541	.	.	.	ID=TE_1403:Pdulcis26_LTRretrotransposon1617;Cluster=Prunusclust000015;CLASS_I_LTR_gypsy;
Pd01	TEannotationCRAG	MITE	8822928	8823145	19.1	-	.	ID=TE_1404:SE320500092fam89_237;2;CLASS_II_MITE
Pd01	TEannotationCRAG	soloLTR	8830572	8831094	.	.	.	ID=TE_1405:Ppersica_LTRretrotransposon43;Cluster=Prunusclust001178;CLASS_I_LTR_unclassified;
Pd01	TEannotationCRAG	MITE	8839243	8839461	2.3	+	.	ID=TE_1406:SE320600119fam109_219;1;CLASS_II_MITE
Pd01	TEannotationCRAG	setA_Full_LTR	8857780	8859547	.	+	.	ID=TE_1407:Pdulcis26_LTRretrotransposon1923;Cluster=Prunusclust000019;CLASS_I_LTR_unclassified;My=3.2329388237;
Pd01	TEannotationCRAG	soloLTR	8869781	8870299	.	.	.	ID=TE_1408:Pdulcis26_LTRretrotransposon1661;Cluster=Prunusclust001007;CLASS_I_LTR_unclassified;
Pd01	TEannotationCRAG	soloLTR	8871757	8872052	.	.	.	ID=TE_1409:Pdulcis26_LTRretrotransposon1491;Cluster=Prunusclust000940;CLASS_I_LTR_unclassified;
Pd01	TEannotationCRAG	soloLTR	8883035	8883337	.	.	.	ID=TE_1410:Pdulcis26_LTRretrotransposon655;Cluster=Prunusclust000621;CLASS_I_LTR_unclassified;
Pd01	TEannotationCRAG	MITE	8883059	8883478	10.3	-	.	ID=TE_1411:SE320600034fam45_419;1;CLASS_II_MITE
Pd01	TEannotationCRAG	soloLTR	8884037	8884176	.	.	.	ID=TE_1412:Ppersica_LTRretrotransposon2127;Cluster=Prunusclust000021;CLASS_I_LTR_copia;
Pd01	TEannotationCRAG	soloLTR	8884693	8885072	.	.	.	ID=TE_1413:Ppersica_LTRretrotransposon5089;Cluster=Prunusclust001776;CLASS_I_LTR_gypsy;
Pd01	TEannotationCRAG	MITE	8885425	8885999	4	+	.	ID=TE_1414:SE320300066fam70_588;8;CLASS_II_MITE
Pd01	TEannotationCRAG	MITE	8903370	8903716	11.1	+	.	ID=TE_1415:SE320200071fam74_368;10;CLASS_II_MITE
Pd01	TEannotationCRAG	MITE	8925545	8925834	18.9	+	.	ID=TE_1416:almondfam7_288;9;CLASS_II_MITE
Pd01	TEannotationCRAG	MITE	8925603	8925834	17.1	+	.	ID=TE_1417:almondfam16_253;1;CLASS_II_MITE
Pd01	TEannotationCRAG	MITE	8926173	8926403	15.1	-	.	ID=TE_1418:almondfam16_253;3;CLASS_II_MITE
Pd01	TEannotationCRAG	MITE	8941917	8942302	14.6	+	.	ID=TE_1419:SE320500162fam141_381;1;CLASS_II_MITE
Pd01	TEannotationCRAG	setA_Full_LTR	8943586	8956361	.	-	.	ID=TE_1420:Pdulcis26_LTRretrotransposon1573;Cluster=Prunusclust000977;CLASS_I_LTR_unclassified;My=12.3876954833;
Pd01	TEannotationCRAG	REPET_coding	8945247	8947225	0.0	-	.	ID=TE_1421:ms78408_pdulcis26_s0507_Tedenovo13780;Target=Tedenovo13780;ClassII_Helitron
Pd01	TEannotationCRAG	MITE	8955999	8956363	2.5	-	.	ID=TE_1422:SE320200071fam74_368;4;CLASS_II_MITE
Pd01	TEannotationCRAG	REPET_coding	8959122	8969745	0.0	+	.	ID=TE_1423:ms78394_pdulcis26_s0507_Tedenovo11367;Target=Tedenovo11367;ClassII_TIR
Pd01	TEannotationCRAG	soloLTR	8963104	8963224	.	.	.	ID=TE_1424:Pdulcis26_LTRretrotransposon1486;Cluster=Prunusclust000015;CLASS_I_LTR_gypsy;
Pd01	TEannotationCRAG	truncated_LTR	8967442	8969807	.	.	.	ID=TE_1425:Pdulcis26_LTRretrotransposon1871;Cluster=Prunusclust001082;CLASS_I_LTR_unclassified;
Pd01	TEannotationCRAG	REPET_coding	8969746	8972469	0.0	-	.	ID=TE_1426:ms78403_pdulcis26_s0507_Tedenovo13093;Target=Tedenovo13093;ClassII_TIR
Pd01	TEannotationCRAG	MITE	8980745	8981314	5.4	-	.	ID=TE_1427:SE320300025fam39_595;7;CLASS_II_MITE
Pd01	TEannotationCRAG	setA_Full_LTR	9013635	9022835	.	+	.	ID=TE_1428:Pdulcis26_LTRretrotransposon755;Cluster=Prunusclust000079;CLASS_I_LTR_gypsy;My=14.5695369457;
Pd01	TEannotationCRAG	soloLTR	9053534	9054151	.	.	.	ID=TE_1429:Pdulcis26_LTRretrotransposon1739;Cluster=Prunusclust000030;CLASS_I_LTR_gypsy;
Pd01	TEannotationCRAG	truncated_LTR	9074637	9075891	.	.	.	ID=TE_1430:Ppersica_LTRretrotransposon3476;Cluster=Prunusclust001575;CLASS_I_LTR_unclassified;
Pd01	TEannotationCRAG	MITE	9079090	9079455	12.9	-	.	ID=TE_1431:SE320500122fam112_369;3;CLASS_II_MITE
Pd01	TEannotationCRAG	REPET_coding	9087737	9090069	0.0	+	.	ID=TE_1432:ms86360_pdulcis26_s0141_Tedenovo5884;Target=Tedenovo5884;ClassII_TIR
Pd01	TEannotationCRAG	soloLTR	9089855	9090069	.	.	.	ID=TE_1433:Pdulcis26_LTRretrotransposon85;Cluster=Prunusclust000030;CLASS_I_LTR_gypsy;
Pd01	TEannotationCRAG	truncated_LTR	9109120	9110374	.	.	.	ID=TE_1434:Ppersica_LTRretrotransposon3476;Cluster=Prunusclust001575;CLASS_I_LTR_unclassified;
Pd01	TEannotationCRAG	MITE	9113501	9113866	13.2	-	.	ID=TE_1435:SE320500122fam112_369;3;CLASS_II_MITE
Pd01	TEannotationCRAG	soloLTR	9121286	9121604	.	.	.	ID=TE_1436:Pdulcis26_LTRretrotransposon789;Cluster=Prunusclust000675;CLASS_I_LTR_unclassified;
Pd01	TEannotationCRAG	truncated_LTR	9121786	9124806	.	.	.	ID=TE_1437:Pdulcis26_LTRretrotransposon1927;Cluster=Prunusclust001096;CLASS_I_LTR_copia;
Pd01	TEannotationCRAG	MITE	9156553	9157139	4.7	+	.	ID=TE_1438:SE320300025fam39_595;9;CLASS_II_MITE
Pd01	TEannotationCRAG	MITE	9161197	9161563	8.5	-	.	ID=TE_1439:SE320200071fam74_368;2;CLASS_II_MITE
Pd01	TEannotationCRAG	soloLTR	9161207	9161554	.	.	.	ID=TE_1440:Ppersica_LTRretrotransposon1963;Cluster=Prunusclust000110;CLASS_I_LTR_unclassified;
Pd01	TEannotationCRAG	REPET_coding	9179331	9180675	0.0	+	.	ID=TE_1441:ms20124_pdulcis26_s0141_Tedenovo3808;Target=Tedenovo3808;ClassI_LINE
Pd01	TEannotationCRAG	REPET_coding	9185614	9186077	0.0	+	.	ID=TE_1442:ms20111_pdulcis26_s0141_Tedenovo13406;Target=Tedenovo13406;ClassI_LINE
Pd01	TEannotationCRAG	MITE	9187474	9187826	12.6	-	.	ID=TE_1443:SE320200076fam77_377;11;CLASS_II_MITE
Pd01	TEannotationCRAG	REPET_coding	9204403	9208416	0.0	-	.	ID=TE_1444:ms20039_pdulcis26_s0141_Tedenovo10054;Target=Tedenovo10054;ClassII_TIR
Pd01	TEannotationCRAG	truncated_LTR	9204406	9208416	.	.	.	ID=TE_1445:Pdulcis26_LTRretrotransposon915;Cluster=Prunusclust000721;CLASS_I_LTR_unclassified;
Pd01	TEannotationCRAG	MITE	9208855	9209207	2	-	.	ID=TE_1446:SE320200071fam74_368;9;CLASS_II_MITE
Pd01	TEannotationCRAG	soloLTR	9208858	9209204	.	.	.	ID=TE_1447:Pdulcis26_LTRretrotransposon307;Cluster=Prunusclust000471;CLASS_I_LTR_unclassified;
Pd01	TEannotationCRAG	MITE	9247965	9248209	20	-	.	ID=TE_1448:almondfam16_253;37;CLASS_II_MITE
Pd01	TEannotationCRAG	MITE	9248143	9248390	24	-	.	ID=TE_1449:almondfam16_253;1;CLASS_II_MITE
Pd01	TEannotationCRAG	truncated_LTR	9286087	9288510	.	.	.	ID=TE_1450:Pdulcis26_LTRretrotransposon1506;Cluster=Prunusclust000947;CLASS_I_LTR_unclassified;
Pd01	TEannotationCRAG	soloLTR	9286096	9287906	.	.	.	ID=TE_1451:Ppersica_LTRretrotransposon2153;Cluster=Prunusclust001402;CLASS_I_LTR_gypsy;
Pd01	TEannotationCRAG	MITE	9289053	9289588	11.4	+	.	ID=TE_1452:SE320300170fam148_545;9;CLASS_II_MITE
Pd01	TEannotationCRAG	MITE	9307672	9307858	24.6	+	.	ID=TE_1453:SE320200159fam138_200;8;CLASS_II_MITE
Pd01	TEannotationCRAG	MITE	9321748	9322099	11.1	+	.	ID=TE_1454:SE320500122fam112_369;1;CLASS_II_MITE
Pd01	TEannotationCRAG	MITE	9333102	9333453	11.1	+	.	ID=TE_1455:SE320500122fam112_369;1;CLASS_II_MITE
Pd01	TEannotationCRAG	MITE	9338709	9339115	16.1	-	.	ID=TE_1456:SE320500086fam83_410;3;CLASS_II_MITE
Pd01	TEannotationCRAG	MITE	9344247	9344522	20.3	+	.	ID=TE_1457:almondfam7_288;1;CLASS_II_MITE
Pd01	TEannotationCRAG	soloLTR	9345538	9345727	.	.	.	ID=TE_1458:Ppersica_LTRretrotransposon2699;Cluster=Prunusclust001482;CLASS_I_LTR_copia;
Pd01	TEannotationCRAG	MITE	9346604	9346979	1.7	+	.	ID=TE_1459:SE320200071fam74_368;3;CLASS_II_MITE
Pd01	TEannotationCRAG	truncated_LTR	9354546	9355534	.	.	.	ID=TE_1460:Pdulcis26_LTRretrotransposon121;Cluster=Prunusclust000405;CLASS_I_LTR_unclassified;
Pd01	TEannotationCRAG	soloLTR	9355191	9355572	.	.	.	ID=TE_1461:Pdulcis26_LTRretrotransposon565;Cluster=Prunusclust000006;CLASS_I_LTR_unclassified;
Pd01	TEannotationCRAG	soloLTR	9355726	9355872	.	.	.	ID=TE_1462:Ppersica_LTRretrotransposon211;Cluster=Prunusclust001191;CLASS_I_LTR_copia;
Pd01	TEannotationCRAG	soloLTR	9356791	9357123	.	.	.	ID=TE_1463:Ppersica_LTRretrotransposon1436;Cluster=Prunusclust000076;CLASS_I_LTR_gypsy;
Pd01	TEannotationCRAG	soloLTR	9359103	9359255	.	.	.	ID=TE_1464:Ppersica_LTRretrotransposon4878;Cluster=Prunusclust001744;CLASS_I_LTR_copia;
Pd01	TEannotationCRAG	MITE	9367717	9368269	9.2	-	.	ID=TE_1465:SE320300066fam70_588;9;CLASS_II_MITE
Pd01	TEannotationCRAG	REPET_coding	9384102	9384336	0.0	+	.	ID=TE_1466:ms99831_pdulcis26_s0605_Tedenovo13881;Target=Tedenovo13881;ClassI_LINE
Pd01	TEannotationCRAG	REPET_coding	9384581	9385133	0.0	+	.	ID=TE_1467:ms99810_pdulcis26_s0605_Tedenovo12219;Target=Tedenovo12219;ClassI_LINE
Pd01	TEannotationCRAG	MITE	9413854	9414271	5.8	+	.	ID=TE_1468:SE320500095fam92_443;3;CLASS_II_MITE
Pd01	TEannotationCRAG	soloLTR	9416921	9417424	.	.	.	ID=TE_1469:Pdulcis26_LTRretrotransposon1020;Cluster=Prunusclust000761;CLASS_I_LTR_copia;
Pd01	TEannotationCRAG	soloLTR	9418271	9418406	.	.	.	ID=TE_1470:Pdulcis26_LTRretrotransposon2066;Cluster=Prunusclust000112;CLASS_I_LTR_unclassified;
Pd01	TEannotationCRAG	soloLTR	9418541	9418764	.	.	.	ID=TE_1471:Ppersica_LTRretrotransposon2483;Cluster=Prunusclust001452;CLASS_I_LTR_copia;
Pd01	TEannotationCRAG	MITE	9419178	9419516	9.2	+	.	ID=TE_1472:SE320200071fam74_368;24;CLASS_II_MITE
Pd01	TEannotationCRAG	setA_Full_LTR	9420442	9424831	.	-	.	ID=TE_1473:Pdulcis26_LTRretrotransposon1701;Cluster=Prunusclust000112;CLASS_I_LTR_unclassified;My=8.1462634584;
Pd01	TEannotationCRAG	MITE	9438777	9439120	18.8	+	.	ID=TE_1474:SE320300024fam38_319;9;CLASS_II_MITE
Pd01	TEannotationCRAG	soloLTR	9439545	9439816	.	.	.	ID=TE_1475:Ppersica_LTRretrotransposon3229;Cluster=Prunusclust000007;CLASS_I_LTR_unclassified;
Pd01	TEannotationCRAG	setA_Full_LTR	9439896	9445809	.	+	.	ID=TE_1476:Pdulcis26_LTRretrotransposon882;Cluster=Prunusclust000007;CLASS_I_LTR_unclassified;My=17.6997807237;
Pd01	TEannotationCRAG	REPET_coding	9446170	9449093	0.0	-	.	ID=TE_1477:ms34572_pdulcis26_s0170_Tedenovo6768;Target=Tedenovo6768;ClassII_TIR
Pd01	TEannotationCRAG	REPET_coding	9449094	9452672	0.0	+	.	ID=TE_1478:ms34585_pdulcis26_s0170_Tedenovo12180;Target=Tedenovo12180;ClassII_TIR
Pd01	TEannotationCRAG	soloLTR	9450803	9451058	.	.	.	ID=TE_1479:Ppersica_LTRretrotransposon3194;Cluster=Prunusclust001545;CLASS_I_LTR_unclassified;
Pd01	TEannotationCRAG	soloLTR	9451059	9451696	.	.	.	ID=TE_1480:Ppersica_LTRretrotransposon338;Cluster=Prunusclust000303;CLASS_I_LTR_copia;
Pd01	TEannotationCRAG	truncated_LTR	9454045	9455050	.	.	.	ID=TE_1481:Pdulcis26_LTRretrotransposon1724;Cluster=Prunusclust000295;CLASS_I_LTR_gypsy;
Pd01	TEannotationCRAG	soloLTR	9457891	9458120	.	.	.	ID=TE_1482:Pdulcis26_LTRretrotransposon1142;Cluster=Prunusclust000809;CLASS_I_LTR_unclassified;
Pd01	TEannotationCRAG	soloLTR	9458123	9458331	.	.	.	ID=TE_1483:Pdulcis26_LTRretrotransposon1142;Cluster=Prunusclust000809;CLASS_I_LTR_unclassified;
Pd01	TEannotationCRAG	soloLTR	9459590	9459943	.	.	.	ID=TE_1484:Pdulcis26_LTRretrotransposon307;Cluster=Prunusclust000471;CLASS_I_LTR_unclassified;
Pd01	TEannotationCRAG	MITE	9459590	9459946	8.4	-	.	ID=TE_1485:SE320200071fam74_368;7;CLASS_II_MITE
Pd01	TEannotationCRAG	MITE	9466651	9466921	7.4	-	.	ID=TE_1486:almondfam11_275;1;CLASS_II_MITE
Pd01	TEannotationCRAG	soloLTR	9467614	9468136	.	.	.	ID=TE_1487:Ppersica_LTRretrotransposon4400;Cluster=Prunusclust000163;CLASS_I_LTR_unclassified;
Pd01	TEannotationCRAG	soloLTR	9468445	9468754	.	.	.	ID=TE_1488:Pdulcis26_LTRretrotransposon346;Cluster=Prunusclust000481;CLASS_I_LTR_gypsy;
Pd01	TEannotationCRAG	soloLTR	9468936	9469208	.	.	.	ID=TE_1489:Pdulcis26_LTRretrotransposon705;Cluster=Prunusclust000076;CLASS_I_LTR_unclassified;
Pd01	TEannotationCRAG	soloLTR	9470204	9470402	.	.	.	ID=TE_1490:Ppersica_LTRretrotransposon576;Cluster=Prunusclust001245;CLASS_I_LTR_unclassified;
Pd01	TEannotationCRAG	soloLTR	9470455	9471122	.	.	.	ID=TE_1491:Pdulcis26_LTRretrotransposon87;Cluster=Prunusclust000389;CLASS_I_LTR_unclassified;
Pd01	TEannotationCRAG	REPET_coding	9486373	9490110	0.0	+	.	ID=TE_1492:ms34565_pdulcis26_s0170_Tedenovo2053;Target=Tedenovo2053;ClassII_TIR
Pd01	TEannotationCRAG	truncated_LTR	9487364	9490107	.	.	.	ID=TE_1493:Pdulcis26_LTRretrotransposon397;Cluster=Prunusclust000503;CLASS_I_LTR_unclassified;
Pd01	TEannotationCRAG	MITE	9534426	9534676	11.9	-	.	ID=TE_1494:SE320200080fam79_273;11;CLASS_II_MITE
Pd01	TEannotationCRAG	MITE	9552530	9552931	14.7	-	.	ID=TE_1495:SE320500086fam83_410;1;CLASS_II_MITE
Pd01	TEannotationCRAG	soloLTR	9555052	9555380	.	.	.	ID=TE_1496:Pdulcis26_LTRretrotransposon1024;Cluster=Prunusclust000086;CLASS_I_LTR_copia;
Pd01	TEannotationCRAG	soloLTR	9561263	9561494	.	.	.	ID=TE_1497:Ppersica_LTRretrotransposon4053;Cluster=Prunusclust000069;CLASS_I_LTR_copia;
Pd01	TEannotationCRAG	truncated_LTR	9561269	9561832	.	.	.	ID=TE_1498:Ppersica_LTRretrotransposon4053;Cluster=Prunusclust000069;CLASS_I_LTR_copia;
Pd01	TEannotationCRAG	REPET_coding	9572431	9579080	0.0	+	.	ID=TE_1499:ms34579_pdulcis26_s0170_Tedenovo10300;Target=Tedenovo10300;ClassI_LINE
Pd01	TEannotationCRAG	truncated_LTR	9572432	9574947	.	.	.	ID=TE_1500:Ppersica_LTRretrotransposon3614;Cluster=Prunusclust001586;CLASS_I_LTR_unclassified;
Pd01	TEannotationCRAG	REPET_coding	9580507	9581434	0.0	+	.	ID=TE_1501:ms34577_pdulcis26_s0170_Tedenovo10114;Target=Tedenovo10114;ClassII_TIR
Pd01	TEannotationCRAG	REPET_coding	9588810	9589737	0.0	+	.	ID=TE_1502:ms34578_pdulcis26_s0170_Tedenovo10114;Target=Tedenovo10114;ClassII_TIR
Pd01	TEannotationCRAG	MITE	9624862	9625314	18.9	-	.	ID=TE_1503:SE320500116fam106_488;7;CLASS_II_MITE
Pd01	TEannotationCRAG	MITE	9625763	9626239	15.3	+	.	ID=TE_1504:SE320500116fam106_488;9;CLASS_II_MITE
Pd01	TEannotationCRAG	MITE	9628155	9628525	12.2	+	.	ID=TE_1505:SE320200071fam74_368;2;CLASS_II_MITE
Pd01	TEannotationCRAG	soloLTR	9628165	9628517	.	.	.	ID=TE_1506:Pdulcis26_LTRretrotransposon905;Cluster=Prunusclust000715;CLASS_I_LTR_copia;
Pd01	TEannotationCRAG	MITE	9642238	9642597	8.6	+	.	ID=TE_1507:SE320500122fam112_369;2;CLASS_II_MITE
Pd01	TEannotationCRAG	truncated_LTR	9642921	9645914	.	.	.	ID=TE_1508:Pdulcis26_LTRretrotransposon704;Cluster=Prunusclust000645;CLASS_I_LTR_copia;
Pd01	TEannotationCRAG	truncated_LTR	9650671	9653120	.	.	.	ID=TE_1509:Pdulcis26_LTRretrotransposon388;Cluster=Prunusclust000035;CLASS_I_LTR_copia;
Pd01	TEannotationCRAG	soloLTR	9653444	9653994	.	.	.	ID=TE_1510:Ppersica_LTRretrotransposon188;Cluster=Prunusclust000003;CLASS_I_LTR_gypsy;
Pd01	TEannotationCRAG	truncated_LTR	9654252	9655768	.	.	.	ID=TE_1511:Pdulcis26_LTRretrotransposon1030;Cluster=Prunusclust000178;CLASS_I_LTR_gypsy;
Pd01	TEannotationCRAG	setA_Full_LTR	9659637	9674582	.	-	.	ID=TE_1512:Pdulcis26_LTRretrotransposon880;Cluster=Prunusclust000704;CLASS_I_LTR_gypsy;My=9.8837868842;
Pd01	TEannotationCRAG	soloLTR	9675661	9675800	.	.	.	ID=TE_1513:Pdulcis26_LTRretrotransposon1368;Cluster=Prunusclust000892;CLASS_I_LTR_unclassified;
Pd01	TEannotationCRAG	soloLTR	9676000	9676187	.	.	.	ID=TE_1514:Pdulcis26_LTRretrotransposon1090;Cluster=Prunusclust000178;CLASS_I_LTR_gypsy;
Pd01	TEannotationCRAG	MITE	9680584	9680933	2	-	.	ID=TE_1515:SE320200071fam74_368;10;CLASS_II_MITE
Pd01	TEannotationCRAG	soloLTR	9680587	9680933	.	.	.	ID=TE_1516:Pdulcis26_LTRretrotransposon307;Cluster=Prunusclust000471;CLASS_I_LTR_unclassified;
Pd01	TEannotationCRAG	soloLTR	9680935	9681177	.	.	.	ID=TE_1517:Pdulcis26_LTRretrotransposon307;Cluster=Prunusclust000471;CLASS_I_LTR_unclassified;
Pd01	TEannotationCRAG	MITE	9684186	9684536	2.3	-	.	ID=TE_1518:SE320200071fam74_368;10;CLASS_II_MITE
Pd01	TEannotationCRAG	soloLTR	9684189	9684536	.	.	.	ID=TE_1519:Pdulcis26_LTRretrotransposon307;Cluster=Prunusclust000471;CLASS_I_LTR_unclassified;
Pd01	TEannotationCRAG	soloLTR	9684538	9684780	.	.	.	ID=TE_1520:Pdulcis26_LTRretrotransposon307;Cluster=Prunusclust000471;CLASS_I_LTR_unclassified;
Pd01	TEannotationCRAG	MITE	9703484	9703820	14.1	+	.	ID=TE_1521:SE320200071fam74_368;10;CLASS_II_MITE
Pd01	TEannotationCRAG	soloLTR	9714488	9714631	.	.	.	ID=TE_1522:Pdulcis26_LTRretrotransposon1670;Cluster=Prunusclust001012;CLASS_I_LTR_unclassified;
Pd01	TEannotationCRAG	MITE	9724741	9725081	13.8	-	.	ID=TE_1523:SE320200071fam74_368;10;CLASS_II_MITE
Pd01	TEannotationCRAG	MITE	9725114	9725466	10.3	-	.	ID=TE_1524:SE320500122fam112_369;2;CLASS_II_MITE
Pd01	TEannotationCRAG	setA_Full_LTR	9741732	9746599	.	+	.	ID=TE_1525:Pdulcis26_LTRretrotransposon881;Cluster=Prunusclust000048;CLASS_I_LTR_copia;My=0;
Pd01	TEannotationCRAG	MITE	9750528	9750870	12.2	+	.	ID=TE_1526:SE320200071fam74_368;10;CLASS_II_MITE
Pd01	TEannotationCRAG	REPET_coding	9751871	9753176	0.0	+	.	ID=TE_1527:ms59186_pdulcis26_s0170_Tedenovo8768;Target=Tedenovo8768;ClassII_TIR
Pd01	TEannotationCRAG	MITE	9757809	9758151	12.2	+	.	ID=TE_1528:SE320200071fam74_368;10;CLASS_II_MITE
Pd01	TEannotationCRAG	truncated_LTR	9759492	9767425	.	.	.	ID=TE_1529:Pdulcis26_LTRretrotransposon730;Cluster=Prunusclust000030;CLASS_I_LTR_gypsy;
Pd01	TEannotationCRAG	REPET_coding	9765231	9768464	0.0	+	.	ID=TE_1530:ms5978_pdulcis26_s1000_Tedenovo3656;Target=Tedenovo3656;ClassII_TIR
Pd01	TEannotationCRAG	soloLTR	9768190	9768461	.	.	.	ID=TE_1531:Pdulcis26_LTRretrotransposon85;Cluster=Prunusclust000030;CLASS_I_LTR_gypsy;
Pd01	TEannotationCRAG	soloLTR	9779181	9779612	.	.	.	ID=TE_1532:Ppersica_LTRretrotransposon5013;Cluster=Prunusclust001765;CLASS_I_LTR_gypsy;
Pd01	TEannotationCRAG	MITE	9786066	9786613	15.7	-	.	ID=TE_1533:SE320300066fam70_588;6;CLASS_II_MITE
Pd01	TEannotationCRAG	MITE	9786941	9787293	3.1	-	.	ID=TE_1534:SE320200071fam74_368;8;CLASS_II_MITE
Pd01	TEannotationCRAG	soloLTR	9786944	9787291	.	.	.	ID=TE_1535:Pdulcis26_LTRretrotransposon307;Cluster=Prunusclust000471;CLASS_I_LTR_unclassified;
Pd01	TEannotationCRAG	MITE	9790885	9791089	1.9	+	.	ID=TE_1536:SE320600119fam109_219;9;CLASS_II_MITE
Pd01	TEannotationCRAG	MITE	9791133	9791549	6	-	.	ID=TE_1537:almondfam19_417;2;CLASS_II_MITE
Pd01	TEannotationCRAG	soloLTR	9791805	9791926	.	.	.	ID=TE_1538:Ppersica_LTRretrotransposon5337;Cluster=Prunusclust001809;CLASS_I_LTR_unclassified;
Pd01	TEannotationCRAG	truncated_LTR	9791952	9793475	.	.	.	ID=TE_1539:Ppersica_LTRretrotransposon838;Cluster=Prunusclust000325;CLASS_I_LTR_copia;
Pd01	TEannotationCRAG	truncated_LTR	9795474	9799509	.	.	.	ID=TE_1540:Pdulcis26_LTRretrotransposon122;Cluster=Prunusclust000406;CLASS_I_LTR_copia;
Pd01	TEannotationCRAG	REPET_coding	9795475	9799509	0.0	-	.	ID=TE_1541:ms153306_pdulcis26_s0085_Tedenovo5366;Target=Tedenovo5366;ClassII_TIR
Pd01	TEannotationCRAG	soloLTR	9804387	9804723	.	.	.	ID=TE_1542:Pdulcis26_LTRretrotransposon2117;Cluster=Prunusclust000185;CLASS_I_LTR_unclassified;
Pd01	TEannotationCRAG	MITE	9804387	9804724	14.9	+	.	ID=TE_1543:SE320200071fam74_368;10;CLASS_II_MITE
Pd01	TEannotationCRAG	soloLTR	9808653	9808817	.	.	.	ID=TE_1544:Pdulcis26_LTRretrotransposon1324;Cluster=Prunusclust000872;CLASS_I_LTR_unclassified;
Pd01	TEannotationCRAG	truncated_LTR	9808663	9811541	.	.	.	ID=TE_1545:Pdulcis26_LTRretrotransposon39;Cluster=Prunusclust000370;CLASS_I_LTR_unclassified;
Pd01	TEannotationCRAG	REPET_coding	9812353	9818905	0.0	+	.	ID=TE_1546:ms153280_pdulcis26_s0085_Tedenovo4804;Target=Tedenovo4804;ClassII_TIR
Pd01	TEannotationCRAG	truncated_LTR	9815461	9818906	.	.	.	ID=TE_1547:Pdulcis26_LTRretrotransposon2120;Cluster=Prunusclust001168;CLASS_I_LTR_copia;
Pd01	TEannotationCRAG	soloLTR	9820924	9821419	.	.	.	ID=TE_1548:Pdulcis26_LTRretrotransposon688;Cluster=Prunusclust000637;CLASS_I_LTR_gypsy;
Pd01	TEannotationCRAG	MITE	9823262	9823654	17.8	-	.	ID=TE_1549:SE320600034fam45_419;1;CLASS_II_MITE
Pd01	TEannotationCRAG	MITE	9837999	9838383	25.6	+	.	ID=TE_1550:SE320600034fam45_419;4;CLASS_II_MITE
Pd01	TEannotationCRAG	MITE	9838485	9839064	8.3	-	.	ID=TE_1551:SE320200032fam44_608;10;CLASS_II_MITE
Pd01	TEannotationCRAG	MITE	9840521	9840778	5	-	.	ID=TE_1552:SE320200080fam79_273;10;CLASS_II_MITE
Pd01	TEannotationCRAG	MITE	9845220	9845425	18.1	-	.	ID=TE_1553:SE320200040fam50_217;4;CLASS_II_MITE
Pd01	TEannotationCRAG	truncated_LTR	9846080	9848159	.	.	.	ID=TE_1554:Ppersica_LTRretrotransposon228;Cluster=Prunusclust001193;CLASS_I_LTR_gypsy;
Pd01	TEannotationCRAG	truncated_LTR	9849690	9856358	.	.	.	ID=TE_1555:Ppersica_LTRretrotransposon228;Cluster=Prunusclust001193;CLASS_I_LTR_gypsy;
Pd01	TEannotationCRAG	soloLTR	9856362	9857125	.	.	.	ID=TE_1556:Pdulcis26_LTRretrotransposon1781;Cluster=Prunusclust000042;CLASS_I_LTR_unclassified;
Pd01	TEannotationCRAG	MITE	9860244	9860605	7.8	-	.	ID=TE_1557:SE320500122fam112_369;3;CLASS_II_MITE
Pd01	TEannotationCRAG	truncated_LTR	9870485	9871803	.	.	.	ID=TE_1558:Pdulcis26_LTRretrotransposon721;Cluster=Prunusclust000652;CLASS_I_LTR_unclassified;
Pd01	TEannotationCRAG	soloLTR	9871683	9872034	.	.	.	ID=TE_1559:Pdulcis26_LTRretrotransposon1480;Cluster=Prunusclust000935;CLASS_I_LTR_unclassified;
Pd01	TEannotationCRAG	setA_Full_LTR	9875956	9879810	.	+	.	ID=TE_1560:Pdulcis26_LTRretrotransposon556;Cluster=Prunusclust000581;CLASS_I_LTR_unclassified;My=8.8997943551;
Pd01	TEannotationCRAG	MITE	9923219	9923700	13.6	+	.	ID=TE_1561:SE320500116fam106_488;3;CLASS_II_MITE
Pd01	TEannotationCRAG	MITE	9923700	9924072	9.4	-	.	ID=TE_1562:SE320500110fam100_371;3;CLASS_II_MITE
Pd01	TEannotationCRAG	MITE	9981014	9981372	12.2	-	.	ID=TE_1563:SE320200071fam74_368;10;CLASS_II_MITE
Pd01	TEannotationCRAG	soloLTR	9981018	9981372	.	.	.	ID=TE_1564:Pdulcis26_LTRretrotransposon905;Cluster=Prunusclust000715;CLASS_I_LTR_copia;
Pd01	TEannotationCRAG	MITE	9996282	9996658	9	+	.	ID=TE_1565:SE320500139fam126_381;2;CLASS_II_MITE
Pd01	TEannotationCRAG	MITE	10006662	10007035	7.8	-	.	ID=TE_1566:SE320500138fam125_385;3;CLASS_II_MITE
Pd01	TEannotationCRAG	MITE	10015629	10015835	8.7	+	.	ID=TE_1567:SE320600128fam115_207;1;CLASS_II_MITE
Pd01	TEannotationCRAG	soloLTR	10016519	10016753	.	.	.	ID=TE_1568:Ppersica_LTRretrotransposon946;Cluster=Prunusclust001288;CLASS_I_LTR_unclassified;
Pd01	TEannotationCRAG	soloLTR	10018392	10018570	.	.	.	ID=TE_1569:Pdulcis26_LTRretrotransposon1583;Cluster=Prunusclust000981;CLASS_I_LTR_gypsy;
Pd01	TEannotationCRAG	soloLTR	10021277	10021398	.	.	.	ID=TE_1570:Pdulcis26_LTRretrotransposon1359;Cluster=Prunusclust000886;CLASS_I_LTR_copia;
Pd01	TEannotationCRAG	soloLTR	10021837	10022026	.	.	.	ID=TE_1571:Pdulcis26_LTRretrotransposon607;Cluster=Prunusclust000603;CLASS_I_LTR_unclassified;
Pd01	TEannotationCRAG	soloLTR	10030189	10030722	.	.	.	ID=TE_1572:Ppersica_LTRretrotransposon3150;Cluster=Prunusclust001533;CLASS_I_LTR_unclassified;
Pd01	TEannotationCRAG	MITE	10050223	10050569	8.7	-	.	ID=TE_1573:SE320500089fam86_351;1;CLASS_II_MITE
Pd01	TEannotationCRAG	soloLTR	10050422	10050562	.	.	.	ID=TE_1574:Ppersica_LTRretrotransposon3916;Cluster=Prunusclust001612;CLASS_I_LTR_unclassified;
Pd01	TEannotationCRAG	MITE	10070925	10071131	23.4	-	.	ID=TE_1575:SE320200039fam49_221;16;CLASS_II_MITE
Pd01	TEannotationCRAG	MITE	10079313	10079798	14	+	.	ID=TE_1576:SE320500116fam106_488;1;CLASS_II_MITE
Pd01	TEannotationCRAG	REPET_coding	10080167	10081080	0.0	-	.	ID=TE_1577:ms48285_pdulcis26_s0085_Tedenovo10458;Target=Tedenovo10458;ClassII_TIR
Pd01	TEannotationCRAG	MITE	10090464	10090815	1.4	+	.	ID=TE_1578:SE320200071fam74_368;9;CLASS_II_MITE
Pd01	TEannotationCRAG	soloLTR	10090465	10090810	.	.	.	ID=TE_1579:Pdulcis26_LTRretrotransposon307;Cluster=Prunusclust000471;CLASS_I_LTR_unclassified;
Pd01	TEannotationCRAG	MITE	10098655	10099003	11.5	-	.	ID=TE_1580:SE320500122fam112_369;1;CLASS_II_MITE
Pd01	TEannotationCRAG	REPET_coding	10103916	10104512	0.0	+	.	ID=TE_1581:ms48313_pdulcis26_s0085_Tedenovo7952;Target=Tedenovo7952;ClassI_LINE
Pd01	TEannotationCRAG	MITE	10107135	10107396	14.4	-	.	ID=TE_1582:almondfam7_288;10;CLASS_II_MITE
Pd01	TEannotationCRAG	MITE	10111142	10111553	25.4	-	.	ID=TE_1583:SE320500095fam92_443;18;CLASS_II_MITE
Pd01	TEannotationCRAG	soloLTR	10114922	10115314	.	.	.	ID=TE_1584:Ppersica_LTRretrotransposon2273;Cluster=Prunusclust000330;CLASS_I_LTR_copia;
Pd01	TEannotationCRAG	MITE	10115315	10115598	12	+	.	ID=TE_1585:SE320500160fam139_291;3;CLASS_II_MITE
Pd01	TEannotationCRAG	MITE	10117181	10117687	11.1	+	.	ID=TE_1586:SE320200113fam103_525;10;CLASS_II_MITE
Pd01	TEannotationCRAG	MITE	10137650	10137894	22.4	+	.	ID=TE_1587:almondfam16_253;41;CLASS_II_MITE
Pd01	TEannotationCRAG	MITE	10137729	10137969	23.3	+	.	ID=TE_1588:almondfam16_253;10;CLASS_II_MITE
Pd01	TEannotationCRAG	REPET_coding	10139821	10141639	0.0	+	.	ID=TE_1589:ms151656_pdulcis26_s0085_Tedenovo11911;Target=Tedenovo11911;ClassI_LINE
Pd01	TEannotationCRAG	truncated_LTR	10139828	10141639	.	.	.	ID=TE_1590:Ppersica_LTRretrotransposon2880;Cluster=Prunusclust001497;CLASS_I_LTR_unclassified;
Pd01	TEannotationCRAG	truncated_LTR	10142246	10143950	.	.	.	ID=TE_1591:Ppersica_LTRretrotransposon1653;Cluster=Prunusclust000006;CLASS_I_LTR_copia;
Pd01	TEannotationCRAG	soloLTR	10142247	10143950	.	.	.	ID=TE_1592:Ppersica_LTRretrotransposon1653;Cluster=Prunusclust000006;CLASS_I_LTR_copia;
Pd01	TEannotationCRAG	MITE	10150666	10151114	8.7	+	.	ID=TE_1593:SE320200004fam25_456;10;CLASS_II_MITE
Pd01	TEannotationCRAG	MITE	10155775	10156297	11.9	+	.	ID=TE_1594:SE320300167fam146_549;37;CLASS_II_MITE
Pd01	TEannotationCRAG	soloLTR	10156793	10157425	.	.	.	ID=TE_1595:Pdulcis26_LTRretrotransposon1207;Cluster=Prunusclust000107;CLASS_I_LTR_unclassified;
Pd01	TEannotationCRAG	MITE	10156793	10157074	10.8	+	.	ID=TE_1596:almondfam11_275;4;CLASS_II_MITE
Pd01	TEannotationCRAG	MITE	10157147	10157430	11	+	.	ID=TE_1597:almondfam11_275;1;CLASS_II_MITE
Pd01	TEannotationCRAG	soloLTR	10158219	10158566	.	.	.	ID=TE_1598:Pdulcis26_LTRretrotransposon905;Cluster=Prunusclust000715;CLASS_I_LTR_copia;
Pd01	TEannotationCRAG	MITE	10158219	10158568	12.9	+	.	ID=TE_1599:SE320200071fam74_368;11;CLASS_II_MITE
Pd01	TEannotationCRAG	truncated_LTR	10158966	10161926	.	.	.	ID=TE_1600:Ppersica_LTRretrotransposon6;Cluster=Prunusclust001174;CLASS_I_LTR_unclassified;
Pd01	TEannotationCRAG	MITE	10161937	10162155	1.4	+	.	ID=TE_1601:SE320600119fam109_219;1;CLASS_II_MITE
Pd01	TEannotationCRAG	truncated_LTR	10164203	10167105	.	.	.	ID=TE_1602:Pdulcis26_LTRretrotransposon1279;Cluster=Prunusclust000858;CLASS_I_LTR_copia;
Pd01	TEannotationCRAG	soloLTR	10174344	10174630	.	.	.	ID=TE_1603:Pdulcis26_LTRretrotransposon1367;Cluster=Prunusclust000073;CLASS_I_LTR_unclassified;
Pd01	TEannotationCRAG	setA_Full_LTR	10178859	10184388	.	+	.	ID=TE_1604:Pdulcis26_LTRretrotransposon554;Cluster=Prunusclust000050;CLASS_I_LTR_gypsy;My=6.6041220044;
Pd01	TEannotationCRAG	REPET_coding	10211272	10212171	0.0	-	.	ID=TE_1605:ms48876_pdulcis26_s0085_Tedenovo10458;Target=Tedenovo10458;ClassII_TIR
Pd01	TEannotationCRAG	MITE	10213360	10213568	2.9	+	.	ID=TE_1606:SE320300084fam81_225;9;CLASS_II_MITE
Pd01	TEannotationCRAG	soloLTR	10216078	10216286	.	.	.	ID=TE_1607:Ppersica_LTRretrotransposon3265;Cluster=Prunusclust000043;CLASS_I_LTR_copia;
Pd01	TEannotationCRAG	soloLTR	10216303	10216402	.	.	.	ID=TE_1608:Pdulcis26_LTRretrotransposon1077;Cluster=Prunusclust000042;CLASS_I_LTR_unclassified;
Pd01	TEannotationCRAG	soloLTR	10219140	10219316	.	.	.	ID=TE_1609:Pdulcis26_LTRretrotransposon1359;Cluster=Prunusclust000886;CLASS_I_LTR_copia;
Pd01	TEannotationCRAG	MITE	10228714	10228908	8.8	-	.	ID=TE_1610:SE320600128fam115_207;1;CLASS_II_MITE
Pd01	TEannotationCRAG	MITE	10270758	10271225	16.1	+	.	ID=TE_1611:SE320500116fam106_488;3;CLASS_II_MITE
Pd01	TEannotationCRAG	soloLTR	10273722	10274201	.	.	.	ID=TE_1612:Ppersica_LTRretrotransposon2102;Cluster=Prunusclust001395;CLASS_I_LTR_gypsy;
Pd01	TEannotationCRAG	MITE	10275672	10276249	9.6	+	.	ID=TE_1613:SE320300025fam39_595;2;CLASS_II_MITE
Pd01	TEannotationCRAG	setA_Full_LTR	10276914	10286884	.	+	.	ID=TE_1614:Pdulcis26_LTRretrotransposon555;Cluster=Prunusclust000580;CLASS_I_LTR_unclassified;My=3.5673849517;
Pd01	TEannotationCRAG	REPET_coding	10289814	10298966	0.0	+	.	ID=TE_1615:ms56045_pdulcis26_s0085_Tedenovo8924;Target=Tedenovo8924;ClassII_TIR
Pd01	TEannotationCRAG	truncated_LTR	10295712	10297622	.	.	.	ID=TE_1616:Ppersica_LTRretrotransposon5129;Cluster=Prunusclust001784;CLASS_I_LTR_unclassified;
Pd01	TEannotationCRAG	REPET_coding	10298967	10301193	0.0	-	.	ID=TE_1617:ms56065_pdulcis26_s0085_Tedenovo12014;Target=Tedenovo12014;ClassII_TIR
Pd01	TEannotationCRAG	truncated_LTR	10304773	10305494	.	.	.	ID=TE_1618:Pdulcis26_LTRretrotransposon222;Cluster=Prunusclust000441;CLASS_I_LTR_unclassified;
Pd01	TEannotationCRAG	truncated_LTR	10305410	10306355	.	.	.	ID=TE_1619:Pdulcis26_LTRretrotransposon612;Cluster=Prunusclust000605;CLASS_I_LTR_unclassified;
Pd01	TEannotationCRAG	MITE	10305858	10306107	17.2	+	.	ID=TE_1620:almondfam16_253;1;CLASS_II_MITE
Pd01	TEannotationCRAG	MITE	10306533	10306798	23.1	-	.	ID=TE_1621:almondfam7_288;52;CLASS_II_MITE
Pd01	TEannotationCRAG	MITE	10307480	10307752	23.1	+	.	ID=TE_1622:almondfam7_288;1;CLASS_II_MITE
Pd01	TEannotationCRAG	MITE	10314583	10315011	9.9	+	.	ID=TE_1623:almondfam18_464;4;CLASS_II_MITE
Pd01	TEannotationCRAG	MITE	10318151	10318645	15.3	-	.	ID=TE_1624:SE320200090fam87_541;10;CLASS_II_MITE
Pd01	TEannotationCRAG	REPET_coding	10319787	10323968	0.0	-	.	ID=TE_1625:ms56031_pdulcis26_s0085_Tedenovo11237;Target=Tedenovo11237;ClassII_TIR
Pd01	TEannotationCRAG	truncated_LTR	10319797	10323968	.	.	.	ID=TE_1626:Pdulcis26_LTRretrotransposon1221;Cluster=Prunusclust000833;CLASS_I_LTR_unclassified;
Pd01	TEannotationCRAG	soloLTR	10325350	10325634	.	.	.	ID=TE_1627:Pdulcis26_LTRretrotransposon1366;Cluster=Prunusclust000891;CLASS_I_LTR_unclassified;
Pd01	TEannotationCRAG	MITE	10337086	10337288	2.5	-	.	ID=TE_1628:SE320600119fam109_219;9;CLASS_II_MITE
Pd01	TEannotationCRAG	MITE	10340502	10340852	1.7	-	.	ID=TE_1629:SE320200071fam74_368;10;CLASS_II_MITE
Pd01	TEannotationCRAG	MITE	10342631	10342891	13.2	-	.	ID=TE_1630:SE320200028fam42_283;13;CLASS_II_MITE
Pd01	TEannotationCRAG	MITE	10348338	10348603	13.2	-	.	ID=TE_1631:SE320200028fam42_283;7;CLASS_II_MITE
Pd01	TEannotationCRAG	MITE	10355714	10356292	9.7	-	.	ID=TE_1632:SE320300025fam39_595;2;CLASS_II_MITE
Pd01	TEannotationCRAG	soloLTR	10357736	10358215	.	.	.	ID=TE_1633:Ppersica_LTRretrotransposon2102;Cluster=Prunusclust001395;CLASS_I_LTR_gypsy;
Pd01	TEannotationCRAG	MITE	10360702	10361169	16.1	-	.	ID=TE_1634:SE320500116fam106_488;3;CLASS_II_MITE
Pd01	TEannotationCRAG	soloLTR	10362526	10362803	.	.	.	ID=TE_1635:Pdulcis26_LTRretrotransposon1927;Cluster=Prunusclust001096;CLASS_I_LTR_copia;
Pd01	TEannotationCRAG	MITE	10362879	10363138	12.2	-	.	ID=TE_1636:almondfam11_275;20;CLASS_II_MITE
Pd01	TEannotationCRAG	soloLTR	10362952	10363304	.	.	.	ID=TE_1637:Pdulcis26_LTRretrotransposon439;Cluster=Prunusclust000123;CLASS_I_LTR_unclassified;
Pd01	TEannotationCRAG	setA_Full_LTR	10370772	10375650	.	-	.	ID=TE_1638:Pdulcis26_LTRretrotransposon2118;Cluster=Prunusclust000322;CLASS_I_LTR_copia;My=22.1133786745;
Pd01	TEannotationCRAG	truncated_LTR	10378407	10380569	.	.	.	ID=TE_1639:Pdulcis26_LTRretrotransposon1429;Cluster=Prunusclust000918;CLASS_I_LTR_unclassified;
Pd01	TEannotationCRAG	setA_Full_LTR	10380680	10385392	.	+	.	ID=TE_1640:Pdulcis26_LTRretrotransposon1858;Cluster=Prunusclust000040;CLASS_I_LTR_copia;My=8.0882400617;
Pd01	TEannotationCRAG	MITE	10391060	10391562	23.7	+	.	ID=TE_1641:SE320300170fam148_545;9;CLASS_II_MITE
Pd01	TEannotationCRAG	MITE	10393069	10393662	7.1	-	.	ID=TE_1642:SE320200032fam44_608;9;CLASS_II_MITE
Pd01	TEannotationCRAG	REPET_coding	10393902	10397606	0.0	-	.	ID=TE_1643:ms199958_pdulcis26_s0775_Tedenovo9956;Target=Tedenovo9956;ClassII_TIR
Pd01	TEannotationCRAG	truncated_LTR	10394453	10397606	.	.	.	ID=TE_1644:Pdulcis26_LTRretrotransposon397;Cluster=Prunusclust000503;CLASS_I_LTR_unclassified;
Pd01	TEannotationCRAG	truncated_LTR	10404434	10405476	.	.	.	ID=TE_1645:Pdulcis26_LTRretrotransposon1791;Cluster=Prunusclust000002;CLASS_I_LTR_copia;
Pd01	TEannotationCRAG	soloLTR	10405541	10405824	.	.	.	ID=TE_1646:Pdulcis26_LTRretrotransposon1732;Cluster=Prunusclust001032;CLASS_I_LTR_unclassified;
Pd01	TEannotationCRAG	soloLTR	10417863	10418251	.	.	.	ID=TE_1647:Ppersica_LTRretrotransposon4633;Cluster=Prunusclust001722;CLASS_I_LTR_unclassified;
Pd01	TEannotationCRAG	REPET_coding	10418463	10422432	0.0	-	.	ID=TE_1648:ms172715_pdulcis26_s0775_Tedenovo10128;Target=Tedenovo10128;ClassII_TIR
Pd01	TEannotationCRAG	truncated_LTR	10418483	10422135	.	.	.	ID=TE_1649:Pdulcis26_LTRretrotransposon1488;Cluster=Prunusclust000939;CLASS_I_LTR_gypsy;
Pd01	TEannotationCRAG	soloLTR	10428043	10429067	.	.	.	ID=TE_1650:Ppersica_LTRretrotransposon4633;Cluster=Prunusclust001722;CLASS_I_LTR_unclassified;
Pd01	TEannotationCRAG	REPET_coding	10429324	10429855	0.0	+	.	ID=TE_1651:ms172716_pdulcis26_s0775_Tedenovo10384;Target=Tedenovo10384;ClassII_TIR
Pd01	TEannotationCRAG	truncated_LTR	10430850	10433773	.	.	.	ID=TE_1652:Pdulcis26_LTRretrotransposon617;Cluster=Prunusclust000002;CLASS_I_LTR_copia;
Pd01	TEannotationCRAG	REPET_coding	10433774	10436798	0.0	-	.	ID=TE_1653:ms172718_pdulcis26_s0775_Tedenovo11240;Target=Tedenovo11240;ClassII_TIR
Pd01	TEannotationCRAG	soloLTR	10437183	10437776	.	.	.	ID=TE_1654:Ppersica_LTRretrotransposon5129;Cluster=Prunusclust001784;CLASS_I_LTR_unclassified;
Pd01	TEannotationCRAG	truncated_LTR	10440545	10448469	.	.	.	ID=TE_1655:Pdulcis26_LTRretrotransposon831;Cluster=Prunusclust000189;CLASS_I_LTR_gypsy;
Pd01	TEannotationCRAG	truncated_LTR	10445991	10448791	.	.	.	ID=TE_1656:Pdulcis26_LTRretrotransposon831;Cluster=Prunusclust000189;CLASS_I_LTR_gypsy;
Pd01	TEannotationCRAG	truncated_LTR	10448513	10452070	.	.	.	ID=TE_1657:Pdulcis26_LTRretrotransposon256;Cluster=Prunusclust000454;CLASS_I_LTR_unclassified;
Pd01	TEannotationCRAG	soloLTR	10452475	10453084	.	.	.	ID=TE_1658:Pdulcis26_LTRretrotransposon1509;Cluster=Prunusclust000949;CLASS_I_LTR_unclassified;
Pd01	TEannotationCRAG	REPET_coding	10454457	10455471	0.0	-	.	ID=TE_1659:ms115422_pdulcis26_s0402_Tedenovo11276;Target=Tedenovo11276;ClassII_TIR
Pd01	TEannotationCRAG	REPET_coding	10463624	10467010	0.0	+	.	ID=TE_1660:ms115420_pdulcis26_s0402_Tedenovo3980;Target=Tedenovo3980;ClassII_TIR
Pd01	TEannotationCRAG	MITE	10464989	10465272	9.9	-	.	ID=TE_1661:almondfam11_275;1;CLASS_II_MITE
Pd01	TEannotationCRAG	MITE	10465345	10465626	10.4	-	.	ID=TE_1662:almondfam11_275;4;CLASS_II_MITE
Pd01	TEannotationCRAG	MITE	10469714	10470076	13	+	.	ID=TE_1663:SE320200071fam74_368;10;CLASS_II_MITE
Pd01	TEannotationCRAG	soloLTR	10475966	10476097	.	.	.	ID=TE_1664:Ppersica_LTRretrotransposon4025;Cluster=Prunusclust000006;CLASS_I_LTR_unclassified;
Pd01	TEannotationCRAG	setA_Full_LTR	10476230	10481763	.	-	.	ID=TE_1665:Pdulcis26_LTRretrotransposon1420;Cluster=Prunusclust000265;CLASS_I_LTR_copia;My=24.5182201683;
Pd01	TEannotationCRAG	MITE	10480146	10480416	11.8	+	.	ID=TE_1666:almondfam11_275;4;CLASS_II_MITE
Pd01	TEannotationCRAG	REPET_coding	10500418	10505059	0.0	+	.	ID=TE_1667:ms115415_pdulcis26_s0402_Tedenovo5911;Target=Tedenovo5911;ClassII_TIR
Pd01	TEannotationCRAG	soloLTR	10505070	10505247	.	.	.	ID=TE_1668:Pdulcis26_LTRretrotransposon1420;Cluster=Prunusclust000265;CLASS_I_LTR_copia;
Pd01	TEannotationCRAG	soloLTR	10540449	10540861	.	.	.	ID=TE_1669:Ppersica_LTRretrotransposon4243;Cluster=Prunusclust001665;CLASS_I_LTR_copia;
Pd01	TEannotationCRAG	setA_Full_LTR	10555635	10558427	.	-	.	ID=TE_1670:Pdulcis26_LTRretrotransposon1419;Cluster=Prunusclust000916;CLASS_I_LTR_unclassified;My=11.0235110725;
Pd01	TEannotationCRAG	REPET_coding	10560135	10560673	0.0	-	.	ID=TE_1671:ms112113_pdulcis26_s0402_Tedenovo12180;Target=Tedenovo12180;ClassII_TIR
Pd01	TEannotationCRAG	REPET_coding	10562246	10564893	0.0	+	.	ID=TE_1672:ms112137_pdulcis26_s0402_Tedenovo12983;Target=Tedenovo12983;ClassII_TIR
Pd01	TEannotationCRAG	REPET_coding	10562288	10564661	0.0	-	.	ID=TE_1673:ms112116_pdulcis26_s0402_Tedenovo12180;Target=Tedenovo12180;ClassII_TIR
Pd01	TEannotationCRAG	soloLTR	10566934	10567335	.	.	.	ID=TE_1674:Ppersica_LTRretrotransposon1630;Cluster=Prunusclust000218;CLASS_I_LTR_copia;
Pd01	TEannotationCRAG	truncated_LTR	10567334	10570366	.	.	.	ID=TE_1675:Pdulcis26_LTRretrotransposon708;Cluster=Prunusclust000646;CLASS_I_LTR_copia;
Pd01	TEannotationCRAG	truncated_LTR	10662725	10665645	.	.	.	ID=TE_1676:Pdulcis26_LTRretrotransposon679;Cluster=Prunusclust000042;CLASS_I_LTR_gypsy;
Pd01	TEannotationCRAG	soloLTR	10662735	10665632	.	.	.	ID=TE_1677:Pdulcis26_LTRretrotransposon679;Cluster=Prunusclust000042;CLASS_I_LTR_gypsy;
Pd01	TEannotationCRAG	REPET_coding	10665639	10666660	0.0	+	.	ID=TE_1678:ms98873_pdulcis26_s0021_Tedenovo3064;Target=Tedenovo3064;ClassII_TIR
Pd01	TEannotationCRAG	REPET_coding	10675248	10675777	0.0	+	.	ID=TE_1679:ms76245_pdulcis26_s0021_Tedenovo9309;Target=Tedenovo9309;ClassII_TIR
Pd01	TEannotationCRAG	MITE	10675775	10676139	11.5	+	.	ID=TE_1680:SE320500122fam112_369;3;CLASS_II_MITE
Pd01	TEannotationCRAG	MITE	10676894	10677231	5.9	-	.	ID=TE_1681:SE320300036fam46_326;1;CLASS_II_MITE
Pd01	TEannotationCRAG	truncated_LTR	10683794	10686834	.	.	.	ID=TE_1682:Pdulcis26_LTRretrotransposon708;Cluster=Prunusclust000646;CLASS_I_LTR_copia;
Pd01	TEannotationCRAG	MITE	10687718	10688043	3.4	-	.	ID=TE_1683:SE320300036fam46_326;1;CLASS_II_MITE
Pd01	TEannotationCRAG	soloLTR	10712261	10712721	.	.	.	ID=TE_1684:Pdulcis26_LTRretrotransposon1093;Cluster=Prunusclust000015;CLASS_I_LTR_gypsy;
Pd01	TEannotationCRAG	truncated_LTR	10717874	10720965	.	.	.	ID=TE_1685:Pdulcis26_LTRretrotransposon1922;Cluster=Prunusclust000015;CLASS_I_LTR_gypsy;
Pd01	TEannotationCRAG	MITE	10736542	10736908	8.6	-	.	ID=TE_1686:SE320500110fam100_371;1;CLASS_II_MITE
Pd01	TEannotationCRAG	soloLTR	10737116	10737558	.	.	.	ID=TE_1687:Ppersica_LTRretrotransposon5153;Cluster=Prunusclust000317;CLASS_I_LTR_gypsy;
Pd01	TEannotationCRAG	MITE	10738102	10738437	8.3	+	.	ID=TE_1688:SE320200027fam41_344;9;CLASS_II_MITE
Pd01	TEannotationCRAG	MITE	10775396	10775878	15.3	+	.	ID=TE_1689:SE320500116fam106_488;3;CLASS_II_MITE
Pd01	TEannotationCRAG	soloLTR	10788566	10788795	.	.	.	ID=TE_1690:Pdulcis26_LTRretrotransposon905;Cluster=Prunusclust000715;CLASS_I_LTR_copia;
Pd01	TEannotationCRAG	MITE	10788800	10789149	1.4	-	.	ID=TE_1691:SE320200071fam74_368;10;CLASS_II_MITE
Pd01	TEannotationCRAG	soloLTR	10788803	10789149	.	.	.	ID=TE_1692:Pdulcis26_LTRretrotransposon307;Cluster=Prunusclust000471;CLASS_I_LTR_unclassified;
Pd01	TEannotationCRAG	soloLTR	10800168	10800350	.	.	.	ID=TE_1693:Ppersica_LTRretrotransposon988;Cluster=Prunusclust001292;CLASS_I_LTR_unclassified;
Pd01	TEannotationCRAG	soloLTR	10800398	10800630	.	.	.	ID=TE_1694:Pdulcis26_LTRretrotransposon789;Cluster=Prunusclust000675;CLASS_I_LTR_unclassified;
Pd01	TEannotationCRAG	MITE	10810314	10810667	11.8	+	.	ID=TE_1695:SE320500145fam129_356;3;CLASS_II_MITE
Pd01	TEannotationCRAG	setA_Full_LTR	10812340	10819321	.	+	.	ID=TE_1696:Pdulcis26_LTRretrotransposon194;Cluster=Prunusclust000434;CLASS_I_LTR_unclassified;My=23.3349674996;
Pd01	TEannotationCRAG	soloLTR	10820857	10820977	.	.	.	ID=TE_1697:Pdulcis26_LTRretrotransposon570;Cluster=Prunusclust000588;CLASS_I_LTR_unclassified;
Pd01	TEannotationCRAG	soloLTR	10823192	10823556	.	.	.	ID=TE_1698:Pdulcis26_LTRretrotransposon353;Cluster=Prunusclust000484;CLASS_I_LTR_unclassified;
Pd01	TEannotationCRAG	soloLTR	10830588	10831154	.	.	.	ID=TE_1699:Pdulcis26_LTRretrotransposon514;Cluster=Prunusclust000556;CLASS_I_LTR_unclassified;
Pd01	TEannotationCRAG	MITE	10835815	10836155	12.6	+	.	ID=TE_1700:SE320500145fam129_356;3;CLASS_II_MITE
Pd01	TEannotationCRAG	soloLTR	10837866	10838053	.	.	.	ID=TE_1701:Pdulcis26_LTRretrotransposon194;Cluster=Prunusclust000434;CLASS_I_LTR_unclassified;
Pd01	TEannotationCRAG	soloLTR	10839730	10839850	.	.	.	ID=TE_1702:Pdulcis26_LTRretrotransposon194;Cluster=Prunusclust000434;CLASS_I_LTR_unclassified;
Pd01	TEannotationCRAG	truncated_LTR	10840293	10842302	.	.	.	ID=TE_1703:Pdulcis26_LTRretrotransposon1310;Cluster=Prunusclust000865;CLASS_I_LTR_unclassified;
Pd01	TEannotationCRAG	soloLTR	10843627	10843779	.	.	.	ID=TE_1704:Pdulcis26_LTRretrotransposon1310;Cluster=Prunusclust000865;CLASS_I_LTR_unclassified;
Pd01	TEannotationCRAG	MITE	10846961	10847301	12.6	+	.	ID=TE_1705:SE320500145fam129_356;3;CLASS_II_MITE
Pd01	TEannotationCRAG	soloLTR	10850971	10851117	.	.	.	ID=TE_1706:Ppersica_LTRretrotransposon3970;Cluster=Prunusclust000056;CLASS_I_LTR_copia;
Pd01	TEannotationCRAG	MITE	10852165	10852505	12.6	+	.	ID=TE_1707:SE320500145fam129_356;3;CLASS_II_MITE
Pd01	TEannotationCRAG	REPET_coding	10865228	10866366	0.0	+	.	ID=TE_1708:ms118888_pdulcis26_s0021_Tedenovo3075;Target=Tedenovo3075;ClassII_TIR
Pd01	TEannotationCRAG	MITE	10899040	10899501	13.6	-	.	ID=TE_1709:SE320500116fam106_488;4;CLASS_II_MITE
Pd01	TEannotationCRAG	soloLTR	10899592	10899745	.	.	.	ID=TE_1710:Ppersica_LTRretrotransposon946;Cluster=Prunusclust001288;CLASS_I_LTR_unclassified;
Pd01	TEannotationCRAG	soloLTR	10905323	10905633	.	.	.	ID=TE_1711:Ppersica_LTRretrotransposon3271;Cluster=Prunusclust001555;CLASS_I_LTR_unclassified;
Pd01	TEannotationCRAG	soloLTR	10922648	10922923	.	.	.	ID=TE_1712:Pdulcis26_LTRretrotransposon406;Cluster=Prunusclust000007;CLASS_I_LTR_unclassified;
Pd01	TEannotationCRAG	truncated_LTR	10930992	10934025	.	.	.	ID=TE_1713:Pdulcis26_LTRretrotransposon951;Cluster=Prunusclust000024;CLASS_I_LTR_unclassified;
Pd01	TEannotationCRAG	MITE	10936835	10937040	23.8	-	.	ID=TE_1714:SE320200039fam49_221;10;CLASS_II_MITE
Pd01	TEannotationCRAG	soloLTR	10938866	10939028	.	.	.	ID=TE_1715:Ppersica_LTRretrotransposon4256;Cluster=Prunusclust000072;CLASS_I_LTR_unclassified;
Pd01	TEannotationCRAG	MITE	10939024	10939430	19.2	+	.	ID=TE_1716:SE320500095fam92_443;1;CLASS_II_MITE
Pd01	TEannotationCRAG	truncated_LTR	10957495	10961646	.	.	.	ID=TE_1717:Pdulcis26_LTRretrotransposon397;Cluster=Prunusclust000503;CLASS_I_LTR_unclassified;
Pd01	TEannotationCRAG	REPET_coding	10957497	10961558	0.0	+	.	ID=TE_1718:ms191185_pdulcis26_s0021_Tedenovo10431;Target=Tedenovo10431;ClassII_TIR
Pd01	TEannotationCRAG	setA_Full_LTR	10986235	10992336	.	+	.	ID=TE_1719:Pdulcis26_LTRretrotransposon195;Cluster=Prunusclust000064;CLASS_I_LTR_copia;My=0.8896834711;
Pd01	TEannotationCRAG	MITE	10997320	10997786	15.1	+	.	ID=TE_1720:SE320500116fam106_488;1;CLASS_II_MITE
Pd01	TEannotationCRAG	MITE	11000901	11001225	6.2	+	.	ID=TE_1721:SE320200027fam41_344;10;CLASS_II_MITE
Pd01	TEannotationCRAG	soloLTR	11002862	11003020	.	.	.	ID=TE_1722:Ppersica_LTRretrotransposon2285;Cluster=Prunusclust001428;CLASS_I_LTR_copia;
Pd01	TEannotationCRAG	REPET_coding	11005305	11006659	0.0	+	.	ID=TE_1723:ms191324_pdulcis26_s0021_Tedenovo11348;Target=Tedenovo11348;ClassII_TIR
Pd01	TEannotationCRAG	MITE	11005675	11005942	12.7	+	.	ID=TE_1724:SE320300091fam88_277;8;CLASS_II_MITE
Pd01	TEannotationCRAG	REPET_coding	11008426	11009037	0.0	+	.	ID=TE_1725:ms191325_pdulcis26_s0021_Tedenovo11348;Target=Tedenovo11348;ClassII_TIR
Pd01	TEannotationCRAG	REPET_coding	11010172	11011509	0.0	+	.	ID=TE_1726:ms191326_pdulcis26_s0021_Tedenovo11348;Target=Tedenovo11348;ClassII_TIR
Pd01	TEannotationCRAG	MITE	11019919	11020288	11.8	-	.	ID=TE_1727:SE320200071fam74_368;1;CLASS_II_MITE
Pd01	TEannotationCRAG	soloLTR	11019927	11020279	.	.	.	ID=TE_1728:Ppersica_LTRretrotransposon3956;Cluster=Prunusclust000121;CLASS_I_LTR_copia;
Pd01	TEannotationCRAG	MITE	11020481	11020838	9.7	-	.	ID=TE_1729:SE320500145fam129_356;1;CLASS_II_MITE
Pd01	TEannotationCRAG	REPET_coding	11021064	11024836	0.0	-	.	ID=TE_1730:ms191182_pdulcis26_s0021_Tedenovo10016;Target=Tedenovo10016;ClassII_TIR
Pd01	TEannotationCRAG	truncated_LTR	11021067	11024485	.	.	.	ID=TE_1731:Pdulcis26_LTRretrotransposon1732;Cluster=Prunusclust001032;CLASS_I_LTR_unclassified;
Pd01	TEannotationCRAG	MITE	11052631	11052897	20.7	-	.	ID=TE_1732:almondfam16_253;7;CLASS_II_MITE
Pd01	TEannotationCRAG	MITE	11052907	11053143	4.7	+	.	ID=TE_1733:almondfam5_235;1;CLASS_II_MITE
Pd01	TEannotationCRAG	MITE	11053700	11053961	15.5	+	.	ID=TE_1734:almondfam16_253;1;CLASS_II_MITE
Pd01	TEannotationCRAG	MITE	11053750	11054032	16.9	-	.	ID=TE_1735:almondfam7_288;52;CLASS_II_MITE
Pd01	TEannotationCRAG	MITE	11053806	11054077	17	-	.	ID=TE_1736:almondfam16_253;1;CLASS_II_MITE
Pd01	TEannotationCRAG	MITE	11053862	11054127	17.2	+	.	ID=TE_1737:almondfam16_253;3;CLASS_II_MITE
Pd01	TEannotationCRAG	MITE	11053913	11054178	17.8	-	.	ID=TE_1738:almondfam16_253;3;CLASS_II_MITE
Pd01	TEannotationCRAG	MITE	11054192	11054587	13.2	+	.	ID=TE_1739:SE320600034fam45_419;3;CLASS_II_MITE
Pd01	TEannotationCRAG	REPET_coding	11056349	11059176	0.0	-	.	ID=TE_1740:ms191336_pdulcis26_s0021_Tedenovo14301;Target=Tedenovo14301;ClassII_TIR
Pd01	TEannotationCRAG	MITE	11061783	11062001	1.4	-	.	ID=TE_1741:SE320600119fam109_219;1;CLASS_II_MITE
Pd01	TEannotationCRAG	MITE	11071760	11072261	14.1	-	.	ID=TE_1742:SE320200113fam103_525;8;CLASS_II_MITE
Pd01	TEannotationCRAG	setA_Full_LTR	11088731	11093149	.	+	.	ID=TE_1743:Pdulcis26_LTRretrotransposon196;Cluster=Prunusclust000005;CLASS_I_LTR_copia;My=4.3328712153;
Pd01	TEannotationCRAG	MITE	11096513	11096864	1.1	+	.	ID=TE_1744:SE320200071fam74_368;9;CLASS_II_MITE
Pd01	TEannotationCRAG	soloLTR	11096514	11096861	.	.	.	ID=TE_1745:Pdulcis26_LTRretrotransposon307;Cluster=Prunusclust000471;CLASS_I_LTR_unclassified;
Pd01	TEannotationCRAG	MITE	11099085	11099563	12.8	-	.	ID=TE_1746:SE320500116fam106_488;3;CLASS_II_MITE
Pd01	TEannotationCRAG	truncated_LTR	11103201	11106611	.	.	.	ID=TE_1747:Ppersica_LTRretrotransposon3077;Cluster=Prunusclust001524;CLASS_I_LTR_copia;
Pd01	TEannotationCRAG	truncated_LTR	11110656	11112829	.	.	.	ID=TE_1748:Pdulcis26_LTRretrotransposon887;Cluster=Prunusclust000707;CLASS_I_LTR_unclassified;
Pd01	TEannotationCRAG	soloLTR	11113899	11114415	.	.	.	ID=TE_1749:Ppersica_LTRretrotransposon5095;Cluster=Prunusclust001777;CLASS_I_LTR_unclassified;
Pd01	TEannotationCRAG	soloLTR	11133148	11133387	.	.	.	ID=TE_1750:Pdulcis26_LTRretrotransposon12;Cluster=Prunusclust000359;CLASS_I_LTR_unclassified;
Pd01	TEannotationCRAG	soloLTR	11133414	11133632	.	.	.	ID=TE_1751:Pdulcis26_LTRretrotransposon12;Cluster=Prunusclust000359;CLASS_I_LTR_unclassified;
Pd01	TEannotationCRAG	truncated_LTR	11141514	11143041	.	.	.	ID=TE_1752:Ppersica_LTRretrotransposon4524;Cluster=Prunusclust001700;CLASS_I_LTR_unclassified;
Pd01	TEannotationCRAG	MITE	11154140	11154608	5	-	.	ID=TE_1753:almondfam3_465;2;CLASS_II_MITE
Pd01	TEannotationCRAG	REPET_coding	11162064	11165518	0.0	-	.	ID=TE_1754:ms191055_pdulcis26_s0021_Tedenovo13091;Target=Tedenovo13091;ClassII_TIR
Pd01	TEannotationCRAG	truncated_LTR	11162082	11164046	.	.	.	ID=TE_1755:Pdulcis26_LTRretrotransposon241;Cluster=Prunusclust000447;CLASS_I_LTR_unclassified;
Pd01	TEannotationCRAG	soloLTR	11169776	11170183	.	.	.	ID=TE_1756:Ppersica_LTRretrotransposon378;Cluster=Prunusclust000138;CLASS_I_LTR_unclassified;
Pd01	TEannotationCRAG	setA_Full_LTR	11181208	11192165	.	-	.	ID=TE_1757:Pdulcis26_LTRretrotransposon197;Cluster=Prunusclust000435;CLASS_I_LTR_copia;My=16.8362313198;
Pd01	TEannotationCRAG	MITE	11193738	11194149	16.8	-	.	ID=TE_1758:SE320500023fam37_399;2;CLASS_II_MITE
Pd01	TEannotationCRAG	MITE	11194388	11194766	10.4	-	.	ID=TE_1759:SE320600034fam45_419;1;CLASS_II_MITE
Pd01	TEannotationCRAG	setA_Full_LTR	11203346	11208599	.	+	.	ID=TE_1760:Pdulcis26_LTRretrotransposon198;Cluster=Prunusclust000065;CLASS_I_LTR_copia;My=0;
Pd01	TEannotationCRAG	MITE	11213863	11214141	17.8	+	.	ID=TE_1761:SE320500160fam139_291;3;CLASS_II_MITE
Pd01	TEannotationCRAG	soloLTR	11233771	11234070	.	.	.	ID=TE_1762:Pdulcis26_LTRretrotransposon930;Cluster=Prunusclust000727;CLASS_I_LTR_unclassified;
Pd01	TEannotationCRAG	soloLTR	11234547	11235279	.	.	.	ID=TE_1763:Pdulcis26_LTRretrotransposon1507;Cluster=Prunusclust000263;CLASS_I_LTR_gypsy;
Pd01	TEannotationCRAG	soloLTR	11235283	11236099	.	.	.	ID=TE_1764:Pdulcis26_LTRretrotransposon1354;Cluster=Prunusclust000042;CLASS_I_LTR_unclassified;
Pd01	TEannotationCRAG	setA_Full_LTR	11236377	11242553	.	+	.	ID=TE_1765:Pdulcis26_LTRretrotransposon199;Cluster=Prunusclust000436;CLASS_I_LTR_unclassified;My=3.8515749975;
Pd01	TEannotationCRAG	soloLTR	11242927	11243328	.	.	.	ID=TE_1766:Pdulcis26_LTRretrotransposon346;Cluster=Prunusclust000481;CLASS_I_LTR_gypsy;
Pd01	TEannotationCRAG	REPET_coding	11244001	11244628	0.0	+	.	ID=TE_1767:ms191011_pdulcis26_s0021_Tedenovo11119;Target=Tedenovo11119;ClassII_TIR
Pd01	TEannotationCRAG	REPET_coding	11244937	11246738	0.0	-	.	ID=TE_1768:ms190987_pdulcis26_s0021_Tedenovo5106;Target=Tedenovo5106;ClassII_TIR
Pd01	TEannotationCRAG	soloLTR	11248363	11248693	.	.	.	ID=TE_1769:Pdulcis26_LTRretrotransposon73;Cluster=Prunusclust000385;CLASS_I_LTR_copia;
Pd01	TEannotationCRAG	soloLTR	11248860	11249125	.	.	.	ID=TE_1770:Pdulcis26_LTRretrotransposon1539;Cluster=Prunusclust000961;CLASS_I_LTR_gypsy;
Pd01	TEannotationCRAG	REPET_coding	11250249	11252474	0.0	+	.	ID=TE_1771:ms191087_pdulcis26_s0021_Tedenovo5848;Target=Tedenovo5848;ClassII_TIR
Pd01	TEannotationCRAG	truncated_LTR	11252472	11255723	.	.	.	ID=TE_1772:Pdulcis26_LTRretrotransposon767;Cluster=Prunusclust000174;CLASS_I_LTR_unclassified;
Pd01	TEannotationCRAG	soloLTR	11256513	11256712	.	.	.	ID=TE_1773:Pdulcis26_LTRretrotransposon930;Cluster=Prunusclust000727;CLASS_I_LTR_unclassified;
Pd01	TEannotationCRAG	REPET_coding	11256713	11257281	0.0	-	.	ID=TE_1774:ms191000_pdulcis26_s0021_Tedenovo10458;Target=Tedenovo10458;ClassII_TIR
Pd01	TEannotationCRAG	REPET_coding	11257282	11257936	0.0	+	.	ID=TE_1775:ms216256_pdulcis26_s0021_Tedenovo5848;Target=Tedenovo5848;ClassII_TIR
Pd01	TEannotationCRAG	REPET_coding	11257937	11258216	0.0	-	.	ID=TE_1776:ms191080_pdulcis26_s0021_Tedenovo3752;Target=Tedenovo3752;ClassII_TIR
Pd01	TEannotationCRAG	setA_Full_LTR	11258285	11260884	.	-	.	ID=TE_1777:Pdulcis26_LTRretrotransposon200;Cluster=Prunusclust000066;CLASS_I_LTR_unclassified;My=11.4487589862;
Pd01	TEannotationCRAG	soloLTR	11262492	11262897	.	.	.	ID=TE_1778:Pdulcis26_LTRretrotransposon133;Cluster=Prunusclust000411;CLASS_I_LTR_copia;
Pd01	TEannotationCRAG	REPET_coding	11262907	11263328	0.0	+	.	ID=TE_1779:ms191081_pdulcis26_s0021_Tedenovo4618;Target=Tedenovo4618;ClassII_TIR
Pd01	TEannotationCRAG	REPET_coding	11264457	11276135	0.0	+	.	ID=TE_1780:ms191065_pdulcis26_s0021_Tedenovo13479;Target=Tedenovo13479;ClassII_TIR
Pd01	TEannotationCRAG	REPET_coding	11276138	11280001	0.0	+	.	ID=TE_1781:ms191013_pdulcis26_s0021_Tedenovo11119;Target=Tedenovo11119;ClassII_TIR
Pd01	TEannotationCRAG	MITE	11281098	11281489	16.9	+	.	ID=TE_1782:SE320500060fam64_391;1;CLASS_II_MITE
Pd01	TEannotationCRAG	MITE	11281909	11282377	22.2	-	.	ID=TE_1783:SE320500116fam106_488;7;CLASS_II_MITE
Pd01	TEannotationCRAG	soloLTR	11287329	11288356	.	.	.	ID=TE_1784:Pdulcis26_LTRretrotransposon671;Cluster=Prunusclust000158;CLASS_I_LTR_copia;
Pd01	TEannotationCRAG	soloLTR	11295048	11295395	.	.	.	ID=TE_1785:Pdulcis26_LTRretrotransposon1775;Cluster=Prunusclust000116;CLASS_I_LTR_gypsy;
Pd01	TEannotationCRAG	truncated_LTR	11299450	11301352	.	.	.	ID=TE_1786:Ppersica_LTRretrotransposon268;Cluster=Prunusclust001196;CLASS_I_LTR_unclassified;
Pd01	TEannotationCRAG	MITE	11300954	11301196	16.1	-	.	ID=TE_1787:almondfam16_253;38;CLASS_II_MITE
Pd01	TEannotationCRAG	MITE	11310369	11310736	1.4	+	.	ID=TE_1788:SE320200071fam74_368;1;CLASS_II_MITE
Pd01	TEannotationCRAG	soloLTR	11310377	11310724	.	.	.	ID=TE_1789:Pdulcis26_LTRretrotransposon307;Cluster=Prunusclust000471;CLASS_I_LTR_unclassified;
Pd01	TEannotationCRAG	MITE	11311955	11312195	17.3	-	.	ID=TE_1790:almondfam16_253;28;CLASS_II_MITE
Pd01	TEannotationCRAG	MITE	11312003	11312278	20.1	-	.	ID=TE_1791:almondfam16_253;2;CLASS_II_MITE
Pd01	TEannotationCRAG	MITE	11312113	11312402	21.6	+	.	ID=TE_1792:almondfam7_288;17;CLASS_II_MITE
Pd01	TEannotationCRAG	soloLTR	11330198	11330671	.	.	.	ID=TE_1793:Pdulcis26_LTRretrotransposon326;Cluster=Prunusclust000100;CLASS_I_LTR_unclassified;
Pd01	TEannotationCRAG	soloLTR	11334796	11335058	.	.	.	ID=TE_1794:Ppersica_LTRretrotransposon2701;Cluster=Prunusclust001483;CLASS_I_LTR_copia;
Pd01	TEannotationCRAG	MITE	11334796	11335058	10.3	-	.	ID=TE_1795:almondfam11_275;4;CLASS_II_MITE
Pd01	TEannotationCRAG	REPET_coding	11335723	11336391	0.0	+	.	ID=TE_1796:ms190889_pdulcis26_s0021_Tedenovo12532;Target=Tedenovo12532;ClassI_LINE
Pd01	TEannotationCRAG	MITE	11336684	11337173	14.6	+	.	ID=TE_1797:SE320500116fam106_488;1;CLASS_II_MITE
Pd01	TEannotationCRAG	soloLTR	11346704	11347511	.	.	.	ID=TE_1798:Pdulcis26_LTRretrotransposon105;Cluster=Prunusclust000396;CLASS_I_LTR_unclassified;
Pd01	TEannotationCRAG	soloLTR	11347580	11348196	.	.	.	ID=TE_1799:Pdulcis26_LTRretrotransposon105;Cluster=Prunusclust000396;CLASS_I_LTR_unclassified;
Pd01	TEannotationCRAG	REPET_coding	11348783	11350459	0.0	-	.	ID=TE_1800:ms190827_pdulcis26_s0021_Tedenovo4562;Target=Tedenovo4562;ClassII_TIR
Pd01	TEannotationCRAG	soloLTR	11351270	11351620	.	.	.	ID=TE_1801:Ppersica_LTRretrotransposon4135;Cluster=Prunusclust001652;CLASS_I_LTR_unclassified;
Pd01	TEannotationCRAG	soloLTR	11352536	11353092	.	.	.	ID=TE_1802:Pdulcis26_LTRretrotransposon733;Cluster=Prunusclust000656;CLASS_I_LTR_gypsy;
Pd01	TEannotationCRAG	soloLTR	11363320	11363769	.	.	.	ID=TE_1803:Pdulcis26_LTRretrotransposon1200;Cluster=Prunusclust000028;CLASS_I_LTR_gypsy;
Pd01	TEannotationCRAG	soloLTR	11376564	11376985	.	.	.	ID=TE_1804:Pdulcis26_LTRretrotransposon326;Cluster=Prunusclust000100;CLASS_I_LTR_unclassified;
Pd01	TEannotationCRAG	MITE	11383686	11383893	2.4	-	.	ID=TE_1805:SE320600119fam109_219;9;CLASS_II_MITE
Pd01	TEannotationCRAG	MITE	11398032	11398365	7.8	-	.	ID=TE_1806:SE320500089fam86_351;1;CLASS_II_MITE
Pd01	TEannotationCRAG	soloLTR	11398218	11398363	.	.	.	ID=TE_1807:Ppersica_LTRretrotransposon3916;Cluster=Prunusclust001612;CLASS_I_LTR_unclassified;
Pd01	TEannotationCRAG	soloLTR	11406168	11406343	.	.	.	ID=TE_1808:Ppersica_LTRretrotransposon946;Cluster=Prunusclust001288;CLASS_I_LTR_unclassified;
Pd01	TEannotationCRAG	REPET_coding	11419540	11419933	0.0	-	.	ID=TE_1809:ms190966_pdulcis26_s0021_Tedenovo6776;Target=Tedenovo6776;ClassI_LINE
Pd01	TEannotationCRAG	truncated_LTR	11420711	11421662	.	.	.	ID=TE_1810:Pdulcis26_LTRretrotransposon289;Cluster=Prunusclust000464;CLASS_I_LTR_unclassified;
Pd01	TEannotationCRAG	soloLTR	11425535	11426131	.	.	.	ID=TE_1811:Ppersica_LTRretrotransposon4647;Cluster=Prunusclust001725;CLASS_I_LTR_copia;
Pd01	TEannotationCRAG	truncated_LTR	11426136	11429063	.	.	.	ID=TE_1812:Pdulcis26_LTRretrotransposon116;Cluster=Prunusclust000404;CLASS_I_LTR_copia;
Pd01	TEannotationCRAG	soloLTR	11426137	11429094	.	.	.	ID=TE_1813:Pdulcis26_LTRretrotransposon116;Cluster=Prunusclust000404;CLASS_I_LTR_copia;
Pd01	TEannotationCRAG	MITE	11429212	11429725	15.7	-	.	ID=TE_1814:SE320200090fam87_541;9;CLASS_II_MITE
Pd01	TEannotationCRAG	MITE	11431173	11431517	8.4	+	.	ID=TE_1815:SE320500089fam86_351;1;CLASS_II_MITE
Pd01	TEannotationCRAG	soloLTR	11431175	11431318	.	.	.	ID=TE_1816:Pdulcis26_LTRretrotransposon527;Cluster=Prunusclust000565;CLASS_I_LTR_unclassified;
Pd01	TEannotationCRAG	soloLTR	11456773	11456993	.	.	.	ID=TE_1817:Ppersica_LTRretrotransposon700;Cluster=Prunusclust001269;CLASS_I_LTR_unclassified;
Pd01	TEannotationCRAG	MITE	11492743	11493211	2.8	-	.	ID=TE_1818:almondfam2_481;10;CLASS_II_MITE
Pd01	TEannotationCRAG	MITE	11496210	11496522	5.4	+	.	ID=TE_1819:SE320500010fam30_340;4;CLASS_II_MITE
Pd01	TEannotationCRAG	MITE	11504159	11504510	1.4	-	.	ID=TE_1820:SE320200071fam74_368;10;CLASS_II_MITE
Pd01	TEannotationCRAG	soloLTR	11504162	11504510	.	.	.	ID=TE_1821:Pdulcis26_LTRretrotransposon307;Cluster=Prunusclust000471;CLASS_I_LTR_unclassified;
Pd01	TEannotationCRAG	MITE	11505907	11506170	16.4	-	.	ID=TE_1822:SE320300164fam143_277;4;CLASS_II_MITE
Pd01	TEannotationCRAG	soloLTR	11525421	11525644	.	.	.	ID=TE_1823:Ppersica_LTRretrotransposon2483;Cluster=Prunusclust001452;CLASS_I_LTR_copia;
Pd01	TEannotationCRAG	REPET_coding	11528289	11532686	0.0	+	.	ID=TE_1824:ms40311_pdulcis26_s0021_Tedenovo11361;Target=Tedenovo11361;ClassII_TIR
Pd01	TEannotationCRAG	setA_Full_LTR	11550595	11560801	.	-	.	ID=TE_1825:Pdulcis26_LTRretrotransposon201;Cluster=Prunusclust000437;CLASS_I_LTR_gypsy;My=20.4382162568;
Pd01	TEannotationCRAG	soloLTR	11572375	11572991	.	.	.	ID=TE_1826:Ppersica_LTRretrotransposon1599;Cluster=Prunusclust001359;CLASS_I_LTR_unclassified;
Pd01	TEannotationCRAG	MITE	11572375	11572646	8.5	+	.	ID=TE_1827:almondfam11_275;4;CLASS_II_MITE
Pd01	TEannotationCRAG	MITE	11572718	11572992	5.5	+	.	ID=TE_1828:almondfam11_275;1;CLASS_II_MITE
Pd01	TEannotationCRAG	MITE	11587598	11588345	8.5	-	.	ID=TE_1829:SE320300106fam97_774;6;CLASS_II_MITE
Pd01	TEannotationCRAG	MITE	11606845	11607327	14.9	-	.	ID=TE_1830:SE320500116fam106_488;3;CLASS_II_MITE
Pd01	TEannotationCRAG	soloLTR	11610800	11611070	.	.	.	ID=TE_1831:Pdulcis26_LTRretrotransposon789;Cluster=Prunusclust000675;CLASS_I_LTR_unclassified;
Pd01	TEannotationCRAG	truncated_LTR	11618460	11621258	.	.	.	ID=TE_1832:Pdulcis26_LTRretrotransposon130;Cluster=Prunusclust000047;CLASS_I_LTR_unclassified;
Pd01	TEannotationCRAG	REPET_coding	11621933	11625224	0.0	-	.	ID=TE_1833:ms40266_pdulcis26_s0021_Tedenovo12873;Target=Tedenovo12873;ClassII_TIR
Pd01	TEannotationCRAG	MITE	11626016	11626326	18	+	.	ID=TE_1834:SE320500160fam139_291;1;CLASS_II_MITE
Pd01	TEannotationCRAG	MITE	11626329	11626542	11.7	-	.	ID=TE_1835:SE320200026fam40_232;10;CLASS_II_MITE
Pd01	TEannotationCRAG	soloLTR	11633277	11633399	.	.	.	ID=TE_1836:Ppersica_LTRretrotransposon5337;Cluster=Prunusclust001809;CLASS_I_LTR_unclassified;
Pd01	TEannotationCRAG	soloLTR	11640061	11640571	.	.	.	ID=TE_1837:Pdulcis26_LTRretrotransposon1317;Cluster=Prunusclust000869;CLASS_I_LTR_gypsy;
Pd01	TEannotationCRAG	REPET_coding	11644746	11650930	0.0	-	.	ID=TE_1838:ms40297_pdulcis26_s0021_Tedenovo5811;Target=Tedenovo5811;ClassII_TIR
Pd01	TEannotationCRAG	soloLTR	11650704	11650930	.	.	.	ID=TE_1839:Ppersica_LTRretrotransposon4003;Cluster=Prunusclust001630;CLASS_I_LTR_unclassified;
Pd01	TEannotationCRAG	REPET_coding	11655969	11662134	0.0	+	.	ID=TE_1840:ms26028_pdulcis26_s0021_Tedenovo11367;Target=Tedenovo11367;ClassII_TIR
Pd01	TEannotationCRAG	truncated_LTR	11657445	11662122	.	.	.	ID=TE_1841:Pdulcis26_LTRretrotransposon1221;Cluster=Prunusclust000833;CLASS_I_LTR_unclassified;
Pd01	TEannotationCRAG	soloLTR	11666822	11667062	.	.	.	ID=TE_1842:Ppersica_LTRretrotransposon946;Cluster=Prunusclust001288;CLASS_I_LTR_unclassified;
Pd01	TEannotationCRAG	soloLTR	11669445	11669727	.	.	.	ID=TE_1843:Pdulcis26_LTRretrotransposon1207;Cluster=Prunusclust000107;CLASS_I_LTR_unclassified;
Pd01	TEannotationCRAG	MITE	11669446	11669727	12.2	-	.	ID=TE_1844:almondfam11_275;4;CLASS_II_MITE
Pd01	TEannotationCRAG	REPET_coding	11680937	11682017	0.0	-	.	ID=TE_1845:ms26024_pdulcis26_s0021_Tedenovo11238;Target=Tedenovo11238;ClassII_TIR
Pd01	TEannotationCRAG	MITE	11682967	11683357	6.7	-	.	ID=TE_1846:SE320500060fam64_391;1;CLASS_II_MITE
Pd01	TEannotationCRAG	soloLTR	11687565	11688319	.	.	.	ID=TE_1847:Pdulcis26_LTRretrotransposon650;Cluster=Prunusclust000619;CLASS_I_LTR_gypsy;
Pd01	TEannotationCRAG	soloLTR	11688495	11689055	.	.	.	ID=TE_1848:Pdulcis26_LTRretrotransposon1030;Cluster=Prunusclust000178;CLASS_I_LTR_gypsy;
Pd01	TEannotationCRAG	soloLTR	11689786	11689947	.	.	.	ID=TE_1849:Pdulcis26_LTRretrotransposon1798;Cluster=Prunusclust001056;CLASS_I_LTR_unclassified;
Pd01	TEannotationCRAG	truncated_LTR	11714233	11717269	.	.	.	ID=TE_1850:Pdulcis26_LTRretrotransposon1856;Cluster=Prunusclust001077;CLASS_I_LTR_copia;
Pd01	TEannotationCRAG	MITE	11725677	11726251	20.5	+	.	ID=TE_1851:SE320200032fam44_608;10;CLASS_II_MITE
Pd01	TEannotationCRAG	soloLTR	11730174	11730423	.	.	.	ID=TE_1852:Ppersica_LTRretrotransposon2561;Cluster=Prunusclust000160;CLASS_I_LTR_copia;
Pd01	TEannotationCRAG	truncated_LTR	11733213	11736456	.	.	.	ID=TE_1853:Ppersica_LTRretrotransposon2044;Cluster=Prunusclust001387;CLASS_I_LTR_copia;
Pd01	TEannotationCRAG	REPET_coding	11733214	11736641	0.0	+	.	ID=TE_1854:ms65103_pdulcis26_s0154_Tedenovo2053;Target=Tedenovo2053;ClassII_TIR
Pd01	TEannotationCRAG	MITE	11758185	11758388	1	+	.	ID=TE_1855:SE320600119fam109_219;9;CLASS_II_MITE
Pd01	TEannotationCRAG	MITE	11779260	11779760	15.6	+	.	ID=TE_1856:SE320200113fam103_525;14;CLASS_II_MITE
Pd01	TEannotationCRAG	REPET_coding	11801398	11807499	0.0	-	.	ID=TE_1857:ms65215_pdulcis26_s0154_Tedenovo12275;Target=Tedenovo12275;ClassI_LINE
Pd01	TEannotationCRAG	MITE	11807509	11808098	5.2	+	.	ID=TE_1858:SE320300025fam39_595;7;CLASS_II_MITE
Pd01	TEannotationCRAG	REPET_coding	11808639	11809465	0.0	+	.	ID=TE_1859:ms65223_pdulcis26_s0154_Tedenovo13478;Target=Tedenovo13478;ClassI_LINE
Pd01	TEannotationCRAG	REPET_coding	11812122	11814131	0.0	+	.	ID=TE_1860:ms65177_pdulcis26_s0154_Tedenovo12219;Target=Tedenovo12219;ClassI_LINE
Pd01	TEannotationCRAG	REPET_coding	11812334	11813269	0.0	-	.	ID=TE_1861:ms65217_pdulcis26_s0154_Tedenovo13081;Target=Tedenovo13081;ClassII_TIR
Pd01	TEannotationCRAG	soloLTR	11814620	11815312	.	.	.	ID=TE_1862:Pdulcis26_LTRretrotransposon1028;Cluster=Prunusclust000763;CLASS_I_LTR_gypsy;
Pd01	TEannotationCRAG	soloLTR	11815571	11815839	.	.	.	ID=TE_1863:Ppersica_LTRretrotransposon3080;Cluster=Prunusclust000313;CLASS_I_LTR_gypsy;
Pd01	TEannotationCRAG	REPET_coding	11819244	11819974	0.0	-	.	ID=TE_1864:ms65202_pdulcis26_s0154_Tedenovo12628;Target=Tedenovo12628;ClassII_TIR
Pd01	TEannotationCRAG	REPET_coding	11829664	11836059	0.0	+	.	ID=TE_1865:ms65209_pdulcis26_s0154_Tedenovo10438;Target=Tedenovo10438;ClassI_LINE
Pd01	TEannotationCRAG	MITE	11857056	11857576	11.4	+	.	ID=TE_1866:SE320200090fam87_541;10;CLASS_II_MITE
Pd01	TEannotationCRAG	REPET_coding	11864327	11868159	0.0	-	.	ID=TE_1867:ms65115_pdulcis26_s0154_Tedenovo11119;Target=Tedenovo11119;ClassII_TIR
Pd01	TEannotationCRAG	MITE	11883128	11883460	24.7	+	.	ID=TE_1868:SE320500145fam129_356;1;CLASS_II_MITE
Pd01	TEannotationCRAG	soloLTR	11884071	11884234	.	.	.	ID=TE_1869:Ppersica_LTRretrotransposon2046;Cluster=Prunusclust000024;CLASS_I_LTR_gypsy;
Pd01	TEannotationCRAG	truncated_LTR	11884747	11887669	.	.	.	ID=TE_1870:Pdulcis26_LTRretrotransposon1077;Cluster=Prunusclust000042;CLASS_I_LTR_unclassified;
Pd01	TEannotationCRAG	REPET_coding	11888201	11892881	0.0	-	.	ID=TE_1871:ms65208_pdulcis26_s0154_Tedenovo10308;Target=Tedenovo10308;ClassII_TIR
Pd01	TEannotationCRAG	REPET_coding	11888499	11892576	0.0	+	.	ID=TE_1872:ms30454_pdulcis26_s0154_Tedenovo10832;Target=Tedenovo10832;ClassII_TIR
Pd01	TEannotationCRAG	soloLTR	11889610	11889811	.	.	.	ID=TE_1873:Pdulcis26_LTRretrotransposon27;Cluster=Prunusclust000012;CLASS_I_LTR_unclassified;
Pd01	TEannotationCRAG	MITE	11894430	11894783	2	+	.	ID=TE_1874:SE320200071fam74_368;9;CLASS_II_MITE
Pd01	TEannotationCRAG	soloLTR	11894431	11894777	.	.	.	ID=TE_1875:Pdulcis26_LTRretrotransposon307;Cluster=Prunusclust000471;CLASS_I_LTR_unclassified;
Pd01	TEannotationCRAG	truncated_LTR	11894925	11898746	.	.	.	ID=TE_1876:Pdulcis26_LTRretrotransposon397;Cluster=Prunusclust000503;CLASS_I_LTR_unclassified;
Pd01	TEannotationCRAG	REPET_coding	11894926	11898746	0.0	-	.	ID=TE_1877:ms30521_pdulcis26_s0154_Tedenovo10431;Target=Tedenovo10431;ClassII_TIR
Pd01	TEannotationCRAG	MITE	11900035	11900420	10.4	+	.	ID=TE_1878:SE320600034fam45_419;22;CLASS_II_MITE
Pd01	TEannotationCRAG	soloLTR	11900156	11900420	.	.	.	ID=TE_1879:Ppersica_LTRretrotransposon2281;Cluster=Prunusclust001427;CLASS_I_LTR_unclassified;
Pd01	TEannotationCRAG	setA_Full_LTR	11902836	11908731	.	+	.	ID=TE_1880:Pdulcis26_LTRretrotransposon823;Cluster=Prunusclust000689;CLASS_I_LTR_unclassified;My=22.5955908416;
Pd01	TEannotationCRAG	REPET_coding	11903694	11904658	0.0	-	.	ID=TE_1881:ms30523_pdulcis26_s0154_Tedenovo10891;Target=Tedenovo10891;ClassI_DIRS
Pd01	TEannotationCRAG	REPET_coding	11907651	11908932	0.0	-	.	ID=TE_1882:ms217004_pdulcis26_s0154_Tedenovo10891;Target=Tedenovo10891;ClassI_DIRS
Pd01	TEannotationCRAG	MITE	11914051	11914241	9.9	+	.	ID=TE_1883:SE320600128fam115_207;13;CLASS_II_MITE
Pd01	TEannotationCRAG	MITE	11914456	11915088	9.8	+	.	ID=TE_1884:SE320300011fam31_690;9;CLASS_II_MITE
Pd01	TEannotationCRAG	REPET_coding	11916066	11916834	0.0	-	.	ID=TE_1885:ms30532_pdulcis26_s0154_Tedenovo13280;Target=Tedenovo13280;ClassII_TIR
Pd01	TEannotationCRAG	truncated_LTR	11917284	11920303	.	.	.	ID=TE_1886:Pdulcis26_LTRretrotransposon935;Cluster=Prunusclust000729;CLASS_I_LTR_unclassified;
Pd01	TEannotationCRAG	soloLTR	11922474	11922863	.	.	.	ID=TE_1887:Pdulcis26_LTRretrotransposon256;Cluster=Prunusclust000454;CLASS_I_LTR_unclassified;
Pd01	TEannotationCRAG	soloLTR	11938258	11938548	.	.	.	ID=TE_1888:Pdulcis26_LTRretrotransposon655;Cluster=Prunusclust000621;CLASS_I_LTR_unclassified;
Pd01	TEannotationCRAG	MITE	11938285	11938675	10.5	-	.	ID=TE_1889:SE320600034fam45_419;1;CLASS_II_MITE
Pd01	TEannotationCRAG	MITE	11954116	11954342	14.5	-	.	ID=TE_1890:SE320200038fam48_243;7;CLASS_II_MITE
Pd01	TEannotationCRAG	MITE	11957338	11957721	9.2	-	.	ID=TE_1891:SE320600034fam45_419;1;CLASS_II_MITE
Pd01	TEannotationCRAG	soloLTR	11957343	11957603	.	.	.	ID=TE_1892:Ppersica_LTRretrotransposon4901;Cluster=Prunusclust001746;CLASS_I_LTR_copia;
Pd01	TEannotationCRAG	setA_Full_LTR	11988280	11998430	.	-	.	ID=TE_1893:Pdulcis26_LTRretrotransposon824;Cluster=Prunusclust000015;CLASS_I_LTR_gypsy;My=12.9701675534;
Pd01	TEannotationCRAG	soloLTR	11999298	11999581	.	.	.	ID=TE_1894:Ppersica_LTRretrotransposon43;Cluster=Prunusclust001178;CLASS_I_LTR_unclassified;
Pd01	TEannotationCRAG	REPET_coding	12014394	12015707	0.0	+	.	ID=TE_1895:ms30526_pdulcis26_s0154_Tedenovo11417;Target=Tedenovo11417;ClassII_TIR
Pd01	TEannotationCRAG	REPET_coding	12025795	12027630	0.0	-	.	ID=TE_1896:ms30556_pdulcis26_s0154_Tedenovo5252;Target=Tedenovo5252;ClassII_TIR
Pd01	TEannotationCRAG	truncated_LTR	12029352	12029895	.	.	.	ID=TE_1897:Ppersica_LTRretrotransposon3247;Cluster=Prunusclust000274;CLASS_I_LTR_unclassified;
Pd01	TEannotationCRAG	REPET_coding	12033187	12047470	0.0	-	.	ID=TE_1898:ms30490_pdulcis26_s0154_Tedenovo13773;Target=Tedenovo13773;ClassII_TIR
Pd01	TEannotationCRAG	truncated_LTR	12039880	12042228	.	.	.	ID=TE_1899:Ppersica_LTRretrotransposon5307;Cluster=Prunusclust001805;CLASS_I_LTR_copia;
Pd01	TEannotationCRAG	truncated_LTR	12043140	12046192	.	.	.	ID=TE_1900:Pdulcis26_LTRretrotransposon1467;Cluster=Prunusclust000930;CLASS_I_LTR_unclassified;
Pd01	TEannotationCRAG	REPET_coding	12047950	12050140	0.0	-	.	ID=TE_1901:ms198985_pdulcis26_s0154_Tedenovo14305;Target=Tedenovo14305;ClassII_TIR
Pd01	TEannotationCRAG	REPET_coding	12053655	12070223	0.0	-	.	ID=TE_1902:ms188477_pdulcis26_s0212_Tedenovo13773;Target=Tedenovo13773;ClassII_TIR
Pd01	TEannotationCRAG	truncated_LTR	12059872	12062216	.	.	.	ID=TE_1903:Ppersica_LTRretrotransposon472;Cluster=Prunusclust001229;CLASS_I_LTR_unclassified;
Pd01	TEannotationCRAG	truncated_LTR	12063128	12066180	.	.	.	ID=TE_1904:Pdulcis26_LTRretrotransposon1467;Cluster=Prunusclust000930;CLASS_I_LTR_unclassified;
Pd01	TEannotationCRAG	truncated_LTR	12066645	12070305	.	.	.	ID=TE_1905:Ppersica_LTRretrotransposon2044;Cluster=Prunusclust001387;CLASS_I_LTR_copia;
Pd01	TEannotationCRAG	truncated_LTR	12066652	12069389	.	.	.	ID=TE_1906:Ppersica_LTRretrotransposon2044;Cluster=Prunusclust001387;CLASS_I_LTR_copia;
Pd01	TEannotationCRAG	REPET_coding	12088901	12092138	0.0	-	.	ID=TE_1907:ms188551_pdulcis26_s0212_Tedenovo10338;Target=Tedenovo10338;ClassII_TIR
Pd01	TEannotationCRAG	MITE	12100709	12101305	21.4	-	.	ID=TE_1908:SE320200032fam44_608;9;CLASS_II_MITE
Pd01	TEannotationCRAG	soloLTR	12105125	12105503	.	.	.	ID=TE_1909:Ppersica_LTRretrotransposon459;Cluster=Prunusclust000112;CLASS_I_LTR_unclassified;
Pd01	TEannotationCRAG	MITE	12134574	12134993	14.5	-	.	ID=TE_1910:SE320600034fam45_419;2;CLASS_II_MITE
Pd01	TEannotationCRAG	MITE	12139155	12139526	8.9	-	.	ID=TE_1911:SE320500120fam110_382;1;CLASS_II_MITE
Pd01	TEannotationCRAG	setA_Full_LTR	12147753	12155876	.	-	.	ID=TE_1912:Pdulcis26_LTRretrotransposon1005;Cluster=Prunusclust000751;CLASS_I_LTR_gypsy;My=14.6001943933;
Pd01	TEannotationCRAG	MITE	12164341	12164720	9.2	-	.	ID=TE_1913:SE320200071fam74_368;10;CLASS_II_MITE
Pd01	TEannotationCRAG	truncated_LTR	12170263	12171259	.	.	.	ID=TE_1914:Ppersica_LTRretrotransposon3476;Cluster=Prunusclust001575;CLASS_I_LTR_unclassified;
Pd01	TEannotationCRAG	MITE	12170383	12170685	21.5	+	.	ID=TE_1915:almondfam7_288;14;CLASS_II_MITE
Pd01	TEannotationCRAG	MITE	12170481	12170787	21	+	.	ID=TE_1916:almondfam7_288;13;CLASS_II_MITE
Pd01	TEannotationCRAG	MITE	12171720	12172346	7.9	-	.	ID=TE_1917:SE320300011fam31_690;9;CLASS_II_MITE
Pd01	TEannotationCRAG	setA_Full_LTR	12173021	12181602	.	-	.	ID=TE_1918:Pdulcis26_LTRretrotransposon1003;Cluster=Prunusclust000750;CLASS_I_LTR_gypsy;My=3.3064334688;
Pd01	TEannotationCRAG	soloLTR	12184216	12184509	.	.	.	ID=TE_1919:Pdulcis26_LTRretrotransposon1135;Cluster=Prunusclust000805;CLASS_I_LTR_unclassified;
Pd01	TEannotationCRAG	MITE	12192551	12192902	16.2	-	.	ID=TE_1920:SE320200071fam74_368;3;CLASS_II_MITE
Pd01	TEannotationCRAG	truncated_LTR	12201263	12203865	.	.	.	ID=TE_1921:Pdulcis26_LTRretrotransposon1413;Cluster=Prunusclust000263;CLASS_I_LTR_gypsy;
Pd01	TEannotationCRAG	MITE	12206720	12207206	9.9	+	.	ID=TE_1922:SE320500118fam108_507;3;CLASS_II_MITE
Pd01	TEannotationCRAG	soloLTR	12221456	12221867	.	.	.	ID=TE_1923:Pdulcis26_LTRretrotransposon1366;Cluster=Prunusclust000891;CLASS_I_LTR_unclassified;
Pd01	TEannotationCRAG	REPET_coding	12221897	12222391	0.0	+	.	ID=TE_1924:ms188608_pdulcis26_s0212_Tedenovo2167;Target=Tedenovo2167;ClassI_LINE
Pd01	TEannotationCRAG	MITE	12242796	12243296	11.4	-	.	ID=TE_1925:SE320200113fam103_525;10;CLASS_II_MITE
Pd01	TEannotationCRAG	REPET_coding	12272181	12274657	0.0	+	.	ID=TE_1926:ms128203_pdulcis26_s0212_Tedenovo12014;Target=Tedenovo12014;ClassII_TIR
Pd01	TEannotationCRAG	MITE	12290637	12291209	6.1	-	.	ID=TE_1927:SE320300025fam39_595;13;CLASS_II_MITE
Pd01	TEannotationCRAG	soloLTR	12293496	12293616	.	.	.	ID=TE_1928:Ppersica_LTRretrotransposon5268;Cluster=Prunusclust001801;CLASS_I_LTR_unclassified;
Pd01	TEannotationCRAG	soloLTR	12303030	12303229	.	.	.	ID=TE_1929:Ppersica_LTRretrotransposon290;Cluster=Prunusclust000092;CLASS_I_LTR_copia;
Pd01	TEannotationCRAG	MITE	12303747	12304130	18.6	-	.	ID=TE_1930:SE320200171fam149_403;12;CLASS_II_MITE
Pd01	TEannotationCRAG	setA_Full_LTR	12306033	12310847	.	+	.	ID=TE_1931:Pdulcis26_LTRretrotransposon1004;Cluster=Prunusclust000033;CLASS_I_LTR_copia;My=6.6890624107;
Pd01	TEannotationCRAG	REPET_coding	12322441	12326820	0.0	+	.	ID=TE_1932:ms179180_pdulcis26_s0212_Tedenovo10134;Target=Tedenovo10134;ClassII_TIR
Pd01	TEannotationCRAG	soloLTR	12327777	12328007	.	.	.	ID=TE_1933:Ppersica_LTRretrotransposon1420;Cluster=Prunusclust000069;CLASS_I_LTR_copia;
Pd01	TEannotationCRAG	REPET_coding	12341689	12341965	0.0	-	.	ID=TE_1934:ms113628_pdulcis26_s0609_Tedenovo11083;Target=Tedenovo11083;ClassI_LINE
Pd01	TEannotationCRAG	soloLTR	12351343	12351662	.	.	.	ID=TE_1935:Ppersica_LTRretrotransposon3164;Cluster=Prunusclust001537;CLASS_I_LTR_unclassified;
Pd01	TEannotationCRAG	soloLTR	12359863	12360230	.	.	.	ID=TE_1936:Pdulcis26_LTRretrotransposon371;Cluster=Prunusclust000112;CLASS_I_LTR_unclassified;
Pd01	TEannotationCRAG	setA_Full_LTR	12360957	12362391	.	+	.	ID=TE_1937:Pdulcis26_LTRretrotransposon1704;Cluster=Prunusclust000140;CLASS_I_LTR_unclassified;My=19.7513772931;
Pd01	TEannotationCRAG	MITE	12363402	12363923	14.7	+	.	ID=TE_1938:SE320200090fam87_541;9;CLASS_II_MITE
Pd01	TEannotationCRAG	MITE	12363921	12364128	17.3	-	.	ID=TE_1939:SE320200039fam49_221;7;CLASS_II_MITE
Pd01	TEannotationCRAG	REPET_coding	12365138	12366396	0.0	-	.	ID=TE_1940:ms113672_pdulcis26_s0609_Tedenovo13398;Target=Tedenovo13398;ClassI_LINE
Pd01	TEannotationCRAG	MITE	12367227	12367548	0.3	-	.	ID=TE_1941:almondfam10_308;1;CLASS_II_MITE
Pd01	TEannotationCRAG	setA_Full_LTR	12368180	12372594	.	+	.	ID=TE_1942:Pdulcis26_LTRretrotransposon1705;Cluster=Prunusclust000005;CLASS_I_LTR_copia;My=9.9308694732;
Pd01	TEannotationCRAG	truncated_LTR	12372926	12376342	.	.	.	ID=TE_1943:Pdulcis26_LTRretrotransposon1236;Cluster=Prunusclust000837;CLASS_I_LTR_unclassified;
Pd01	TEannotationCRAG	MITE	12382786	12383218	9.1	-	.	ID=TE_1944:SE320300148fam131_459;22;CLASS_II_MITE
Pd01	TEannotationCRAG	truncated_LTR	12384926	12387010	.	.	.	ID=TE_1945:Ppersica_LTRretrotransposon296;Cluster=Prunusclust001199;CLASS_I_LTR_copia;
Pd01	TEannotationCRAG	truncated_LTR	12385071	12394272	.	.	.	ID=TE_1946:Pdulcis26_LTRretrotransposon2086;Cluster=Prunusclust001154;CLASS_I_LTR_unclassified;
Pd01	TEannotationCRAG	REPET_coding	12387945	12394272	0.0	-	.	ID=TE_1947:ms113613_pdulcis26_s0609_Tedenovo7189;Target=Tedenovo7189;ClassII_TIR
Pd01	TEannotationCRAG	soloLTR	12415197	12415450	.	.	.	ID=TE_1948:Ppersica_LTRretrotransposon3723;Cluster=Prunusclust001594;CLASS_I_LTR_unclassified;
Pd01	TEannotationCRAG	truncated_LTR	12416411	12417960	.	.	.	ID=TE_1949:Ppersica_LTRretrotransposon3247;Cluster=Prunusclust000274;CLASS_I_LTR_unclassified;
Pd01	TEannotationCRAG	truncated_LTR	12423681	12427595	.	.	.	ID=TE_1950:Pdulcis26_LTRretrotransposon1236;Cluster=Prunusclust000837;CLASS_I_LTR_unclassified;
Pd01	TEannotationCRAG	truncated_LTR	12423909	12427177	.	.	.	ID=TE_1951:Pdulcis26_LTRretrotransposon1236;Cluster=Prunusclust000837;CLASS_I_LTR_unclassified;
Pd01	TEannotationCRAG	soloLTR	12428354	12428556	.	.	.	ID=TE_1952:Ppersica_LTRretrotransposon3961;Cluster=Prunusclust000201;CLASS_I_LTR_unclassified;
Pd01	TEannotationCRAG	truncated_LTR	12429173	12430491	.	.	.	ID=TE_1953:Pdulcis26_LTRretrotransposon1106;Cluster=Prunusclust000225;CLASS_I_LTR_unclassified;
Pd01	TEannotationCRAG	MITE	12442244	12442590	12.7	+	.	ID=TE_1954:SE320200071fam74_368;1;CLASS_II_MITE
Pd01	TEannotationCRAG	soloLTR	12442252	12442580	.	.	.	ID=TE_1955:Pdulcis26_LTRretrotransposon905;Cluster=Prunusclust000715;CLASS_I_LTR_copia;
Pd01	TEannotationCRAG	REPET_coding	12453594	12455309	0.0	+	.	ID=TE_1956:ms68055_pdulcis26_s0094_Tedenovo10138;Target=Tedenovo10138;ClassII_TIR
Pd01	TEannotationCRAG	soloLTR	12473998	12474721	.	.	.	ID=TE_1957:Pdulcis26_LTRretrotransposon1236;Cluster=Prunusclust000837;CLASS_I_LTR_unclassified;
Pd01	TEannotationCRAG	soloLTR	12518949	12519062	.	.	.	ID=TE_1958:Ppersica_LTRretrotransposon4892;Cluster=Prunusclust001745;CLASS_I_LTR_gypsy;
Pd01	TEannotationCRAG	soloLTR	12519179	12519292	.	.	.	ID=TE_1959:Pdulcis26_LTRretrotransposon393;Cluster=Prunusclust000501;CLASS_I_LTR_copia;
Pd01	TEannotationCRAG	setA_Full_LTR	12520269	12534305	.	+	.	ID=TE_1960:Pdulcis26_LTRretrotransposon586;Cluster=Prunusclust000596;CLASS_I_LTR_gypsy;My=11.6227112619;
Pd01	TEannotationCRAG	soloLTR	12534327	12534697	.	.	.	ID=TE_1961:Pdulcis26_LTRretrotransposon918;Cluster=Prunusclust000003;CLASS_I_LTR_gypsy;
Pd01	TEannotationCRAG	soloLTR	12538106	12538296	.	.	.	ID=TE_1962:Pdulcis26_LTRretrotransposon320;Cluster=Prunusclust000099;CLASS_I_LTR_copia;
Pd01	TEannotationCRAG	setA_Full_LTR	12543632	12548355	.	+	.	ID=TE_1963:Pdulcis26_LTRretrotransposon587;Cluster=Prunusclust000088;CLASS_I_LTR_copia;My=3.3417910607;
Pd01	TEannotationCRAG	truncated_LTR	12550453	12556249	.	.	.	ID=TE_1964:Ppersica_LTRretrotransposon5002;Cluster=Prunusclust000010;CLASS_I_LTR_copia;
Pd01	TEannotationCRAG	truncated_LTR	12558153	12561398	.	.	.	ID=TE_1965:Pdulcis26_LTRretrotransposon1236;Cluster=Prunusclust000837;CLASS_I_LTR_unclassified;
Pd01	TEannotationCRAG	soloLTR	12564252	12564560	.	.	.	ID=TE_1966:Pdulcis26_LTRretrotransposon41;Cluster=Prunusclust000372;CLASS_I_LTR_copia;
Pd01	TEannotationCRAG	soloLTR	12569177	12569787	.	.	.	ID=TE_1967:Ppersica_LTRretrotransposon1397;Cluster=Prunusclust000003;CLASS_I_LTR_gypsy;
Pd01	TEannotationCRAG	soloLTR	12570697	12570810	.	.	.	ID=TE_1968:Pdulcis26_LTRretrotransposon393;Cluster=Prunusclust000501;CLASS_I_LTR_copia;
Pd01	TEannotationCRAG	soloLTR	12570927	12571040	.	.	.	ID=TE_1969:Ppersica_LTRretrotransposon4892;Cluster=Prunusclust001745;CLASS_I_LTR_gypsy;
Pd01	TEannotationCRAG	soloLTR	12577626	12578203	.	.	.	ID=TE_1970:Pdulcis26_LTRretrotransposon1064;Cluster=Prunusclust000779;CLASS_I_LTR_copia;
Pd01	TEannotationCRAG	soloLTR	12578219	12578672	.	.	.	ID=TE_1971:Pdulcis26_LTRretrotransposon1064;Cluster=Prunusclust000779;CLASS_I_LTR_copia;
Pd01	TEannotationCRAG	soloLTR	12579337	12579871	.	.	.	ID=TE_1972:Pdulcis26_LTRretrotransposon1927;Cluster=Prunusclust001096;CLASS_I_LTR_copia;
Pd01	TEannotationCRAG	REPET_coding	12579882	12588319	0.0	+	.	ID=TE_1973:ms216699_pdulcis26_s0094_Tedenovo7604;Target=Tedenovo7604;ClassII_TIR
Pd01	TEannotationCRAG	truncated_LTR	12580062	12586759	.	.	.	ID=TE_1974:Pdulcis26_LTRretrotransposon457;Cluster=Prunusclust000530;CLASS_I_LTR_unclassified;
Pd01	TEannotationCRAG	truncated_LTR	12592576	12595387	.	.	.	ID=TE_1975:Ppersica_LTRretrotransposon1250;Cluster=Prunusclust001313;CLASS_I_LTR_unclassified;
Pd01	TEannotationCRAG	soloLTR	12595807	12596078	.	.	.	ID=TE_1976:Pdulcis26_LTRretrotransposon965;Cluster=Prunusclust000212;CLASS_I_LTR_copia;
Pd01	TEannotationCRAG	setA_Full_LTR	12599886	12608075	.	+	.	ID=TE_1977:Pdulcis26_LTRretrotransposon588;Cluster=Prunusclust000597;CLASS_I_LTR_unclassified;My=17.623857757;
Pd01	TEannotationCRAG	MITE	12602156	12602657	22.8	+	.	ID=TE_1978:SE320200044fam53_498;11;CLASS_II_MITE
Pd01	TEannotationCRAG	MITE	12604542	12604825	11	-	.	ID=TE_1979:almondfam11_275;1;CLASS_II_MITE
Pd01	TEannotationCRAG	MITE	12604898	12605181	9.9	-	.	ID=TE_1980:almondfam11_275;2;CLASS_II_MITE
Pd01	TEannotationCRAG	truncated_LTR	12609728	12612488	.	.	.	ID=TE_1981:Pdulcis26_LTRretrotransposon1413;Cluster=Prunusclust000263;CLASS_I_LTR_gypsy;
Pd01	TEannotationCRAG	truncated_LTR	12614467	12615999	.	.	.	ID=TE_1982:Pdulcis26_LTRretrotransposon663;Cluster=Prunusclust000157;CLASS_I_LTR_unclassified;
Pd01	TEannotationCRAG	REPET_coding	12616479	12617832	0.0	+	.	ID=TE_1983:ms76707_pdulcis26_s0094_Tedenovo11880;Target=Tedenovo11880;ClassII_TIR
Pd01	TEannotationCRAG	REPET_coding	12617833	12620033	0.0	+	.	ID=TE_1984:ms76705_pdulcis26_s0094_Tedenovo11267;Target=Tedenovo11267;ClassII_TIR
Pd01	TEannotationCRAG	soloLTR	12624215	12625229	.	.	.	ID=TE_1985:Pdulcis26_LTRretrotransposon1778;Cluster=Prunusclust001050;CLASS_I_LTR_unclassified;
Pd01	TEannotationCRAG	soloLTR	12625300	12625882	.	.	.	ID=TE_1986:Pdulcis26_LTRretrotransposon1341;Cluster=Prunusclust000877;CLASS_I_LTR_gypsy;
Pd01	TEannotationCRAG	setA_Full_LTR	12626146	12631541	.	+	.	ID=TE_1987:Pdulcis26_LTRretrotransposon589;Cluster=Prunusclust000006;CLASS_I_LTR_copia;My=8.498793787;
Pd01	TEannotationCRAG	soloLTR	12642676	12642842	.	.	.	ID=TE_1988:Ppersica_LTRretrotransposon2355;Cluster=Prunusclust001437;CLASS_I_LTR_unclassified;
Pd01	TEannotationCRAG	soloLTR	12644982	12645514	.	.	.	ID=TE_1989:Ppersica_LTRretrotransposon3468;Cluster=Prunusclust001573;CLASS_I_LTR_unclassified;
Pd01	TEannotationCRAG	soloLTR	12647857	12648214	.	.	.	ID=TE_1990:Ppersica_LTRretrotransposon579;Cluster=Prunusclust001247;CLASS_I_LTR_unclassified;
Pd01	TEannotationCRAG	setA_Full_LTR	12655246	12665374	.	+	.	ID=TE_1991:Pdulcis26_LTRretrotransposon590;Cluster=Prunusclust000015;CLASS_I_LTR_gypsy;My=18.5711904745;
Pd01	TEannotationCRAG	soloLTR	12665387	12665603	.	.	.	ID=TE_1992:Pdulcis26_LTRretrotransposon590;Cluster=Prunusclust000015;CLASS_I_LTR_gypsy;
Pd01	TEannotationCRAG	MITE	12671332	12671830	16.8	+	.	ID=TE_1993:SE320200065fam69_540;9;CLASS_II_MITE
Pd01	TEannotationCRAG	truncated_LTR	12672153	12672919	.	.	.	ID=TE_1994:Ppersica_LTRretrotransposon672;Cluster=Prunusclust001264;CLASS_I_LTR_unclassified;
Pd01	TEannotationCRAG	MITE	12673159	12673538	13.2	+	.	ID=TE_1995:SE320200071fam74_368;3;CLASS_II_MITE
Pd01	TEannotationCRAG	soloLTR	12673166	12673466	.	.	.	ID=TE_1996:Pdulcis26_LTRretrotransposon905;Cluster=Prunusclust000715;CLASS_I_LTR_copia;
Pd01	TEannotationCRAG	MITE	12676059	12676394	10.4	+	.	ID=TE_1997:SE320200071fam74_368;48;CLASS_II_MITE
Pd01	TEannotationCRAG	MITE	12677006	12677459	6.6	+	.	ID=TE_1998:SE320200131fam118_478;10;CLASS_II_MITE
[truncated: 33,803 more rows]
