# Supplementary material for: Absence of major epigenetic and transcriptomic changes accompanying an interspecific cross between peach and almond
Source: Hortic Res. 2022 May 26;9:uhac127. doi: 10.1093/hr/uhac127 (PMC9343919; doi:10.1093/hr/uhac127)
Supplement: Web_Material_uhac127 [file web_material_uhac127.zip › Supplementary Data S6 - Annotation of TEs in peach genome used in this work.gff3]

##gff-version	3
#	date:	2020-04-24	12:45:47
Pp01	TEannotationCRAG	truncated_LTR	4217	8982	.	.	.	ID=TE_1:Ppersica_LTRretrotransposon1088;Cluster=Prunusclust001301;CLASS_I_LTR_gypsy;
Pp01	TEannotationCRAG	truncated_LTR	10104	13656	.	.	.	ID=TE_2:Ppersica_LTRretrotransposon1088;Cluster=Prunusclust001301;CLASS_I_LTR_gypsy;
Pp01	TEannotationCRAG	truncated_LTR	28689	31747	.	.	.	ID=TE_3:Ppersica_LTRretrotransposon1088;Cluster=Prunusclust001301;CLASS_I_LTR_gypsy;
Pp01	TEannotationCRAG	REPET_coding	52419	52703	0.0	-	.	ID=TE_4:ms159758_Pp01_Tedenovo2002;Target=Tedenovo2002;ClassI_LINE
Pp01	TEannotationCRAG	setA_Full_LTR	53281	58305	.	-	.	ID=TE_5:Ppersica_LTRretrotransposon3;Cluster=Prunusclust000145;CLASS_I_LTR_copia;My=11.8172290434;
Pp01	TEannotationCRAG	REPET_coding	58437	59500	0.0	-	.	ID=TE_6:ms159759_Pp01_Tedenovo4017;Target=Tedenovo4017;ClassI_LINE
Pp01	TEannotationCRAG	REPET_coding	62762	64652	0.0	+	.	ID=TE_7:ms159760_Pp01_Tedenovo4017;Target=Tedenovo4017;ClassI_LINE
Pp01	TEannotationCRAG	soloLTR	77570	77984	.	.	.	ID=TE_8:Ppersica_LTRretrotransposon3321;Cluster=Prunusclust000128;CLASS_I_LTR_unclassified;
Pp01	TEannotationCRAG	MITE	82188	82512	10.5	-	.	ID=TE_9:SE320200027fam36_344;9;CLASS_II_MITE
Pp01	TEannotationCRAG	MITE	82990	83366	0	-	.	ID=TE_10:SE320500007fam23_377;1;CLASS_II_MITE
Pp01	TEannotationCRAG	setA_Full_LTR	84436	89645	.	-	.	ID=TE_11:Ppersica_LTRretrotransposon5;Cluster=Prunusclust000065;CLASS_I_LTR_copia;My=1.8518857231;
Pp01	TEannotationCRAG	MITE	98765	99331	22.9	+	.	ID=TE_12:SE320300022fam31_606;15;CLASS_II_MITE
Pp01	TEannotationCRAG	truncated_LTR	104763	107319	.	.	.	ID=TE_13:Ppersica_LTRretrotransposon5188;Cluster=Prunusclust000121;CLASS_I_LTR_copia;
Pp01	TEannotationCRAG	truncated_LTR	105032	107320	.	.	.	ID=TE_14:Ppersica_LTRretrotransposon5188;Cluster=Prunusclust000121;CLASS_I_LTR_copia;
Pp01	TEannotationCRAG	soloLTR	107651	107910	.	.	.	ID=TE_15:Pdulcis26_LTRretrotransposon1076;Cluster=Prunusclust000223;CLASS_I_LTR_unclassified;
Pp01	TEannotationCRAG	MITE	111328	111837	11.7	-	.	ID=TE_16:SE320300167fam141_549;10;CLASS_II_MITE
Pp01	TEannotationCRAG	soloLTR	121002	121594	.	.	.	ID=TE_17:Ppersica_LTRretrotransposon6;Cluster=Prunusclust001174;CLASS_I_LTR_unclassified;
Pp01	TEannotationCRAG	setA_Full_LTR	121601	129319	.	+	.	ID=TE_18:Ppersica_LTRretrotransposon6;Cluster=Prunusclust001174;CLASS_I_LTR_unclassified;My=4.3366691426;
Pp01	TEannotationCRAG	REPET_coding	134631	134951	0.0	-	.	ID=TE_19:ms35333_Pp01_Tedenovo10795;Target=Tedenovo10795;ClassI_LINE
Pp01	TEannotationCRAG	soloLTR	136713	136941	.	.	.	ID=TE_20:Ppersica_LTRretrotransposon43;Cluster=Prunusclust001178;CLASS_I_LTR_unclassified;
Pp01	TEannotationCRAG	soloLTR	137048	137276	.	.	.	ID=TE_21:Ppersica_LTRretrotransposon1876;Cluster=Prunusclust001381;CLASS_I_LTR_unclassified;
Pp01	TEannotationCRAG	REPET_coding	143644	144178	0.0	+	.	ID=TE_22:ms35281_Pp01_Tedenovo2002;Target=Tedenovo2002;ClassI_LINE
Pp01	TEannotationCRAG	soloLTR	147199	147714	.	.	.	ID=TE_23:Ppersica_LTRretrotransposon4435;Cluster=Prunusclust000145;CLASS_I_LTR_copia;
Pp01	TEannotationCRAG	MITE	166273	166754	14.6	-	.	ID=TE_24:SE320500116fam101_488;3;CLASS_II_MITE
Pp01	TEannotationCRAG	soloLTR	174095	174259	.	.	.	ID=TE_25:Ppersica_LTRretrotransposon2517;Cluster=Prunusclust001459;CLASS_I_LTR_copia;
Pp01	TEannotationCRAG	soloLTR	176821	176962	.	.	.	ID=TE_26:Ppersica_LTRretrotransposon946;Cluster=Prunusclust001288;CLASS_I_LTR_unclassified;
Pp01	TEannotationCRAG	soloLTR	177302	177444	.	.	.	ID=TE_27:Pdulcis26_LTRretrotransposon1670;Cluster=Prunusclust001012;CLASS_I_LTR_unclassified;
Pp01	TEannotationCRAG	MITE	207973	208235	16.7	+	.	ID=TE_28:Prupefam5_241;11;CLASS_II_MITE
Pp01	TEannotationCRAG	MITE	208321	208583	5.4	+	.	ID=TE_29:SE320200020fam30_264;1;CLASS_II_MITE
Pp01	TEannotationCRAG	REPET_coding	213237	213880	0.0	+	.	ID=TE_30:ms35325_Pp01_Tedenovo10923;Target=Tedenovo10923;ClassI_LINE
Pp01	TEannotationCRAG	REPET_coding	216772	217784	0.0	+	.	ID=TE_31:ms35300_Pp01_Tedenovo10011;Target=Tedenovo10011;ClassII_TIR
Pp01	TEannotationCRAG	REPET_coding	217795	218217	0.0	-	.	ID=TE_32:ms35351_Pp01_Tedenovo10673;Target=Tedenovo10673;ClassII_TIR
Pp01	TEannotationCRAG	REPET_coding	218479	219082	0.0	-	.	ID=TE_33:ms35352_Pp01_Tedenovo11920;Target=Tedenovo11920;ClassII_TIR
Pp01	TEannotationCRAG	soloLTR	219956	220174	.	.	.	ID=TE_34:Ppersica_LTRretrotransposon3476;Cluster=Prunusclust001575;CLASS_I_LTR_unclassified;
Pp01	TEannotationCRAG	MITE	236942	237546	6.3	-	.	ID=TE_35:SE320300114fam99_619;9;CLASS_II_MITE
Pp01	TEannotationCRAG	REPET_coding	236946	237547	0.0	+	.	ID=TE_36:ms35293_Pp01_Tedenovo8644;Target=Tedenovo8644;ClassII_TIR
Pp01	TEannotationCRAG	REPET_coding	238132	242425	0.0	+	.	ID=TE_37:ms35294_Pp01_Tedenovo8722;Target=Tedenovo8722;ClassII_TIR
Pp01	TEannotationCRAG	soloLTR	272079	272378	.	.	.	ID=TE_38:Ppersica_LTRretrotransposon946;Cluster=Prunusclust001288;CLASS_I_LTR_unclassified;
Pp01	TEannotationCRAG	soloLTR	275734	275951	.	.	.	ID=TE_39:Ppersica_LTRretrotransposon4975;Cluster=Prunusclust001757;CLASS_I_LTR_unclassified;
Pp01	TEannotationCRAG	soloLTR	276320	276622	.	.	.	ID=TE_40:Ppersica_LTRretrotransposon1994;Cluster=Prunusclust001384;CLASS_I_LTR_unclassified;
Pp01	TEannotationCRAG	MITE	276343	276763	11.4	-	.	ID=TE_41:SE320600034fam39_419;1;CLASS_II_MITE
Pp01	TEannotationCRAG	MITE	289966	290414	14.7	-	.	ID=TE_42:SE320500116fam101_488;6;CLASS_II_MITE
Pp01	TEannotationCRAG	MITE	302265	302467	3.5	+	.	ID=TE_43:SE320600128fam110_207;3;CLASS_II_MITE
Pp01	TEannotationCRAG	REPET_coding	306939	307865	0.0	+	.	ID=TE_44:ms35092_Pp01_Tedenovo8576;Target=Tedenovo8576;ClassII_TIR
Pp01	TEannotationCRAG	truncated_LTR	325214	326647	.	.	.	ID=TE_45:Ppersica_LTRretrotransposon5138;Cluster=Prunusclust000295;CLASS_I_LTR_gypsy;
Pp01	TEannotationCRAG	REPET_coding	326879	327125	0.0	-	.	ID=TE_46:ms35087_Pp01_Tedenovo5628;Target=Tedenovo5628;ClassII_TIR
Pp01	TEannotationCRAG	REPET_coding	327319	328882	0.0	+	.	ID=TE_47:ms35140_Pp01_Tedenovo10374;Target=Tedenovo10374;ClassII_TIR
Pp01	TEannotationCRAG	REPET_coding	328884	329332	0.0	+	.	ID=TE_48:ms35113_Pp01_Tedenovo11580;Target=Tedenovo11580;ClassII_TIR
Pp01	TEannotationCRAG	MITE	329565	329966	15.2	-	.	ID=TE_49:SE320500117fam102_413;1;CLASS_II_MITE
Pp01	TEannotationCRAG	REPET_coding	352642	353697	0.0	+	.	ID=TE_50:ms35079_Pp01_Tedenovo10595;Target=Tedenovo10595;ClassII_TIR
Pp01	TEannotationCRAG	MITE	388698	389254	6.7	+	.	ID=TE_51:SE320300066fam64_588;7;CLASS_II_MITE
Pp01	TEannotationCRAG	MITE	394973	395501	26.1	-	.	ID=TE_52:SE320200085fam77_529;1;CLASS_II_MITE
Pp01	TEannotationCRAG	soloLTR	396329	396555	.	.	.	ID=TE_53:Ppersica_LTRretrotransposon43;Cluster=Prunusclust001178;CLASS_I_LTR_unclassified;
Pp01	TEannotationCRAG	REPET_coding	439483	439749	0.0	-	.	ID=TE_54:ms35120_Pp01_Tedenovo4017;Target=Tedenovo4017;ClassI_LINE
Pp01	TEannotationCRAG	soloLTR	445292	445524	.	.	.	ID=TE_55:Ppersica_LTRretrotransposon43;Cluster=Prunusclust001178;CLASS_I_LTR_unclassified;
Pp01	TEannotationCRAG	MITE	446139	446489	8	-	.	ID=TE_56:SE320200071fam68_368;11;CLASS_II_MITE
Pp01	TEannotationCRAG	soloLTR	446142	446489	.	.	.	ID=TE_57:Ppersica_LTRretrotransposon3956;Cluster=Prunusclust000121;CLASS_I_LTR_copia;
Pp01	TEannotationCRAG	MITE	458139	458368	16.5	+	.	ID=TE_58:Prupefam5_241;25;CLASS_II_MITE
Pp01	TEannotationCRAG	MITE	458179	458421	20.6	+	.	ID=TE_59:Prupefam5_241;24;CLASS_II_MITE
Pp01	TEannotationCRAG	MITE	467101	467330	21.7	-	.	ID=TE_60:Prupefam5_241;18;CLASS_II_MITE
Pp01	TEannotationCRAG	MITE	467290	467507	17.5	+	.	ID=TE_61:Prupefam5_241;13;CLASS_II_MITE
Pp01	TEannotationCRAG	soloLTR	469406	469519	.	.	.	ID=TE_62:Ppersica_LTRretrotransposon4906;Cluster=Prunusclust001747;CLASS_I_LTR_unclassified;
Pp01	TEannotationCRAG	setA_Full_LTR	473622	478554	.	+	.	ID=TE_63:Ppersica_LTRretrotransposon13;Cluster=Prunusclust000033;CLASS_I_LTR_copia;My=2.8819720375;
Pp01	TEannotationCRAG	soloLTR	479321	479817	.	.	.	ID=TE_64:Ppersica_LTRretrotransposon3300;Cluster=Prunusclust000050;CLASS_I_LTR_gypsy;
Pp01	TEannotationCRAG	MITE	484625	484847	19.7	+	.	ID=TE_65:Prupefam5_241;22;CLASS_II_MITE
Pp01	TEannotationCRAG	soloLTR	503432	503903	.	.	.	ID=TE_66:Pdulcis26_LTRretrotransposon796;Cluster=Prunusclust000677;CLASS_I_LTR_unclassified;
Pp01	TEannotationCRAG	soloLTR	504269	504976	.	.	.	ID=TE_67:Pdulcis26_LTRretrotransposon831;Cluster=Prunusclust000189;CLASS_I_LTR_gypsy;
Pp01	TEannotationCRAG	truncated_LTR	504977	510180	.	.	.	ID=TE_68:Ppersica_LTRretrotransposon563;Cluster=Prunusclust001244;CLASS_I_LTR_gypsy;
Pp01	TEannotationCRAG	REPET_coding	514043	514324	0.0	+	.	ID=TE_69:ms82907_Pp01_Tedenovo4039;Target=Tedenovo4039;ClassI_LINE
Pp01	TEannotationCRAG	REPET_coding	515150	518541	0.0	+	.	ID=TE_70:ms82903_Pp01_Tedenovo11681;Target=Tedenovo11681;ClassII_TIR
Pp01	TEannotationCRAG	truncated_LTR	515211	518487	.	.	.	ID=TE_71:Ppersica_LTRretrotransposon2044;Cluster=Prunusclust001387;CLASS_I_LTR_copia;
Pp01	TEannotationCRAG	soloLTR	520719	521026	.	.	.	ID=TE_72:Ppersica_LTRretrotransposon3956;Cluster=Prunusclust000121;CLASS_I_LTR_copia;
Pp01	TEannotationCRAG	setA_Full_LTR	523605	526406	.	-	.	ID=TE_73:Ppersica_LTRretrotransposon16;Cluster=Prunusclust000180;CLASS_I_LTR_unclassified;My=10.1897662804;
Pp01	TEannotationCRAG	soloLTR	573896	574175	.	.	.	ID=TE_74:Ppersica_LTRretrotransposon1994;Cluster=Prunusclust001384;CLASS_I_LTR_unclassified;
Pp01	TEannotationCRAG	MITE	573899	574294	8.4	-	.	ID=TE_75:SE320600034fam39_419;24;CLASS_II_MITE
Pp01	TEannotationCRAG	MITE	581274	581507	19.8	+	.	ID=TE_76:Prupefam5_241;24;CLASS_II_MITE
Pp01	TEannotationCRAG	truncated_LTR	581402	581943	.	.	.	ID=TE_77:Ppersica_LTRretrotransposon1021;Cluster=Prunusclust001295;CLASS_I_LTR_unclassified;
Pp01	TEannotationCRAG	MITE	581537	581767	22.7	-	.	ID=TE_78:Prupefam5_241;18;CLASS_II_MITE
Pp01	TEannotationCRAG	setA_Full_LTR	590667	593660	.	-	.	ID=TE_79:Ppersica_LTRretrotransposon18;Cluster=Prunusclust001175;CLASS_I_LTR_unclassified;My=19.3221130328;
Pp01	TEannotationCRAG	MITE	591943	592165	9	+	.	ID=TE_80:Prupefam5_241;54;CLASS_II_MITE
Pp01	TEannotationCRAG	truncated_LTR	603346	605414	.	.	.	ID=TE_81:Ppersica_LTRretrotransposon2785;Cluster=Prunusclust000006;CLASS_I_LTR_copia;
Pp01	TEannotationCRAG	truncated_LTR	605414	608351	.	.	.	ID=TE_82:Ppersica_LTRretrotransposon3464;Cluster=Prunusclust001572;CLASS_I_LTR_unclassified;
Pp01	TEannotationCRAG	REPET_coding	605415	618964	0.0	-	.	ID=TE_83:ms82901_Pp01_Tedenovo9071;Target=Tedenovo9071;ClassII_TIR
Pp01	TEannotationCRAG	truncated_LTR	608285	618963	.	.	.	ID=TE_84:Ppersica_LTRretrotransposon4571;Cluster=Prunusclust001708;CLASS_I_LTR_gypsy;
Pp01	TEannotationCRAG	truncated_LTR	618957	621518	.	.	.	ID=TE_85:Ppersica_LTRretrotransposon276;Cluster=Prunusclust000006;CLASS_I_LTR_copia;
Pp01	TEannotationCRAG	soloLTR	621519	622127	.	.	.	ID=TE_86:Pdulcis26_LTRretrotransposon1509;Cluster=Prunusclust000949;CLASS_I_LTR_unclassified;
Pp01	TEannotationCRAG	REPET_coding	627752	629800	0.0	+	.	ID=TE_87:ms94452_Pp01_Tedenovo4319;Target=Tedenovo4319;ClassII_TIR
Pp01	TEannotationCRAG	REPET_coding	627752	629800	0.0	-	.	ID=TE_88:ms94453_Pp01_Tedenovo4330;Target=Tedenovo4330;ClassII_TIR
Pp01	TEannotationCRAG	soloLTR	633102	634118	.	.	.	ID=TE_89:Ppersica_LTRretrotransposon4571;Cluster=Prunusclust001708;CLASS_I_LTR_gypsy;
Pp01	TEannotationCRAG	soloLTR	634313	634908	.	.	.	ID=TE_90:Ppersica_LTRretrotransposon1653;Cluster=Prunusclust000006;CLASS_I_LTR_copia;
Pp01	TEannotationCRAG	soloLTR	636956	637278	.	.	.	ID=TE_91:Pdulcis26_LTRretrotransposon793;Cluster=Prunusclust000068;CLASS_I_LTR_copia;
Pp01	TEannotationCRAG	truncated_LTR	643438	644370	.	.	.	ID=TE_92:Ppersica_LTRretrotransposon4352;Cluster=Prunusclust000019;CLASS_I_LTR_unclassified;
Pp01	TEannotationCRAG	soloLTR	653538	653730	.	.	.	ID=TE_93:Ppersica_LTRretrotransposon3693;Cluster=Prunusclust000160;CLASS_I_LTR_copia;
Pp01	TEannotationCRAG	MITE	659017	659432	12.4	-	.	ID=TE_94:SE320500117fam102_413;1;CLASS_II_MITE
Pp01	TEannotationCRAG	MITE	659492	659683	11.5	+	.	ID=TE_95:SE320600128fam110_207;6;CLASS_II_MITE
Pp01	TEannotationCRAG	MITE	704090	704287	8.6	+	.	ID=TE_96:SE320600128fam110_207;1;CLASS_II_MITE
Pp01	TEannotationCRAG	MITE	704301	704645	20.7	+	.	ID=TE_97:SE320500072fam69_341;3;CLASS_II_MITE
Pp01	TEannotationCRAG	soloLTR	704930	705197	.	.	.	ID=TE_98:Pdulcis26_LTRretrotransposon1498;Cluster=Prunusclust000943;CLASS_I_LTR_copia;
Pp01	TEannotationCRAG	MITE	707854	708114	20.1	-	.	ID=TE_99:Prupefam5_241;24;CLASS_II_MITE
Pp01	TEannotationCRAG	MITE	707929	708172	23.7	-	.	ID=TE_100:Prupefam5_241;19;CLASS_II_MITE
Pp01	TEannotationCRAG	truncated_LTR	708114	709044	.	.	.	ID=TE_101:Ppersica_LTRretrotransposon2136;Cluster=Prunusclust001400;CLASS_I_LTR_unclassified;
Pp01	TEannotationCRAG	soloLTR	708270	708618	.	.	.	ID=TE_102:Pdulcis26_LTRretrotransposon1213;Cluster=Prunusclust000831;CLASS_I_LTR_copia;
Pp01	TEannotationCRAG	MITE	708648	708911	20.9	-	.	ID=TE_103:Prupefam5_241;16;CLASS_II_MITE
Pp01	TEannotationCRAG	MITE	739023	739507	11.2	-	.	ID=TE_104:SE320500118fam103_507;34;CLASS_II_MITE
Pp01	TEannotationCRAG	REPET_coding	747764	750138	0.0	+	.	ID=TE_105:ms111362_Pp01_Tedenovo9781;Target=Tedenovo9781;ClassII_TIR
Pp01	TEannotationCRAG	soloLTR	779181	779763	.	.	.	ID=TE_106:Pdulcis26_LTRretrotransposon1498;Cluster=Prunusclust000943;CLASS_I_LTR_copia;
Pp01	TEannotationCRAG	soloLTR	791380	791999	.	.	.	ID=TE_107:Pdulcis26_LTRretrotransposon997;Cluster=Prunusclust000748;CLASS_I_LTR_unclassified;
Pp01	TEannotationCRAG	truncated_LTR	797686	800720	.	.	.	ID=TE_108:Ppersica_LTRretrotransposon46;Cluster=Prunusclust001179;CLASS_I_LTR_unclassified;
Pp01	TEannotationCRAG	MITE	800724	801207	12.9	-	.	ID=TE_109:SE320500116fam101_488;1;CLASS_II_MITE
Pp01	TEannotationCRAG	soloLTR	817697	817930	.	.	.	ID=TE_110:Ppersica_LTRretrotransposon3217;Cluster=Prunusclust001549;CLASS_I_LTR_unclassified;
Pp01	TEannotationCRAG	soloLTR	825351	825566	.	.	.	ID=TE_111:Ppersica_LTRretrotransposon22;Cluster=Prunusclust001176;CLASS_I_LTR_unclassified;
Pp01	TEannotationCRAG	soloLTR	832984	833142	.	.	.	ID=TE_112:Ppersica_LTRretrotransposon1021;Cluster=Prunusclust001295;CLASS_I_LTR_unclassified;
Pp01	TEannotationCRAG	soloLTR	842774	844654	.	.	.	ID=TE_113:Ppersica_LTRretrotransposon3233;Cluster=Prunusclust000015;CLASS_I_LTR_gypsy;
Pp01	TEannotationCRAG	soloLTR	848050	848427	.	.	.	ID=TE_114:Ppersica_LTRretrotransposon1578;Cluster=Prunusclust000033;CLASS_I_LTR_copia;
Pp01	TEannotationCRAG	setA_Full_LTR	849461	851511	.	-	.	ID=TE_115:Ppersica_LTRretrotransposon22;Cluster=Prunusclust001176;CLASS_I_LTR_unclassified;My=4.7399043578;
Pp01	TEannotationCRAG	soloLTR	854287	854595	.	.	.	ID=TE_116:Ppersica_LTRretrotransposon3150;Cluster=Prunusclust001533;CLASS_I_LTR_unclassified;
Pp01	TEannotationCRAG	MITE	888275	888863	2.3	-	.	ID=TE_117:SE320300025fam34_595;9;CLASS_II_MITE
Pp01	TEannotationCRAG	MITE	889024	889355	13.9	-	.	ID=TE_118:SE320500072fam69_341;3;CLASS_II_MITE
Pp01	TEannotationCRAG	MITE	907709	908075	18.4	-	.	ID=TE_119:SE320200071fam68_368;9;CLASS_II_MITE
Pp01	TEannotationCRAG	MITE	910648	911164	14.4	+	.	ID=TE_120:SE320200090fam82_541;8;CLASS_II_MITE
Pp01	TEannotationCRAG	MITE	930064	930307	14.4	-	.	ID=TE_121:Prupefam5_241;23;CLASS_II_MITE
Pp01	TEannotationCRAG	MITE	930235	930474	24.3	+	.	ID=TE_122:Prupefam5_241;18;CLASS_II_MITE
Pp01	TEannotationCRAG	MITE	930282	930524	18.2	-	.	ID=TE_123:Prupefam5_241;14;CLASS_II_MITE
Pp01	TEannotationCRAG	MITE	946630	947053	10.3	+	.	ID=TE_124:SE320600034fam39_419;1;CLASS_II_MITE
Pp01	TEannotationCRAG	REPET_coding	961372	964268	0.0	+	.	ID=TE_125:ms34802_Pp01_Tedenovo2550;Target=Tedenovo2550;ClassII_TIR
Pp01	TEannotationCRAG	truncated_LTR	992301	994696	.	.	.	ID=TE_126:Ppersica_LTRretrotransposon1104;Cluster=Prunusclust000005;CLASS_I_LTR_copia;
Pp01	TEannotationCRAG	MITE	1047245	1047590	5.2	-	.	ID=TE_127:Prupefam16_363;1;CLASS_II_MITE
Pp01	TEannotationCRAG	MITE	1054811	1055192	16.5	-	.	ID=TE_128:SE320500023fam32_399;5;CLASS_II_MITE
Pp01	TEannotationCRAG	MITE	1055195	1055764	9.2	-	.	ID=TE_129:SE320500134fam116_586;3;CLASS_II_MITE
Pp01	TEannotationCRAG	soloLTR	1060688	1060920	.	.	.	ID=TE_130:Ppersica_LTRretrotransposon2281;Cluster=Prunusclust001427;CLASS_I_LTR_unclassified;
Pp01	TEannotationCRAG	soloLTR	1063006	1063389	.	.	.	ID=TE_131:Ppersica_LTRretrotransposon5138;Cluster=Prunusclust000295;CLASS_I_LTR_gypsy;
Pp01	TEannotationCRAG	MITE	1071521	1071778	7.4	-	.	ID=TE_132:SE320200080fam74_273;7;CLASS_II_MITE
Pp01	TEannotationCRAG	MITE	1082253	1082461	6.8	-	.	ID=TE_133:SE320600128fam110_207;1;CLASS_II_MITE
Pp01	TEannotationCRAG	truncated_LTR	1084070	1085206	.	.	.	ID=TE_134:Ppersica_LTRretrotransposon634;Cluster=Prunusclust000270;CLASS_I_LTR_copia;
Pp01	TEannotationCRAG	soloLTR	1099050	1099379	.	.	.	ID=TE_135:Ppersica_LTRretrotransposon2169;Cluster=Prunusclust001406;CLASS_I_LTR_copia;
Pp01	TEannotationCRAG	REPET_coding	1103807	1104102	0.0	+	.	ID=TE_136:ms188728_Pp01_Tedenovo1485;Target=Tedenovo1485;ClassII_TIR
Pp01	TEannotationCRAG	MITE	1129213	1129499	6.3	-	.	ID=TE_137:Prupefam3_317;28;CLASS_II_MITE
Pp01	TEannotationCRAG	soloLTR	1129813	1130314	.	.	.	ID=TE_138:Ppersica_LTRretrotransposon2701;Cluster=Prunusclust001483;CLASS_I_LTR_copia;
Pp01	TEannotationCRAG	MITE	1137819	1138372	12.7	+	.	ID=TE_139:SE320200090fam82_541;8;CLASS_II_MITE
Pp01	TEannotationCRAG	REPET_coding	1144506	1145075	0.0	-	.	ID=TE_140:ms176616_Pp01_Tedenovo8576;Target=Tedenovo8576;ClassII_TIR
Pp01	TEannotationCRAG	MITE	1157296	1157559	18.7	+	.	ID=TE_141:Prupefam5_241;1;CLASS_II_MITE
Pp01	TEannotationCRAG	MITE	1158361	1158592	21.6	+	.	ID=TE_142:Prupefam5_241;1;CLASS_II_MITE
Pp01	TEannotationCRAG	MITE	1158422	1158653	22.4	-	.	ID=TE_143:Prupefam5_241;10;CLASS_II_MITE
Pp01	TEannotationCRAG	MITE	1159018	1159239	20.1	+	.	ID=TE_144:Prupefam5_241;11;CLASS_II_MITE
Pp01	TEannotationCRAG	MITE	1159462	1159684	21.4	+	.	ID=TE_145:Prupefam5_241;22;CLASS_II_MITE
Pp01	TEannotationCRAG	MITE	1159558	1159804	20.9	+	.	ID=TE_146:Prupefam5_241;24;CLASS_II_MITE
Pp01	TEannotationCRAG	MITE	1160374	1160928	7.9	-	.	ID=TE_147:SE320300066fam64_588;9;CLASS_II_MITE
Pp01	TEannotationCRAG	setA_Full_LTR	1166813	1171283	.	-	.	ID=TE_148:Ppersica_LTRretrotransposon27;Cluster=Prunusclust000162;CLASS_I_LTR_copia;My=4.3433326363;
Pp01	TEannotationCRAG	soloLTR	1171669	1172371	.	.	.	ID=TE_149:Ppersica_LTRretrotransposon4062;Cluster=Prunusclust000024;CLASS_I_LTR_gypsy;
Pp01	TEannotationCRAG	soloLTR	1173027	1173315	.	.	.	ID=TE_150:Ppersica_LTRretrotransposon3150;Cluster=Prunusclust001533;CLASS_I_LTR_unclassified;
Pp01	TEannotationCRAG	soloLTR	1188467	1188935	.	.	.	ID=TE_151:Ppersica_LTRretrotransposon4102;Cluster=Prunusclust000079;CLASS_I_LTR_unclassified;
Pp01	TEannotationCRAG	MITE	1200504	1200685	15.2	+	.	ID=TE_152:SE320200159fam133_200;1;CLASS_II_MITE
Pp01	TEannotationCRAG	soloLTR	1202987	1203500	.	.	.	ID=TE_153:Pdulcis26_LTRretrotransposon2068;Cluster=Prunusclust001149;CLASS_I_LTR_copia;
Pp01	TEannotationCRAG	truncated_LTR	1212048	1216330	.	.	.	ID=TE_154:Ppersica_LTRretrotransposon3464;Cluster=Prunusclust001572;CLASS_I_LTR_unclassified;
Pp01	TEannotationCRAG	REPET_coding	1212975	1217299	0.0	-	.	ID=TE_155:ms29728_Pp01_Tedenovo9265;Target=Tedenovo9265;ClassII_TIR
Pp01	TEannotationCRAG	truncated_LTR	1217399	1219878	.	.	.	ID=TE_156:Ppersica_LTRretrotransposon3464;Cluster=Prunusclust001572;CLASS_I_LTR_unclassified;
Pp01	TEannotationCRAG	REPET_coding	1221396	1228491	0.0	+	.	ID=TE_157:ms34669_Pp01_Tedenovo4318;Target=Tedenovo4318;ClassII_TIR
Pp01	TEannotationCRAG	truncated_LTR	1223044	1228509	.	.	.	ID=TE_158:Ppersica_LTRretrotransposon4571;Cluster=Prunusclust001708;CLASS_I_LTR_gypsy;
Pp01	TEannotationCRAG	MITE	1232148	1232498	2	-	.	ID=TE_159:SE320200071fam68_368;10;CLASS_II_MITE
Pp01	TEannotationCRAG	soloLTR	1232151	1232498	.	.	.	ID=TE_160:Ppersica_LTRretrotransposon3956;Cluster=Prunusclust000121;CLASS_I_LTR_copia;
Pp01	TEannotationCRAG	MITE	1232969	1233415	11.5	+	.	ID=TE_161:SE320500016fam28_479;3;CLASS_II_MITE
Pp01	TEannotationCRAG	soloLTR	1236257	1236595	.	.	.	ID=TE_162:Ppersica_LTRretrotransposon4232;Cluster=Prunusclust001663;CLASS_I_LTR_unclassified;
Pp01	TEannotationCRAG	soloLTR	1239168	1239446	.	.	.	ID=TE_163:Pdulcis26_LTRretrotransposon655;Cluster=Prunusclust000621;CLASS_I_LTR_unclassified;
Pp01	TEannotationCRAG	MITE	1239187	1239586	10.8	-	.	ID=TE_164:SE320600034fam39_419;2;CLASS_II_MITE
Pp01	TEannotationCRAG	REPET_coding	1246004	1250103	0.0	-	.	ID=TE_165:ms34694_Pp01_Tedenovo9331;Target=Tedenovo9331;ClassII_TIR
Pp01	TEannotationCRAG	truncated_LTR	1246170	1250109	.	.	.	ID=TE_166:Ppersica_LTRretrotransposon5275;Cluster=Prunusclust001803;CLASS_I_LTR_unclassified;
Pp01	TEannotationCRAG	REPET_coding	1250130	1255706	0.0	+	.	ID=TE_167:ms34665_Pp01_Tedenovo3858;Target=Tedenovo3858;ClassII_TIR
Pp01	TEannotationCRAG	setA_Full_LTR	1261540	1266418	.	+	.	ID=TE_168:Ppersica_LTRretrotransposon31;Cluster=Prunusclust000091;CLASS_I_LTR_copia;My=1.3981201238;
Pp01	TEannotationCRAG	soloLTR	1319978	1320115	.	.	.	ID=TE_169:Pdulcis26_LTRretrotransposon1480;Cluster=Prunusclust000935;CLASS_I_LTR_unclassified;
Pp01	TEannotationCRAG	soloLTR	1325054	1325265	.	.	.	ID=TE_170:Pdulcis26_LTRretrotransposon255;Cluster=Prunusclust000453;CLASS_I_LTR_copia;
Pp01	TEannotationCRAG	REPET_coding	1350609	1350831	0.0	+	.	ID=TE_171:ms34753_Pp01_Tedenovo126;Target=Tedenovo126;ClassII_TIR
Pp01	TEannotationCRAG	MITE	1365824	1366235	18.5	+	.	ID=TE_172:SE320500095fam87_443;3;CLASS_II_MITE
Pp01	TEannotationCRAG	MITE	1369623	1370021	13.6	-	.	ID=TE_173:SE320500117fam102_413;5;CLASS_II_MITE
Pp01	TEannotationCRAG	soloLTR	1374022	1374322	.	.	.	ID=TE_174:Ppersica_LTRretrotransposon988;Cluster=Prunusclust001292;CLASS_I_LTR_unclassified;
Pp01	TEannotationCRAG	soloLTR	1381429	1382047	.	.	.	ID=TE_175:Pdulcis26_LTRretrotransposon2116;Cluster=Prunusclust001166;CLASS_I_LTR_unclassified;
Pp01	TEannotationCRAG	soloLTR	1401461	1401649	.	.	.	ID=TE_176:Ppersica_LTRretrotransposon4776;Cluster=Prunusclust001737;CLASS_I_LTR_copia;
Pp01	TEannotationCRAG	MITE	1406214	1406697	4.8	+	.	ID=TE_177:SE320200059fam57_494;7;CLASS_II_MITE
Pp01	TEannotationCRAG	MITE	1418681	1418882	13.4	+	.	ID=TE_178:SE320200039fam43_221;10;CLASS_II_MITE
Pp01	TEannotationCRAG	truncated_LTR	1421306	1421834	.	.	.	ID=TE_179:Ppersica_LTRretrotransposon3476;Cluster=Prunusclust001575;CLASS_I_LTR_unclassified;
Pp01	TEannotationCRAG	MITE	1421307	1421528	19.6	+	.	ID=TE_180:Prupefam5_241;24;CLASS_II_MITE
Pp01	TEannotationCRAG	MITE	1421348	1421576	23.1	+	.	ID=TE_181:Prupefam5_241;20;CLASS_II_MITE
Pp01	TEannotationCRAG	MITE	1421403	1421623	20.5	+	.	ID=TE_182:Prupefam5_241;22;CLASS_II_MITE
Pp01	TEannotationCRAG	MITE	1421504	1421735	25.4	-	.	ID=TE_183:Prupefam5_241;13;CLASS_II_MITE
Pp01	TEannotationCRAG	MITE	1421549	1421767	20.4	+	.	ID=TE_184:Prupefam5_241;21;CLASS_II_MITE
Pp01	TEannotationCRAG	REPET_coding	1421922	1422582	0.0	+	.	ID=TE_185:ms34475_Pp01_Tedenovo11431;Target=Tedenovo11431;ClassII_TIR
Pp01	TEannotationCRAG	soloLTR	1422286	1422785	.	.	.	ID=TE_186:Pdulcis26_LTRretrotransposon1482;Cluster=Prunusclust000936;CLASS_I_LTR_unclassified;
Pp01	TEannotationCRAG	MITE	1423299	1423543	14.9	+	.	ID=TE_187:Prupefam5_241;11;CLASS_II_MITE
Pp01	TEannotationCRAG	MITE	1423416	1423646	22	-	.	ID=TE_188:Prupefam5_241;13;CLASS_II_MITE
Pp01	TEannotationCRAG	soloLTR	1423726	1423866	.	.	.	ID=TE_189:Ppersica_LTRretrotransposon268;Cluster=Prunusclust001196;CLASS_I_LTR_unclassified;
Pp01	TEannotationCRAG	MITE	1424138	1424368	20	+	.	ID=TE_190:Prupefam5_241;18;CLASS_II_MITE
Pp01	TEannotationCRAG	soloLTR	1426623	1426909	.	.	.	ID=TE_191:Ppersica_LTRretrotransposon2701;Cluster=Prunusclust001483;CLASS_I_LTR_copia;
Pp01	TEannotationCRAG	MITE	1434634	1435004	7	-	.	ID=TE_192:Prupefam13_371;1;CLASS_II_MITE
Pp01	TEannotationCRAG	MITE	1446587	1446814	13.7	-	.	ID=TE_193:Prupefam5_241;1;CLASS_II_MITE
Pp01	TEannotationCRAG	MITE	1446632	1446862	15.6	-	.	ID=TE_194:Prupefam5_241;1;CLASS_II_MITE
Pp01	TEannotationCRAG	MITE	1446678	1446904	16.3	-	.	ID=TE_195:Prupefam5_241;3;CLASS_II_MITE
Pp01	TEannotationCRAG	soloLTR	1472357	1472658	.	.	.	ID=TE_196:Ppersica_LTRretrotransposon3150;Cluster=Prunusclust001533;CLASS_I_LTR_unclassified;
Pp01	TEannotationCRAG	soloLTR	1494996	1495679	.	.	.	ID=TE_197:Pdulcis26_LTRretrotransposon486;Cluster=Prunusclust000538;CLASS_I_LTR_unclassified;
Pp01	TEannotationCRAG	MITE	1494997	1495678	4.6	-	.	ID=TE_198:SE320500121fam106_714;1;CLASS_II_MITE
Pp01	TEannotationCRAG	MITE	1525330	1525843	8.2	+	.	ID=TE_199:SE320200090fam82_541;8;CLASS_II_MITE
Pp01	TEannotationCRAG	MITE	1526206	1526429	19.8	-	.	ID=TE_200:Prupefam5_241;24;CLASS_II_MITE
Pp01	TEannotationCRAG	MITE	1526302	1526533	19.1	-	.	ID=TE_201:Prupefam5_241;24;CLASS_II_MITE
Pp01	TEannotationCRAG	MITE	1531240	1531477	17.8	-	.	ID=TE_202:Prupefam5_241;22;CLASS_II_MITE
Pp01	TEannotationCRAG	REPET_coding	1556192	1561378	0.0	+	.	ID=TE_203:ms34465_Pp01_Tedenovo9635;Target=Tedenovo9635;ClassII_TIR
Pp01	TEannotationCRAG	truncated_LTR	1560067	1560667	.	.	.	ID=TE_204:Ppersica_LTRretrotransposon4200;Cluster=Prunusclust000024;CLASS_I_LTR_gypsy;
Pp01	TEannotationCRAG	soloLTR	1560258	1560738	.	.	.	ID=TE_205:Pdulcis26_LTRretrotransposon766;Cluster=Prunusclust000667;CLASS_I_LTR_unclassified;
Pp01	TEannotationCRAG	setA_Full_LTR	1597529	1610880	.	-	.	ID=TE_206:Ppersica_LTRretrotransposon37;Cluster=Prunusclust001177;CLASS_I_LTR_unclassified;My=15.0030986239;
Pp01	TEannotationCRAG	MITE	1602334	1602759	13	+	.	ID=TE_207:SE320500117fam102_413;1;CLASS_II_MITE
Pp01	TEannotationCRAG	MITE	1604778	1605122	12.2	+	.	ID=TE_208:Prupefam16_363;2;CLASS_II_MITE
Pp01	TEannotationCRAG	MITE	1624673	1625098	12.2	+	.	ID=TE_209:SE320500117fam102_413;1;CLASS_II_MITE
Pp01	TEannotationCRAG	MITE	1627103	1627463	8.6	+	.	ID=TE_210:Prupefam16_363;2;CLASS_II_MITE
Pp01	TEannotationCRAG	REPET_coding	1627485	1630561	0.0	+	.	ID=TE_211:ms118483_Pp01_Tedenovo9693;Target=Tedenovo9693;ClassII_TIR
Pp01	TEannotationCRAG	truncated_LTR	1628257	1630545	.	.	.	ID=TE_212:Ppersica_LTRretrotransposon5307;Cluster=Prunusclust001805;CLASS_I_LTR_copia;
Pp01	TEannotationCRAG	REPET_coding	1630562	1636139	0.0	-	.	ID=TE_213:ms118468_Pp01_Tedenovo3858;Target=Tedenovo3858;ClassII_TIR
Pp01	TEannotationCRAG	MITE	1636592	1637201	8.2	+	.	ID=TE_214:SE320300022fam31_606;8;CLASS_II_MITE
Pp01	TEannotationCRAG	truncated_LTR	1638358	1642274	.	.	.	ID=TE_215:Ppersica_LTRretrotransposon37;Cluster=Prunusclust001177;CLASS_I_LTR_unclassified;
Pp01	TEannotationCRAG	soloLTR	1653047	1653324	.	.	.	ID=TE_216:Ppersica_LTRretrotransposon946;Cluster=Prunusclust001288;CLASS_I_LTR_unclassified;
Pp01	TEannotationCRAG	MITE	1711635	1711996	8.8	+	.	ID=TE_217:Prupefam16_363;1;CLASS_II_MITE
Pp01	TEannotationCRAG	soloLTR	1713342	1713624	.	.	.	ID=TE_218:Ppersica_LTRretrotransposon3150;Cluster=Prunusclust001533;CLASS_I_LTR_unclassified;
Pp01	TEannotationCRAG	soloLTR	1721173	1721751	.	.	.	ID=TE_219:Ppersica_LTRretrotransposon43;Cluster=Prunusclust001178;CLASS_I_LTR_unclassified;
Pp01	TEannotationCRAG	setA_Full_LTR	1727680	1733153	.	+	.	ID=TE_220:Ppersica_LTRretrotransposon40;Cluster=Prunusclust000028;CLASS_I_LTR_gypsy;My=9.6212808327;
Pp01	TEannotationCRAG	soloLTR	1750305	1750425	.	.	.	ID=TE_221:Pdulcis26_LTRretrotransposon726;Cluster=Prunusclust000169;CLASS_I_LTR_copia;
Pp01	TEannotationCRAG	soloLTR	1750665	1750786	.	.	.	ID=TE_222:Ppersica_LTRretrotransposon5337;Cluster=Prunusclust001809;CLASS_I_LTR_unclassified;
Pp01	TEannotationCRAG	soloLTR	1750864	1750979	.	.	.	ID=TE_223:Ppersica_LTRretrotransposon4501;Cluster=Prunusclust000235;CLASS_I_LTR_copia;
Pp01	TEannotationCRAG	REPET_coding	1752887	1754236	0.0	+	.	ID=TE_224:ms51194_Pp01_Tedenovo3853;Target=Tedenovo3853;ClassI_LINE
Pp01	TEannotationCRAG	MITE	1756751	1757170	16.8	-	.	ID=TE_225:SE320500095fam87_443;3;CLASS_II_MITE
Pp01	TEannotationCRAG	setA_Full_LTR	1769347	1772815	.	-	.	ID=TE_226:Ppersica_LTRretrotransposon41;Cluster=Prunusclust000044;CLASS_I_LTR_copia;My=5.2835729778;
Pp01	TEannotationCRAG	MITE	1773411	1773691	20.4	+	.	ID=TE_227:SE320300111fam96_309;9;CLASS_II_MITE
Pp01	TEannotationCRAG	soloLTR	1774688	1774820	.	.	.	ID=TE_228:Pdulcis26_LTRretrotransposon840;Cluster=Prunusclust000695;CLASS_I_LTR_copia;
Pp01	TEannotationCRAG	soloLTR	1774979	1775125	.	.	.	ID=TE_229:Ppersica_LTRretrotransposon3916;Cluster=Prunusclust001612;CLASS_I_LTR_unclassified;
Pp01	TEannotationCRAG	MITE	1774980	1775327	12.4	+	.	ID=TE_230:SE320500089fam81_351;3;CLASS_II_MITE
Pp01	TEannotationCRAG	soloLTR	1783093	1783674	.	.	.	ID=TE_231:Ppersica_LTRretrotransposon3150;Cluster=Prunusclust001533;CLASS_I_LTR_unclassified;
Pp01	TEannotationCRAG	truncated_LTR	1789076	1791620	.	.	.	ID=TE_232:Ppersica_LTRretrotransposon5235;Cluster=Prunusclust000112;CLASS_I_LTR_unclassified;
Pp01	TEannotationCRAG	truncated_LTR	1792401	1794376	.	.	.	ID=TE_233:Ppersica_LTRretrotransposon5235;Cluster=Prunusclust000112;CLASS_I_LTR_unclassified;
Pp01	TEannotationCRAG	REPET_coding	1795734	1799872	0.0	-	.	ID=TE_234:ms51136_Pp01_Tedenovo9331;Target=Tedenovo9331;ClassII_TIR
Pp01	TEannotationCRAG	truncated_LTR	1795893	1799864	.	.	.	ID=TE_235:Ppersica_LTRretrotransposon5275;Cluster=Prunusclust001803;CLASS_I_LTR_unclassified;
Pp01	TEannotationCRAG	soloLTR	1800927	1801365	.	.	.	ID=TE_236:Ppersica_LTRretrotransposon3150;Cluster=Prunusclust001533;CLASS_I_LTR_unclassified;
Pp01	TEannotationCRAG	soloLTR	1804096	1804537	.	.	.	ID=TE_237:Ppersica_LTRretrotransposon3150;Cluster=Prunusclust001533;CLASS_I_LTR_unclassified;
Pp01	TEannotationCRAG	soloLTR	1813062	1813851	.	.	.	ID=TE_238:Pdulcis26_LTRretrotransposon686;Cluster=Prunusclust000163;CLASS_I_LTR_unclassified;
Pp01	TEannotationCRAG	soloLTR	1819235	1819505	.	.	.	ID=TE_239:Ppersica_LTRretrotransposon2483;Cluster=Prunusclust001452;CLASS_I_LTR_copia;
Pp01	TEannotationCRAG	REPET_coding	1822554	1828936	0.0	+	.	ID=TE_240:ms51195_Pp01_Tedenovo3872;Target=Tedenovo3872;ClassII_TIR
Pp01	TEannotationCRAG	REPET_coding	1828948	1831578	0.0	-	.	ID=TE_241:ms51165_Pp01_Tedenovo3329;Target=Tedenovo3329;ClassII_TIR
Pp01	TEannotationCRAG	soloLTR	1838099	1838416	.	.	.	ID=TE_242:Ppersica_LTRretrotransposon5213;Cluster=Prunusclust000002;CLASS_I_LTR_copia;
Pp01	TEannotationCRAG	soloLTR	1846162	1846442	.	.	.	ID=TE_243:Ppersica_LTRretrotransposon2701;Cluster=Prunusclust001483;CLASS_I_LTR_copia;
Pp01	TEannotationCRAG	setA_Full_LTR	1846897	1860448	.	.	.	ID=TE_244:Ppersica_LTRretrotransposon43;Cluster=Prunusclust001178;CLASS_I_LTR_unclassified;My=23.7735198428;
Pp01	TEannotationCRAG	MITE	1864259	1864491	18.1	+	.	ID=TE_245:Prupefam5_241;24;CLASS_II_MITE
Pp01	TEannotationCRAG	MITE	1874702	1874921	0	-	.	ID=TE_246:SE320200132fam114_220;1;CLASS_II_MITE
Pp01	TEannotationCRAG	soloLTR	1877831	1878663	.	.	.	ID=TE_247:Ppersica_LTRretrotransposon1613;Cluster=Prunusclust000112;CLASS_I_LTR_unclassified;
Pp01	TEannotationCRAG	MITE	1897673	1898401	0.8	+	.	ID=TE_248:SE320200103fam91_731;1;CLASS_II_MITE
Pp01	TEannotationCRAG	REPET_coding	1926279	1928368	0.0	-	.	ID=TE_249:ms34309_Pp01_Tedenovo5500;Target=Tedenovo5500;ClassII_TIR
Pp01	TEannotationCRAG	soloLTR	1928365	1928933	.	.	.	ID=TE_250:Pdulcis26_LTRretrotransposon1451;Cluster=Prunusclust000266;CLASS_I_LTR_copia;
Pp01	TEannotationCRAG	soloLTR	1928936	1929296	.	.	.	ID=TE_251:Ppersica_LTRretrotransposon3472;Cluster=Prunusclust000021;CLASS_I_LTR_copia;
Pp01	TEannotationCRAG	REPET_coding	1942473	1946456	0.0	+	.	ID=TE_252:ms34263_Pp01_Tedenovo8772;Target=Tedenovo8772;ClassII_TIR
Pp01	TEannotationCRAG	truncated_LTR	1942659	1946460	.	.	.	ID=TE_253:Ppersica_LTRretrotransposon2044;Cluster=Prunusclust001387;CLASS_I_LTR_copia;
Pp01	TEannotationCRAG	soloLTR	1953168	1953461	.	.	.	ID=TE_254:Pdulcis26_LTRretrotransposon655;Cluster=Prunusclust000621;CLASS_I_LTR_unclassified;
Pp01	TEannotationCRAG	MITE	1953182	1953602	13.4	-	.	ID=TE_255:SE320600034fam39_419;1;CLASS_II_MITE
Pp01	TEannotationCRAG	setA_Full_LTR	1972280	1977150	.	+	.	ID=TE_256:Ppersica_LTRretrotransposon44;Cluster=Prunusclust000324;CLASS_I_LTR_copia;My=0;
Pp01	TEannotationCRAG	soloLTR	1987704	1987856	.	.	.	ID=TE_257:Ppersica_LTRretrotransposon3163;Cluster=Prunusclust000076;CLASS_I_LTR_unclassified;
Pp01	TEannotationCRAG	MITE	1988197	1988790	3.4	+	.	ID=TE_258:SE320300025fam34_595;7;CLASS_II_MITE
Pp01	TEannotationCRAG	truncated_LTR	1988781	1990855	.	.	.	ID=TE_259:Ppersica_LTRretrotransposon3117;Cluster=Prunusclust000076;CLASS_I_LTR_unclassified;
Pp01	TEannotationCRAG	truncated_LTR	1990927	1992469	.	.	.	ID=TE_260:Ppersica_LTRretrotransposon3997;Cluster=Prunusclust001627;CLASS_I_LTR_unclassified;
Pp01	TEannotationCRAG	soloLTR	1992641	1992882	.	.	.	ID=TE_261:Ppersica_LTRretrotransposon3876;Cluster=Prunusclust001607;CLASS_I_LTR_unclassified;
Pp01	TEannotationCRAG	MITE	1993190	1993531	9.7	-	.	ID=TE_262:SE320200071fam68_368;10;CLASS_II_MITE
Pp01	TEannotationCRAG	truncated_LTR	1995210	1996105	.	.	.	ID=TE_263:Ppersica_LTRretrotransposon2977;Cluster=Prunusclust001509;CLASS_I_LTR_unclassified;
Pp01	TEannotationCRAG	soloLTR	1996106	1996725	.	.	.	ID=TE_264:Ppersica_LTRretrotransposon4200;Cluster=Prunusclust000024;CLASS_I_LTR_gypsy;
Pp01	TEannotationCRAG	soloLTR	1999747	2000305	.	.	.	ID=TE_265:Ppersica_LTRretrotransposon2073;Cluster=Prunusclust000162;CLASS_I_LTR_copia;
Pp01	TEannotationCRAG	soloLTR	2005830	2006207	.	.	.	ID=TE_266:Ppersica_LTRretrotransposon46;Cluster=Prunusclust001179;CLASS_I_LTR_unclassified;
Pp01	TEannotationCRAG	soloLTR	2006678	2007255	.	.	.	ID=TE_267:Ppersica_LTRretrotransposon4571;Cluster=Prunusclust001708;CLASS_I_LTR_gypsy;
Pp01	TEannotationCRAG	REPET_coding	2006678	2020857	0.0	-	.	ID=TE_268:ms34314_Pp01_Tedenovo8800;Target=Tedenovo8800;ClassII_TIR
Pp01	TEannotationCRAG	truncated_LTR	2007356	2011921	.	.	.	ID=TE_269:Ppersica_LTRretrotransposon4571;Cluster=Prunusclust001708;CLASS_I_LTR_gypsy;
Pp01	TEannotationCRAG	truncated_LTR	2013179	2020857	.	.	.	ID=TE_270:Ppersica_LTRretrotransposon3464;Cluster=Prunusclust001572;CLASS_I_LTR_unclassified;
Pp01	TEannotationCRAG	setA_Full_LTR	2024827	2026632	.	+	.	ID=TE_271:Ppersica_LTRretrotransposon45;Cluster=Prunusclust000019;CLASS_I_LTR_unclassified;My=3.2503995167;
Pp01	TEannotationCRAG	MITE	2032199	2032574	18.7	+	.	ID=TE_272:SE320500117fam102_413;1;CLASS_II_MITE
Pp01	TEannotationCRAG	truncated_LTR	2041679	2044380	.	.	.	ID=TE_273:Ppersica_LTRretrotransposon5035;Cluster=Prunusclust001769;CLASS_I_LTR_copia;
Pp01	TEannotationCRAG	soloLTR	2045908	2046163	.	.	.	ID=TE_274:Ppersica_LTRretrotransposon5200;Cluster=Prunusclust000271;CLASS_I_LTR_copia;
Pp01	TEannotationCRAG	setA_Full_LTR	2056478	2071856	.	.	.	ID=TE_275:Ppersica_LTRretrotransposon46;Cluster=Prunusclust001179;CLASS_I_LTR_unclassified;My=3.2775158025;
Pp01	TEannotationCRAG	soloLTR	2072384	2072607	.	.	.	ID=TE_276:Pdulcis26_LTRretrotransposon655;Cluster=Prunusclust000621;CLASS_I_LTR_unclassified;
Pp01	TEannotationCRAG	truncated_LTR	2089270	2090722	.	.	.	ID=TE_277:Ppersica_LTRretrotransposon2415;Cluster=Prunusclust001445;CLASS_I_LTR_copia;
Pp01	TEannotationCRAG	setA_Full_LTR	2090723	2094620	.	-	.	ID=TE_278:Ppersica_LTRretrotransposon47;Cluster=Prunusclust000006;CLASS_I_LTR_unclassified;My=0.8561677307;
Pp01	TEannotationCRAG	soloLTR	2096179	2096508	.	.	.	ID=TE_279:Ppersica_LTRretrotransposon3468;Cluster=Prunusclust001573;CLASS_I_LTR_unclassified;
Pp01	TEannotationCRAG	truncated_LTR	2096565	2099010	.	.	.	ID=TE_280:Ppersica_LTRretrotransposon916;Cluster=Prunusclust001284;CLASS_I_LTR_copia;
Pp01	TEannotationCRAG	REPET_coding	2105610	2108624	0.0	-	.	ID=TE_281:ms49500_Pp01_Tedenovo3341;Target=Tedenovo3341;ClassII_TIR
Pp01	TEannotationCRAG	truncated_LTR	2109579	2112256	.	.	.	ID=TE_282:Ppersica_LTRretrotransposon5035;Cluster=Prunusclust001769;CLASS_I_LTR_copia;
Pp01	TEannotationCRAG	MITE	2117013	2117354	19.7	-	.	ID=TE_283:SE320500072fam69_341;28;CLASS_II_MITE
Pp01	TEannotationCRAG	soloLTR	2121096	2121597	.	.	.	ID=TE_284:Ppersica_LTRretrotransposon43;Cluster=Prunusclust001178;CLASS_I_LTR_unclassified;
Pp01	TEannotationCRAG	MITE	2124303	2124665	17.9	-	.	ID=TE_285:SE320500072fam69_341;4;CLASS_II_MITE
Pp01	TEannotationCRAG	soloLTR	2133018	2134481	.	.	.	ID=TE_286:Pdulcis26_LTRretrotransposon555;Cluster=Prunusclust000580;CLASS_I_LTR_unclassified;
Pp01	TEannotationCRAG	truncated_LTR	2136483	2138909	.	.	.	ID=TE_287:Ppersica_LTRretrotransposon3233;Cluster=Prunusclust000015;CLASS_I_LTR_gypsy;
Pp01	TEannotationCRAG	soloLTR	2137010	2138887	.	.	.	ID=TE_288:Ppersica_LTRretrotransposon375;Cluster=Prunusclust001212;CLASS_I_LTR_unclassified;
Pp01	TEannotationCRAG	MITE	2139593	2140171	0.5	+	.	ID=TE_289:SE320300025fam34_595;9;CLASS_II_MITE
Pp01	TEannotationCRAG	soloLTR	2142310	2142471	.	.	.	ID=TE_290:Ppersica_LTRretrotransposon353;Cluster=Prunusclust001207;CLASS_I_LTR_copia;
Pp01	TEannotationCRAG	soloLTR	2149247	2151096	.	.	.	ID=TE_291:Ppersica_LTRretrotransposon440;Cluster=Prunusclust001224;CLASS_I_LTR_unclassified;
Pp01	TEannotationCRAG	soloLTR	2166587	2167135	.	.	.	ID=TE_292:Ppersica_LTRretrotransposon3254;Cluster=Prunusclust001552;CLASS_I_LTR_unclassified;
Pp01	TEannotationCRAG	MITE	2175115	2175682	3.2	-	.	ID=TE_293:SE320300058fam56_601;8;CLASS_II_MITE
Pp01	TEannotationCRAG	REPET_coding	2182204	2182791	0.0	+	.	ID=TE_294:ms49506_Pp01_Tedenovo5814;Target=Tedenovo5814;ClassII_TIR
Pp01	TEannotationCRAG	MITE	2187124	2187534	21.4	-	.	ID=TE_295:SE320500095fam87_443;19;CLASS_II_MITE
Pp01	TEannotationCRAG	setA_Full_LTR	2205766	2210443	.	-	.	ID=TE_296:Ppersica_LTRretrotransposon51;Cluster=Prunusclust000160;CLASS_I_LTR_copia;My=0;
Pp01	TEannotationCRAG	MITE	2224525	2225116	2.8	-	.	ID=TE_297:SE320300058fam56_601;8;CLASS_II_MITE
Pp01	TEannotationCRAG	MITE	2252227	2252461	17.9	-	.	ID=TE_298:Prupefam5_241;24;CLASS_II_MITE
Pp01	TEannotationCRAG	MITE	2256660	2257002	7	-	.	ID=TE_299:SE320200071fam68_368;10;CLASS_II_MITE
Pp01	TEannotationCRAG	MITE	2259463	2259681	12.6	-	.	ID=TE_300:Prupefam5_241;21;CLASS_II_MITE
Pp01	TEannotationCRAG	MITE	2259610	2259834	18.8	-	.	ID=TE_301:Prupefam5_241;19;CLASS_II_MITE
Pp01	TEannotationCRAG	MITE	2259762	2259986	15.2	-	.	ID=TE_302:Prupefam5_241;19;CLASS_II_MITE
Pp01	TEannotationCRAG	MITE	2260273	2260500	16.4	-	.	ID=TE_303:Prupefam5_241;23;CLASS_II_MITE
Pp01	TEannotationCRAG	MITE	2267268	2267485	18.1	-	.	ID=TE_304:Prupefam5_241;19;CLASS_II_MITE
Pp01	TEannotationCRAG	truncated_LTR	2267829	2269263	.	.	.	ID=TE_305:Ppersica_LTRretrotransposon1021;Cluster=Prunusclust001295;CLASS_I_LTR_unclassified;
Pp01	TEannotationCRAG	MITE	2268482	2268731	20.7	-	.	ID=TE_306:Prupefam5_241;19;CLASS_II_MITE
Pp01	TEannotationCRAG	MITE	2270315	2270540	20.1	+	.	ID=TE_307:Prupefam5_241;11;CLASS_II_MITE
Pp01	TEannotationCRAG	soloLTR	2284923	2285272	.	.	.	ID=TE_308:Ppersica_LTRretrotransposon3769;Cluster=Prunusclust000050;CLASS_I_LTR_gypsy;
Pp01	TEannotationCRAG	REPET_coding	2294033	2298051	0.0	-	.	ID=TE_309:ms34033_Pp01_Tedenovo8772;Target=Tedenovo8772;ClassII_TIR
Pp01	TEannotationCRAG	REPET_coding	2294086	2297859	0.0	+	.	ID=TE_310:ms34123_Pp01_Tedenovo11681;Target=Tedenovo11681;ClassII_TIR
Pp01	TEannotationCRAG	truncated_LTR	2296344	2297865	.	.	.	ID=TE_311:Ppersica_LTRretrotransposon2044;Cluster=Prunusclust001387;CLASS_I_LTR_copia;
Pp01	TEannotationCRAG	soloLTR	2314338	2314665	.	.	.	ID=TE_312:Ppersica_LTRretrotransposon1126;Cluster=Prunusclust000016;CLASS_I_LTR_copia;
Pp01	TEannotationCRAG	soloLTR	2329600	2329988	.	.	.	ID=TE_313:Ppersica_LTRretrotransposon1668;Cluster=Prunusclust000124;CLASS_I_LTR_unclassified;
Pp01	TEannotationCRAG	MITE	2352628	2353091	12.8	-	.	ID=TE_314:SE320200044fam47_498;10;CLASS_II_MITE
Pp01	TEannotationCRAG	MITE	2355201	2355734	12.6	-	.	ID=TE_315:SE320500118fam103_507;3;CLASS_II_MITE
Pp01	TEannotationCRAG	MITE	2395115	2395545	21.6	+	.	ID=TE_316:SE320500095fam87_443;1;CLASS_II_MITE
Pp01	TEannotationCRAG	MITE	2406010	2406430	11.4	+	.	ID=TE_317:SE320600034fam39_419;1;CLASS_II_MITE
Pp01	TEannotationCRAG	soloLTR	2406151	2406440	.	.	.	ID=TE_318:Ppersica_LTRretrotransposon2281;Cluster=Prunusclust001427;CLASS_I_LTR_unclassified;
Pp01	TEannotationCRAG	REPET_coding	2412960	2422072	0.0	+	.	ID=TE_319:ms34175_Pp01_Tedenovo10114;Target=Tedenovo10114;ClassII_TIR
Pp01	TEannotationCRAG	soloLTR	2432489	2432726	.	.	.	ID=TE_320:Pdulcis26_LTRretrotransposon1236;Cluster=Prunusclust000837;CLASS_I_LTR_unclassified;
Pp01	TEannotationCRAG	MITE	2445675	2446242	29.8	+	.	ID=TE_321:SE320300058fam56_601;9;CLASS_II_MITE
Pp01	TEannotationCRAG	soloLTR	2453307	2453714	.	.	.	ID=TE_322:Ppersica_LTRretrotransposon1224;Cluster=Prunusclust000138;CLASS_I_LTR_unclassified;
Pp01	TEannotationCRAG	setA_Full_LTR	2486147	2491192	.	-	.	ID=TE_323:Ppersica_LTRretrotransposon55;Cluster=Prunusclust000115;CLASS_I_LTR_copia;My=3.7607241598;
Pp01	TEannotationCRAG	truncated_LTR	2493634	2499195	.	.	.	ID=TE_324:Ppersica_LTRretrotransposon4571;Cluster=Prunusclust001708;CLASS_I_LTR_gypsy;
Pp01	TEannotationCRAG	REPET_coding	2493637	2499398	0.0	+	.	ID=TE_325:ms26287_Pp01_Tedenovo8602;Target=Tedenovo8602;ClassII_TIR
Pp01	TEannotationCRAG	truncated_LTR	2509709	2512230	.	.	.	ID=TE_326:Ppersica_LTRretrotransposon56;Cluster=Prunusclust001180;CLASS_I_LTR_unclassified;
Pp01	TEannotationCRAG	soloLTR	2512229	2512624	.	.	.	ID=TE_327:Ppersica_LTRretrotransposon4948;Cluster=Prunusclust000048;CLASS_I_LTR_copia;
Pp01	TEannotationCRAG	soloLTR	2514631	2514802	.	.	.	ID=TE_328:Ppersica_LTRretrotransposon5004;Cluster=Prunusclust001763;CLASS_I_LTR_copia;
Pp01	TEannotationCRAG	soloLTR	2514902	2515269	.	.	.	ID=TE_329:Ppersica_LTRretrotransposon4588;Cluster=Prunusclust000018;CLASS_I_LTR_copia;
Pp01	TEannotationCRAG	setA_Full_LTR	2515408	2524339	.	-	.	ID=TE_330:Ppersica_LTRretrotransposon56;Cluster=Prunusclust001180;CLASS_I_LTR_unclassified;My=3.4564812161;
Pp01	TEannotationCRAG	MITE	2524813	2525340	13	-	.	ID=TE_331:SE320200090fam82_541;6;CLASS_II_MITE
Pp01	TEannotationCRAG	REPET_coding	2526337	2539914	0.0	+	.	ID=TE_332:ms70991_Pp01_Tedenovo9071;Target=Tedenovo9071;ClassII_TIR
Pp01	TEannotationCRAG	soloLTR	2526338	2527388	.	.	.	ID=TE_333:Ppersica_LTRretrotransposon746;Cluster=Prunusclust001275;CLASS_I_LTR_unclassified;
Pp01	TEannotationCRAG	truncated_LTR	2526341	2535037	.	.	.	ID=TE_334:Ppersica_LTRretrotransposon4571;Cluster=Prunusclust001708;CLASS_I_LTR_gypsy;
Pp01	TEannotationCRAG	truncated_LTR	2532167	2537050	.	.	.	ID=TE_335:Ppersica_LTRretrotransposon3464;Cluster=Prunusclust001572;CLASS_I_LTR_unclassified;
Pp01	TEannotationCRAG	MITE	2548647	2548859	24.1	-	.	ID=TE_336:SE320200039fam43_221;8;CLASS_II_MITE
Pp01	TEannotationCRAG	soloLTR	2549470	2549747	.	.	.	ID=TE_337:Pdulcis26_LTRretrotransposon77;Cluster=Prunusclust000387;CLASS_I_LTR_unclassified;
Pp01	TEannotationCRAG	soloLTR	2552410	2552644	.	.	.	ID=TE_338:Ppersica_LTRretrotransposon43;Cluster=Prunusclust001178;CLASS_I_LTR_unclassified;
Pp01	TEannotationCRAG	REPET_coding	2555725	2557070	0.0	+	.	ID=TE_339:ms70997_Pp01_Tedenovo2111;Target=Tedenovo2111;ClassII_TIR
Pp01	TEannotationCRAG	truncated_LTR	2557187	2557987	.	.	.	ID=TE_340:Ppersica_LTRretrotransposon4300;Cluster=Prunusclust001669;CLASS_I_LTR_unclassified;
Pp01	TEannotationCRAG	soloLTR	2559717	2559923	.	.	.	ID=TE_341:Pdulcis26_LTRretrotransposon595;Cluster=Prunusclust000082;CLASS_I_LTR_copia;
Pp01	TEannotationCRAG	MITE	2561714	2562049	14.9	+	.	ID=TE_342:SE320500145fam124_356;6;CLASS_II_MITE
Pp01	TEannotationCRAG	MITE	2564687	2565114	14.6	+	.	ID=TE_343:SE320600034fam39_419;1;CLASS_II_MITE
Pp01	TEannotationCRAG	soloLTR	2564835	2565114	.	.	.	ID=TE_344:Pdulcis26_LTRretrotransposon655;Cluster=Prunusclust000621;CLASS_I_LTR_unclassified;
Pp01	TEannotationCRAG	MITE	2565105	2565294	3.7	+	.	ID=TE_345:SE320600128fam110_207;3;CLASS_II_MITE
Pp01	TEannotationCRAG	truncated_LTR	2566643	2569018	.	.	.	ID=TE_346:Ppersica_LTRretrotransposon5224;Cluster=Prunusclust001798;CLASS_I_LTR_unclassified;
Pp01	TEannotationCRAG	soloLTR	2566645	2568490	.	.	.	ID=TE_347:Ppersica_LTRretrotransposon4550;Cluster=Prunusclust001704;CLASS_I_LTR_unclassified;
Pp01	TEannotationCRAG	REPET_coding	2571896	2572966	0.0	+	.	ID=TE_348:ms71028_Pp01_Tedenovo12120;Target=Tedenovo12120;ClassI_LINE
Pp01	TEannotationCRAG	soloLTR	2573051	2573272	.	.	.	ID=TE_349:Ppersica_LTRretrotransposon3321;Cluster=Prunusclust000128;CLASS_I_LTR_unclassified;
Pp01	TEannotationCRAG	MITE	2576272	2576610	21.4	+	.	ID=TE_350:SE320500017fam29_373;1;CLASS_II_MITE
Pp01	TEannotationCRAG	truncated_LTR	2583692	2587464	.	.	.	ID=TE_351:Ppersica_LTRretrotransposon5275;Cluster=Prunusclust001803;CLASS_I_LTR_unclassified;
Pp01	TEannotationCRAG	REPET_coding	2583705	2587801	0.0	-	.	ID=TE_352:ms33760_Pp01_Tedenovo9331;Target=Tedenovo9331;ClassII_TIR
Pp01	TEannotationCRAG	truncated_LTR	2584756	2587803	.	.	.	ID=TE_353:Ppersica_LTRretrotransposon5275;Cluster=Prunusclust001803;CLASS_I_LTR_unclassified;
Pp01	TEannotationCRAG	MITE	2622987	2623190	18.6	-	.	ID=TE_354:SE320200039fam43_221;11;CLASS_II_MITE
Pp01	TEannotationCRAG	MITE	2624488	2624872	10.1	-	.	ID=TE_355:SE320500145fam124_356;5;CLASS_II_MITE
Pp01	TEannotationCRAG	MITE	2627562	2627766	7.4	-	.	ID=TE_356:SE320600128fam110_207;3;CLASS_II_MITE
Pp01	TEannotationCRAG	soloLTR	2635742	2637230	.	.	.	ID=TE_357:Ppersica_LTRretrotransposon2503;Cluster=Prunusclust001455;CLASS_I_LTR_unclassified;
Pp01	TEannotationCRAG	REPET_coding	2638251	2640545	0.0	+	.	ID=TE_358:ms33776_Pp01_Tedenovo190;Target=Tedenovo190;ClassII_TIR
Pp01	TEannotationCRAG	truncated_LTR	2638274	2640545	.	.	.	ID=TE_359:Ppersica_LTRretrotransposon746;Cluster=Prunusclust001275;CLASS_I_LTR_unclassified;
Pp01	TEannotationCRAG	REPET_coding	2640650	2641883	0.0	+	.	ID=TE_360:ms161522_Pp01_Tedenovo8941;Target=Tedenovo8941;ClassII_TIR
Pp01	TEannotationCRAG	soloLTR	2646915	2647481	.	.	.	ID=TE_361:Ppersica_LTRretrotransposon1599;Cluster=Prunusclust001359;CLASS_I_LTR_unclassified;
Pp01	TEannotationCRAG	soloLTR	2651230	2651494	.	.	.	ID=TE_362:Ppersica_LTRretrotransposon582;Cluster=Prunusclust001248;CLASS_I_LTR_unclassified;
Pp01	TEannotationCRAG	REPET_coding	2652169	2653016	0.0	+	.	ID=TE_363:ms174228_Pp01_Tedenovo9753;Target=Tedenovo9753;ClassII_TIR
Pp01	TEannotationCRAG	soloLTR	2653003	2653308	.	.	.	ID=TE_364:Ppersica_LTRretrotransposon2701;Cluster=Prunusclust001483;CLASS_I_LTR_copia;
Pp01	TEannotationCRAG	REPET_coding	2660914	2661528	0.0	+	.	ID=TE_365:ms174271_Pp01_Tedenovo10265;Target=Tedenovo10265;ClassII_TIR
Pp01	TEannotationCRAG	REPET_coding	2664842	2665388	0.0	-	.	ID=TE_366:ms174284_Pp01_Tedenovo1217;Target=Tedenovo1217;ClassI_LINE
Pp01	TEannotationCRAG	soloLTR	2669930	2670221	.	.	.	ID=TE_367:Ppersica_LTRretrotransposon946;Cluster=Prunusclust001288;CLASS_I_LTR_unclassified;
Pp01	TEannotationCRAG	soloLTR	2671487	2672051	.	.	.	ID=TE_368:Pdulcis26_LTRretrotransposon1498;Cluster=Prunusclust000943;CLASS_I_LTR_copia;
Pp01	TEannotationCRAG	MITE	2695460	2695808	12.6	+	.	ID=TE_369:Prupefam16_363;1;CLASS_II_MITE
Pp01	TEannotationCRAG	MITE	2695868	2696216	11.5	+	.	ID=TE_370:Prupefam16_363;1;CLASS_II_MITE
Pp01	TEannotationCRAG	MITE	2702229	2702888	3.5	+	.	ID=TE_371:SE320500098fam89_639;1;CLASS_II_MITE
Pp01	TEannotationCRAG	REPET_coding	2706968	2709273	0.0	+	.	ID=TE_372:ms33856_Pp01_Tedenovo9998;Target=Tedenovo9998;ClassII_TIR
Pp01	TEannotationCRAG	soloLTR	2711476	2711774	.	.	.	ID=TE_373:Pdulcis26_LTRretrotransposon655;Cluster=Prunusclust000621;CLASS_I_LTR_unclassified;
Pp01	TEannotationCRAG	MITE	2711499	2711915	12.5	-	.	ID=TE_374:SE320600034fam39_419;1;CLASS_II_MITE
Pp01	TEannotationCRAG	soloLTR	2711933	2712237	.	.	.	ID=TE_375:Ppersica_LTRretrotransposon2281;Cluster=Prunusclust001427;CLASS_I_LTR_unclassified;
Pp01	TEannotationCRAG	MITE	2711957	2712378	11.7	-	.	ID=TE_376:SE320600034fam39_419;1;CLASS_II_MITE
Pp01	TEannotationCRAG	soloLTR	2712394	2712707	.	.	.	ID=TE_377:Ppersica_LTRretrotransposon2701;Cluster=Prunusclust001483;CLASS_I_LTR_copia;
Pp01	TEannotationCRAG	soloLTR	2719084	2719672	.	.	.	ID=TE_378:Pdulcis26_LTRretrotransposon520;Cluster=Prunusclust000024;CLASS_I_LTR_gypsy;
Pp01	TEannotationCRAG	setA_Full_LTR	2736885	2741696	.	.	.	ID=TE_379:Ppersica_LTRretrotransposon62;Cluster=Prunusclust001181;CLASS_I_LTR_unclassified;My=6.7692189625;
Pp01	TEannotationCRAG	REPET_coding	2760119	2762366	0.0	+	.	ID=TE_380:ms33833_Pp01_Tedenovo7316;Target=Tedenovo7316;ClassII_TIR
Pp01	TEannotationCRAG	soloLTR	2770434	2770817	.	.	.	ID=TE_381:Ppersica_LTRretrotransposon1775;Cluster=Prunusclust000030;CLASS_I_LTR_gypsy;
Pp01	TEannotationCRAG	setA_Full_LTR	2771273	2784848	.	-	.	ID=TE_382:Ppersica_LTRretrotransposon63;Cluster=Prunusclust000030;CLASS_I_LTR_gypsy;My=1.2235007958;
Pp01	TEannotationCRAG	setA_Full_LTR	2789279	2799625	.	+	.	ID=TE_383:Ppersica_LTRretrotransposon64;Cluster=Prunusclust000015;CLASS_I_LTR_gypsy;My=2.6661854379;
Pp01	TEannotationCRAG	soloLTR	2800868	2801783	.	.	.	ID=TE_384:Ppersica_LTRretrotransposon4200;Cluster=Prunusclust000024;CLASS_I_LTR_gypsy;
Pp01	TEannotationCRAG	soloLTR	2808790	2809005	.	.	.	ID=TE_385:Ppersica_LTRretrotransposon946;Cluster=Prunusclust001288;CLASS_I_LTR_unclassified;
Pp01	TEannotationCRAG	REPET_coding	2810058	2810389	0.0	-	.	ID=TE_386:ms33950_Pp01_Tedenovo11664;Target=Tedenovo11664;ClassII_TIR
Pp01	TEannotationCRAG	soloLTR	2819851	2820139	.	.	.	ID=TE_387:Ppersica_LTRretrotransposon3150;Cluster=Prunusclust001533;CLASS_I_LTR_unclassified;
Pp01	TEannotationCRAG	soloLTR	2825421	2825673	.	.	.	ID=TE_388:Ppersica_LTRretrotransposon2701;Cluster=Prunusclust001483;CLASS_I_LTR_copia;
Pp01	TEannotationCRAG	REPET_coding	2828216	2828565	0.0	+	.	ID=TE_389:ms33889_Pp01_Tedenovo10967;Target=Tedenovo10967;ClassI_LINE
Pp01	TEannotationCRAG	soloLTR	2831911	2832137	.	.	.	ID=TE_390:Ppersica_LTRretrotransposon1879;Cluster=Prunusclust000044;CLASS_I_LTR_copia;
Pp01	TEannotationCRAG	soloLTR	2832257	2832376	.	.	.	ID=TE_391:Ppersica_LTRretrotransposon5337;Cluster=Prunusclust001809;CLASS_I_LTR_unclassified;
Pp01	TEannotationCRAG	REPET_coding	2834304	2834677	0.0	+	.	ID=TE_392:ms33890_Pp01_Tedenovo10967;Target=Tedenovo10967;ClassI_LINE
Pp01	TEannotationCRAG	MITE	2834844	2835202	7	+	.	ID=TE_393:Prupefam16_363;6;CLASS_II_MITE
Pp01	TEannotationCRAG	soloLTR	2865443	2865678	.	.	.	ID=TE_394:Pdulcis26_LTRretrotransposon1236;Cluster=Prunusclust000837;CLASS_I_LTR_unclassified;
Pp01	TEannotationCRAG	soloLTR	2866053	2866377	.	.	.	ID=TE_395:Ppersica_LTRretrotransposon946;Cluster=Prunusclust001288;CLASS_I_LTR_unclassified;
Pp01	TEannotationCRAG	REPET_coding	2880455	2884349	0.0	-	.	ID=TE_396:ms33844_Pp01_Tedenovo8791;Target=Tedenovo8791;ClassII_TIR
Pp01	TEannotationCRAG	truncated_LTR	2880470	2884300	.	.	.	ID=TE_397:Ppersica_LTRretrotransposon1221;Cluster=Prunusclust001311;CLASS_I_LTR_unclassified;
Pp01	TEannotationCRAG	REPET_coding	2920921	2925003	0.0	+	.	ID=TE_398:ms108901_Pp01_Tedenovo8539;Target=Tedenovo8539;ClassII_TIR
Pp01	TEannotationCRAG	truncated_LTR	2921083	2924622	.	.	.	ID=TE_399:Ppersica_LTRretrotransposon5275;Cluster=Prunusclust001803;CLASS_I_LTR_unclassified;
Pp01	TEannotationCRAG	truncated_LTR	2921926	2925040	.	.	.	ID=TE_400:Ppersica_LTRretrotransposon5275;Cluster=Prunusclust001803;CLASS_I_LTR_unclassified;
Pp01	TEannotationCRAG	MITE	2960862	2961082	18.7	-	.	ID=TE_401:Prupefam5_241;10;CLASS_II_MITE
Pp01	TEannotationCRAG	MITE	2960912	2961140	19.9	-	.	ID=TE_402:Prupefam5_241;1;CLASS_II_MITE
Pp01	TEannotationCRAG	MITE	2960953	2961179	20.1	-	.	ID=TE_403:Prupefam5_241;10;CLASS_II_MITE
Pp01	TEannotationCRAG	MITE	2960976	2961209	22.5	+	.	ID=TE_404:Prupefam5_241;1;CLASS_II_MITE
Pp01	TEannotationCRAG	MITE	2961043	2961267	18.8	-	.	ID=TE_405:Prupefam5_241;10;CLASS_II_MITE
Pp01	TEannotationCRAG	MITE	2961092	2961314	18.8	-	.	ID=TE_406:Prupefam5_241;10;CLASS_II_MITE
Pp01	TEannotationCRAG	soloLTR	2962217	2962701	.	.	.	ID=TE_407:Ppersica_LTRretrotransposon43;Cluster=Prunusclust001178;CLASS_I_LTR_unclassified;
Pp01	TEannotationCRAG	MITE	2970494	2970980	10.5	+	.	ID=TE_408:SE320500118fam103_507;3;CLASS_II_MITE
Pp01	TEannotationCRAG	MITE	2973509	2973881	10.6	-	.	ID=TE_409:SE320200071fam68_368;9;CLASS_II_MITE
Pp01	TEannotationCRAG	soloLTR	2973513	2973880	.	.	.	ID=TE_410:Pdulcis26_LTRretrotransposon905;Cluster=Prunusclust000715;CLASS_I_LTR_copia;
Pp01	TEannotationCRAG	MITE	2993956	2994322	1.6	+	.	ID=TE_411:SE320200071fam68_368;1;CLASS_II_MITE
Pp01	TEannotationCRAG	soloLTR	2993965	2994312	.	.	.	ID=TE_412:Pdulcis26_LTRretrotransposon307;Cluster=Prunusclust000471;CLASS_I_LTR_unclassified;
Pp01	TEannotationCRAG	soloLTR	2995722	2995940	.	.	.	ID=TE_413:Pdulcis26_LTRretrotransposon655;Cluster=Prunusclust000621;CLASS_I_LTR_unclassified;
Pp01	TEannotationCRAG	setA_Full_LTR	2997651	3001987	.	-	.	ID=TE_414:Ppersica_LTRretrotransposon68;Cluster=Prunusclust000005;CLASS_I_LTR_copia;My=16.8927597031;
Pp01	TEannotationCRAG	MITE	3010055	3010636	2.4	+	.	ID=TE_415:SE320300058fam56_601;9;CLASS_II_MITE
Pp01	TEannotationCRAG	MITE	3022186	3022772	2.6	-	.	ID=TE_416:SE320300025fam34_595;6;CLASS_II_MITE
Pp01	TEannotationCRAG	MITE	3027404	3027766	7.7	+	.	ID=TE_417:Prupefam16_363;2;CLASS_II_MITE
Pp01	TEannotationCRAG	soloLTR	3045147	3045411	.	.	.	ID=TE_418:Pdulcis26_LTRretrotransposon689;Cluster=Prunusclust000137;CLASS_I_LTR_copia;
Pp01	TEannotationCRAG	soloLTR	3054206	3054441	.	.	.	ID=TE_419:Ppersica_LTRretrotransposon3097;Cluster=Prunusclust001530;CLASS_I_LTR_unclassified;
Pp01	TEannotationCRAG	MITE	3056586	3056988	10	-	.	ID=TE_420:SE320500060fam58_391;1;CLASS_II_MITE
Pp01	TEannotationCRAG	soloLTR	3069010	3070872	.	.	.	ID=TE_421:Ppersica_LTRretrotransposon2153;Cluster=Prunusclust001402;CLASS_I_LTR_gypsy;
Pp01	TEannotationCRAG	soloLTR	3080876	3081152	.	.	.	ID=TE_422:Pdulcis26_LTRretrotransposon1765;Cluster=Prunusclust001045;CLASS_I_LTR_unclassified;
Pp01	TEannotationCRAG	MITE	3080876	3081265	10.5	-	.	ID=TE_423:SE320600034fam39_419;29;CLASS_II_MITE
Pp01	TEannotationCRAG	MITE	3083987	3084239	13.4	+	.	ID=TE_424:SE320300164fam138_277;6;CLASS_II_MITE
Pp01	TEannotationCRAG	soloLTR	3086569	3087027	.	.	.	ID=TE_425:Ppersica_LTRretrotransposon4457;Cluster=Prunusclust000009;CLASS_I_LTR_copia;
Pp01	TEannotationCRAG	soloLTR	3091498	3091586	.	.	.	ID=TE_426:Ppersica_LTRretrotransposon4969;Cluster=Prunusclust000009;CLASS_I_LTR_copia;
Pp01	TEannotationCRAG	truncated_LTR	3092016	3095287	.	.	.	ID=TE_427:Ppersica_LTRretrotransposon71;Cluster=Prunusclust001182;CLASS_I_LTR_unclassified;
Pp01	TEannotationCRAG	setA_Full_LTR	3098220	3107310	.	+	.	ID=TE_428:Ppersica_LTRretrotransposon71;Cluster=Prunusclust001182;CLASS_I_LTR_unclassified;My=3.9689964233;
Pp01	TEannotationCRAG	MITE	3101178	3101599	10.1	+	.	ID=TE_429:SE320600001fam17_387;1;CLASS_II_MITE
Pp01	TEannotationCRAG	MITE	3106210	3106614	3.5	-	.	ID=TE_430:SE320600034fam39_419;11;CLASS_II_MITE
Pp01	TEannotationCRAG	soloLTR	3110840	3111256	.	.	.	ID=TE_431:Ppersica_LTRretrotransposon5013;Cluster=Prunusclust001765;CLASS_I_LTR_gypsy;
Pp01	TEannotationCRAG	REPET_coding	3120529	3130961	0.0	-	.	ID=TE_432:ms83034_Pp01_Tedenovo10494;Target=Tedenovo10494;ClassII_Helitron
Pp01	TEannotationCRAG	REPET_coding	3122477	3129524	0.0	+	.	ID=TE_433:ms82994_Pp01_Tedenovo8864;Target=Tedenovo8864;ClassII_TIR
Pp01	TEannotationCRAG	MITE	3139428	3139904	0	+	.	ID=TE_434:SE320500008fam24_477;1;CLASS_II_MITE
Pp01	TEannotationCRAG	soloLTR	3140262	3140383	.	.	.	ID=TE_435:Ppersica_LTRretrotransposon5337;Cluster=Prunusclust001809;CLASS_I_LTR_unclassified;
Pp01	TEannotationCRAG	soloLTR	3140502	3140600	.	.	.	ID=TE_436:Ppersica_LTRretrotransposon5337;Cluster=Prunusclust001809;CLASS_I_LTR_unclassified;
Pp01	TEannotationCRAG	truncated_LTR	3142800	3143952	.	.	.	ID=TE_437:Ppersica_LTRretrotransposon5138;Cluster=Prunusclust000295;CLASS_I_LTR_gypsy;
Pp01	TEannotationCRAG	MITE	3154150	3154512	1.7	-	.	ID=TE_438:SE320200071fam68_368;5;CLASS_II_MITE
Pp01	TEannotationCRAG	soloLTR	3154158	3154505	.	.	.	ID=TE_439:Ppersica_LTRretrotransposon3956;Cluster=Prunusclust000121;CLASS_I_LTR_copia;
Pp01	TEannotationCRAG	MITE	3155870	3156221	7.7	-	.	ID=TE_440:SE320500138fam120_385;3;CLASS_II_MITE
Pp01	TEannotationCRAG	truncated_LTR	3161842	3168041	.	.	.	ID=TE_441:Ppersica_LTRretrotransposon3876;Cluster=Prunusclust001607;CLASS_I_LTR_unclassified;
Pp01	TEannotationCRAG	soloLTR	3169045	3169603	.	.	.	ID=TE_442:Ppersica_LTRretrotransposon3876;Cluster=Prunusclust001607;CLASS_I_LTR_unclassified;
Pp01	TEannotationCRAG	MITE	3171374	3171852	11.2	+	.	ID=TE_443:SE320500016fam28_479;1;CLASS_II_MITE
Pp01	TEannotationCRAG	MITE	3180285	3180647	0.8	+	.	ID=TE_444:SE320200071fam68_368;1;CLASS_II_MITE
Pp01	TEannotationCRAG	soloLTR	3180293	3180640	.	.	.	ID=TE_445:Pdulcis26_LTRretrotransposon307;Cluster=Prunusclust000471;CLASS_I_LTR_unclassified;
Pp01	TEannotationCRAG	soloLTR	3181532	3181741	.	.	.	ID=TE_446:Pdulcis26_LTRretrotransposon1087;Cluster=Prunusclust000788;CLASS_I_LTR_copia;
Pp01	TEannotationCRAG	REPET_coding	3181832	3183258	0.0	+	.	ID=TE_447:ms33556_Pp01_Tedenovo1704;Target=Tedenovo1704;ClassII_TIR
Pp01	TEannotationCRAG	truncated_LTR	3183258	3185835	.	.	.	ID=TE_448:Ppersica_LTRretrotransposon3205;Cluster=Prunusclust000144;CLASS_I_LTR_copia;
Pp01	TEannotationCRAG	REPET_coding	3185975	3186531	0.0	+	.	ID=TE_449:ms33560_Pp01_Tedenovo4942;Target=Tedenovo4942;ClassI_SINE
Pp01	TEannotationCRAG	MITE	3188635	3189232	19.6	-	.	ID=TE_450:SE320500098fam89_639;1;CLASS_II_MITE
Pp01	TEannotationCRAG	truncated_LTR	3206971	3209384	.	.	.	ID=TE_451:Ppersica_LTRretrotransposon1662;Cluster=Prunusclust001369;CLASS_I_LTR_copia;
Pp01	TEannotationCRAG	soloLTR	3206979	3209384	.	.	.	ID=TE_452:Ppersica_LTRretrotransposon1662;Cluster=Prunusclust001369;CLASS_I_LTR_copia;
Pp01	TEannotationCRAG	soloLTR	3214690	3215000	.	.	.	ID=TE_453:Ppersica_LTRretrotransposon5228;Cluster=Prunusclust000205;CLASS_I_LTR_copia;
Pp01	TEannotationCRAG	MITE	3224000	3224401	14.6	+	.	ID=TE_454:SE320500117fam102_413;3;CLASS_II_MITE
Pp01	TEannotationCRAG	MITE	3224980	3225452	11.2	+	.	ID=TE_455:SE320500116fam101_488;4;CLASS_II_MITE
Pp01	TEannotationCRAG	MITE	3235793	3236149	12.5	+	.	ID=TE_456:SE320500166fam140_341;3;CLASS_II_MITE
Pp01	TEannotationCRAG	soloLTR	3262538	3262832	.	.	.	ID=TE_457:Ppersica_LTRretrotransposon946;Cluster=Prunusclust001288;CLASS_I_LTR_unclassified;
Pp01	TEannotationCRAG	soloLTR	3303445	3305320	.	.	.	ID=TE_458:Ppersica_LTRretrotransposon163;Cluster=Prunusclust001188;CLASS_I_LTR_copia;
Pp01	TEannotationCRAG	soloLTR	3305822	3306027	.	.	.	ID=TE_459:Pdulcis26_LTRretrotransposon1723;Cluster=Prunusclust001028;CLASS_I_LTR_unclassified;
Pp01	TEannotationCRAG	truncated_LTR	3305835	3306690	.	.	.	ID=TE_460:Ppersica_LTRretrotransposon1599;Cluster=Prunusclust001359;CLASS_I_LTR_unclassified;
Pp01	TEannotationCRAG	soloLTR	3306125	3306501	.	.	.	ID=TE_461:Pdulcis26_LTRretrotransposon1723;Cluster=Prunusclust001028;CLASS_I_LTR_unclassified;
Pp01	TEannotationCRAG	MITE	3308111	3308351	21.1	-	.	ID=TE_462:Prupefam5_241;4;CLASS_II_MITE
Pp01	TEannotationCRAG	MITE	3313776	3314040	14.9	-	.	ID=TE_463:Prupefam5_241;10;CLASS_II_MITE
Pp01	TEannotationCRAG	MITE	3363923	3364300	11.4	+	.	ID=TE_464:SE320500139fam121_381;1;CLASS_II_MITE
Pp01	TEannotationCRAG	MITE	3368746	3369054	0	-	.	ID=TE_465:SE320300111fam96_309;1;CLASS_II_MITE
Pp01	TEannotationCRAG	soloLTR	3373512	3373750	.	.	.	ID=TE_466:Ppersica_LTRretrotransposon43;Cluster=Prunusclust001178;CLASS_I_LTR_unclassified;
Pp01	TEannotationCRAG	REPET_coding	3377482	3378322	0.0	-	.	ID=TE_467:ms33575_Pp01_Tedenovo11146;Target=Tedenovo11146;ClassII_TIR
Pp01	TEannotationCRAG	soloLTR	3379829	3381284	.	.	.	ID=TE_468:Ppersica_LTRretrotransposon1775;Cluster=Prunusclust000030;CLASS_I_LTR_gypsy;
Pp01	TEannotationCRAG	MITE	3401942	3402170	18.4	-	.	ID=TE_469:Prupefam5_241;19;CLASS_II_MITE
Pp01	TEannotationCRAG	REPET_coding	3424490	3424813	0.0	-	.	ID=TE_470:ms71465_Pp01_Tedenovo11681;Target=Tedenovo11681;ClassII_TIR
Pp01	TEannotationCRAG	REPET_coding	3424814	3426211	0.0	-	.	ID=TE_471:ms71458_Pp01_Tedenovo10343;Target=Tedenovo10343;ClassII_TIR
Pp01	TEannotationCRAG	REPET_coding	3424844	3425967	0.0	-	.	ID=TE_472:ms71466_Pp01_Tedenovo11681;Target=Tedenovo11681;ClassII_TIR
Pp01	TEannotationCRAG	soloLTR	3453722	3453943	.	.	.	ID=TE_473:Ppersica_LTRretrotransposon1876;Cluster=Prunusclust001381;CLASS_I_LTR_unclassified;
Pp01	TEannotationCRAG	soloLTR	3472328	3472490	.	.	.	ID=TE_474:Pdulcis26_LTRretrotransposon789;Cluster=Prunusclust000675;CLASS_I_LTR_unclassified;
Pp01	TEannotationCRAG	soloLTR	3474868	3476171	.	.	.	ID=TE_475:Ppersica_LTRretrotransposon484;Cluster=Prunusclust000030;CLASS_I_LTR_gypsy;
Pp01	TEannotationCRAG	MITE	3483240	3483682	18.1	-	.	ID=TE_476:SE320500116fam101_488;3;CLASS_II_MITE
Pp01	TEannotationCRAG	soloLTR	3495764	3495876	.	.	.	ID=TE_477:Ppersica_LTRretrotransposon4892;Cluster=Prunusclust001745;CLASS_I_LTR_gypsy;
Pp01	TEannotationCRAG	setA_Full_LTR	3502118	3507189	.	-	.	ID=TE_478:Ppersica_LTRretrotransposon75;Cluster=Prunusclust000041;CLASS_I_LTR_copia;My=1.6077392053;
Pp01	TEannotationCRAG	MITE	3529300	3529639	16.2	+	.	ID=TE_479:SE320500145fam124_356;5;CLASS_II_MITE
Pp01	TEannotationCRAG	setA_Full_LTR	3546539	3553345	.	-	.	ID=TE_480:Ppersica_LTRretrotransposon77;Cluster=Prunusclust000021;CLASS_I_LTR_copia;My=2.7992210769;
Pp01	TEannotationCRAG	soloLTR	3567680	3567969	.	.	.	ID=TE_481:Ppersica_LTRretrotransposon946;Cluster=Prunusclust001288;CLASS_I_LTR_unclassified;
Pp01	TEannotationCRAG	MITE	3571215	3571698	18.3	-	.	ID=TE_482:SE320500116fam101_488;3;CLASS_II_MITE
Pp01	TEannotationCRAG	MITE	3574178	3574664	13.2	+	.	ID=TE_483:SE320500116fam101_488;1;CLASS_II_MITE
Pp01	TEannotationCRAG	MITE	3575215	3575752	28.8	+	.	ID=TE_484:SE320300066fam64_588;9;CLASS_II_MITE
Pp01	TEannotationCRAG	truncated_LTR	3581702	3584275	.	.	.	ID=TE_485:Ppersica_LTRretrotransposon2148;Cluster=Prunusclust000076;CLASS_I_LTR_gypsy;
Pp01	TEannotationCRAG	soloLTR	3625979	3626537	.	.	.	ID=TE_486:Pdulcis26_LTRretrotransposon1914;Cluster=Prunusclust000276;CLASS_I_LTR_gypsy;
Pp01	TEannotationCRAG	setA_Full_LTR	3626990	3633476	.	+	.	ID=TE_487:Ppersica_LTRretrotransposon80;Cluster=Prunusclust001183;CLASS_I_LTR_copia;My=15.9284596423;
Pp01	TEannotationCRAG	soloLTR	3641838	3642487	.	.	.	ID=TE_488:Ppersica_LTRretrotransposon2046;Cluster=Prunusclust000024;CLASS_I_LTR_gypsy;
Pp01	TEannotationCRAG	REPET_coding	3659515	3660883	0.0	-	.	ID=TE_489:ms33399_Pp01_Tedenovo11334;Target=Tedenovo11334;ClassI_LINE
Pp01	TEannotationCRAG	setA_Full_LTR	3664265	3669980	.	-	.	ID=TE_490:Ppersica_LTRretrotransposon82;Cluster=Prunusclust000116;CLASS_I_LTR_gypsy;My=2.8764074605;
Pp01	TEannotationCRAG	MITE	3671602	3672267	6	-	.	ID=TE_491:SE320500098fam89_639;1;CLASS_II_MITE
Pp01	TEannotationCRAG	REPET_coding	3685556	3686556	0.0	-	.	ID=TE_492:ms33370_Pp01_Tedenovo1536;Target=Tedenovo1536;ClassII_TIR
Pp01	TEannotationCRAG	MITE	3686607	3686968	11.3	+	.	ID=TE_493:Prupefam16_363;1;CLASS_II_MITE
Pp01	TEannotationCRAG	MITE	3686969	3687349	12.4	-	.	ID=TE_494:SE320500162fam136_381;1;CLASS_II_MITE
Pp01	TEannotationCRAG	MITE	3693155	3693581	10.1	+	.	ID=TE_495:SE320500151fam128_468;4;CLASS_II_MITE
Pp01	TEannotationCRAG	truncated_LTR	3694912	3697146	.	.	.	ID=TE_496:Ppersica_LTRretrotransposon2456;Cluster=Prunusclust000018;CLASS_I_LTR_copia;
Pp01	TEannotationCRAG	MITE	3701164	3701383	9.1	+	.	ID=TE_497:SE320200026fam35_232;4;CLASS_II_MITE
Pp01	TEannotationCRAG	MITE	3701421	3701836	11.3	+	.	ID=TE_498:SE320600034fam39_419;1;CLASS_II_MITE
Pp01	TEannotationCRAG	soloLTR	3701562	3701836	.	.	.	ID=TE_499:Ppersica_LTRretrotransposon2281;Cluster=Prunusclust001427;CLASS_I_LTR_unclassified;
Pp01	TEannotationCRAG	soloLTR	3701943	3702222	.	.	.	ID=TE_500:Ppersica_LTRretrotransposon2281;Cluster=Prunusclust001427;CLASS_I_LTR_unclassified;
Pp01	TEannotationCRAG	truncated_LTR	3712284	3714199	.	.	.	ID=TE_501:Ppersica_LTRretrotransposon1659;Cluster=Prunusclust001368;CLASS_I_LTR_copia;
Pp01	TEannotationCRAG	MITE	3713414	3713874	3	+	.	ID=TE_502:Prupefam9_463;1;CLASS_II_MITE
Pp01	TEannotationCRAG	soloLTR	3714241	3714402	.	.	.	ID=TE_503:Pdulcis26_LTRretrotransposon750;Cluster=Prunusclust000662;CLASS_I_LTR_unclassified;
Pp01	TEannotationCRAG	MITE	3717491	3718080	0.5	+	.	ID=TE_504:SE320300025fam34_595;9;CLASS_II_MITE
Pp01	TEannotationCRAG	MITE	3722669	3723071	19.2	+	.	ID=TE_505:SE320500095fam87_443;3;CLASS_II_MITE
Pp01	TEannotationCRAG	MITE	3723333	3723597	25.9	+	.	ID=TE_506:SE320500160fam134_291;7;CLASS_II_MITE
Pp01	TEannotationCRAG	soloLTR	3736241	3736543	.	.	.	ID=TE_507:Ppersica_LTRretrotransposon946;Cluster=Prunusclust001288;CLASS_I_LTR_unclassified;
Pp01	TEannotationCRAG	REPET_coding	3737937	3738439	0.0	-	.	ID=TE_508:ms33313_Pp01_Tedenovo10374;Target=Tedenovo10374;ClassII_TIR
Pp01	TEannotationCRAG	soloLTR	3739876	3740106	.	.	.	ID=TE_509:Ppersica_LTRretrotransposon3476;Cluster=Prunusclust001575;CLASS_I_LTR_unclassified;
Pp01	TEannotationCRAG	MITE	3741486	3742050	4.3	+	.	ID=TE_510:SE320300025fam34_595;7;CLASS_II_MITE
Pp01	TEannotationCRAG	soloLTR	3747383	3747949	.	.	.	ID=TE_511:Ppersica_LTRretrotransposon3150;Cluster=Prunusclust001533;CLASS_I_LTR_unclassified;
Pp01	TEannotationCRAG	soloLTR	3751604	3751856	.	.	.	ID=TE_512:Pdulcis26_LTRretrotransposon1711;Cluster=Prunusclust001023;CLASS_I_LTR_unclassified;
Pp01	TEannotationCRAG	truncated_LTR	3754744	3757800	.	.	.	ID=TE_513:Ppersica_LTRretrotransposon662;Cluster=Prunusclust000135;CLASS_I_LTR_copia;
Pp01	TEannotationCRAG	truncated_LTR	3755989	3758078	.	.	.	ID=TE_514:Ppersica_LTRretrotransposon192;Cluster=Prunusclust000306;CLASS_I_LTR_copia;
Pp01	TEannotationCRAG	truncated_LTR	3759865	3761368	.	.	.	ID=TE_515:Ppersica_LTRretrotransposon4011;Cluster=Prunusclust001631;CLASS_I_LTR_copia;
Pp01	TEannotationCRAG	MITE	3763125	3763345	17	-	.	ID=TE_516:Prupefam5_241;12;CLASS_II_MITE
Pp01	TEannotationCRAG	MITE	3764832	3765071	20.2	+	.	ID=TE_517:Prupefam5_241;12;CLASS_II_MITE
Pp01	TEannotationCRAG	MITE	3775005	3775211	1.9	-	.	ID=TE_518:SE320600128fam110_207;1;CLASS_II_MITE
Pp01	TEannotationCRAG	REPET_coding	3784505	3785043	0.0	-	.	ID=TE_519:ms91993_Pp01_Tedenovo12421;Target=Tedenovo12421;ClassII_TIR
Pp01	TEannotationCRAG	setA_Full_LTR	3825179	3831448	.	+	.	ID=TE_520:Ppersica_LTRretrotransposon86;Cluster=Prunusclust000249;CLASS_I_LTR_unclassified;My=5.3824408857;
Pp01	TEannotationCRAG	MITE	3835526	3835926	17.9	+	.	ID=TE_521:SE320200171fam144_403;10;CLASS_II_MITE
Pp01	TEannotationCRAG	soloLTR	3849389	3849956	.	.	.	ID=TE_522:Ppersica_LTRretrotransposon946;Cluster=Prunusclust001288;CLASS_I_LTR_unclassified;
Pp01	TEannotationCRAG	soloLTR	3857048	3857294	.	.	.	ID=TE_523:Pdulcis26_LTRretrotransposon797;Cluster=Prunusclust000180;CLASS_I_LTR_unclassified;
Pp01	TEannotationCRAG	MITE	3860915	3861441	13	-	.	ID=TE_524:SE320200090fam82_541;8;CLASS_II_MITE
Pp01	TEannotationCRAG	MITE	3861933	3862353	12.7	+	.	ID=TE_525:SE320600034fam39_419;1;CLASS_II_MITE
Pp01	TEannotationCRAG	soloLTR	3862074	3862377	.	.	.	ID=TE_526:Pdulcis26_LTRretrotransposon655;Cluster=Prunusclust000621;CLASS_I_LTR_unclassified;
Pp01	TEannotationCRAG	REPET_coding	3864160	3866847	0.0	+	.	ID=TE_527:ms91982_Pp01_Tedenovo8791;Target=Tedenovo8791;ClassII_TIR
Pp01	TEannotationCRAG	setA_Full_LTR	3871389	3876430	.	-	.	ID=TE_528:Ppersica_LTRretrotransposon89;Cluster=Prunusclust000009;CLASS_I_LTR_copia;My=6.6543348507;
Pp01	TEannotationCRAG	MITE	3877124	3877619	17.7	-	.	ID=TE_529:SE320500116fam101_488;5;CLASS_II_MITE
Pp01	TEannotationCRAG	soloLTR	3878891	3879259	.	.	.	ID=TE_530:Ppersica_LTRretrotransposon4728;Cluster=Prunusclust000163;CLASS_I_LTR_unclassified;
Pp01	TEannotationCRAG	soloLTR	3880819	3881835	.	.	.	ID=TE_531:Ppersica_LTRretrotransposon4571;Cluster=Prunusclust001708;CLASS_I_LTR_gypsy;
Pp01	TEannotationCRAG	REPET_coding	3883656	3892117	0.0	+	.	ID=TE_532:ms127801_Pp01_Tedenovo226;Target=Tedenovo226;ClassII_TIR
Pp01	TEannotationCRAG	truncated_LTR	3885933	3890185	.	.	.	ID=TE_533:Ppersica_LTRretrotransposon3464;Cluster=Prunusclust001572;CLASS_I_LTR_unclassified;
Pp01	TEannotationCRAG	truncated_LTR	3885933	3890834	.	.	.	ID=TE_534:Ppersica_LTRretrotransposon3464;Cluster=Prunusclust001572;CLASS_I_LTR_unclassified;
Pp01	TEannotationCRAG	setA_Full_LTR	3894840	3899825	.	-	.	ID=TE_535:Ppersica_LTRretrotransposon90;Cluster=Prunusclust000081;CLASS_I_LTR_copia;My=2.6667678094;
Pp01	TEannotationCRAG	REPET_coding	3902746	3907617	0.0	+	.	ID=TE_536:ms127818_Pp01_Tedenovo3840;Target=Tedenovo3840;ClassI_LINE
Pp01	TEannotationCRAG	REPET_coding	3907682	3908435	0.0	+	.	ID=TE_537:ms127825_Pp01_Tedenovo10785;Target=Tedenovo10785;ClassI_LINE
Pp01	TEannotationCRAG	soloLTR	3908571	3909009	.	.	.	ID=TE_538:Ppersica_LTRretrotransposon2564;Cluster=Prunusclust000021;CLASS_I_LTR_copia;
Pp01	TEannotationCRAG	truncated_LTR	3909448	3914995	.	.	.	ID=TE_539:Ppersica_LTRretrotransposon4571;Cluster=Prunusclust001708;CLASS_I_LTR_gypsy;
Pp01	TEannotationCRAG	REPET_coding	3909453	3923301	0.0	+	.	ID=TE_540:ms127800_Pp01_Tedenovo8714;Target=Tedenovo8714;ClassII_TIR
Pp01	TEannotationCRAG	truncated_LTR	3915575	3920457	.	.	.	ID=TE_541:Ppersica_LTRretrotransposon3464;Cluster=Prunusclust001572;CLASS_I_LTR_unclassified;
Pp01	TEannotationCRAG	MITE	3924778	3925213	11.4	-	.	ID=TE_542:SE320300148fam126_459;50;CLASS_II_MITE
Pp01	TEannotationCRAG	soloLTR	3930948	3932380	.	.	.	ID=TE_543:Pdulcis26_LTRretrotransposon1784;Cluster=Prunusclust000202;CLASS_I_LTR_unclassified;
Pp01	TEannotationCRAG	soloLTR	3933769	3934061	.	.	.	ID=TE_544:Ppersica_LTRretrotransposon2701;Cluster=Prunusclust001483;CLASS_I_LTR_copia;
Pp01	TEannotationCRAG	soloLTR	3936917	3937188	.	.	.	ID=TE_545:Ppersica_LTRretrotransposon2701;Cluster=Prunusclust001483;CLASS_I_LTR_copia;
Pp01	TEannotationCRAG	MITE	3937558	3938040	8	+	.	ID=TE_546:SE320500116fam101_488;3;CLASS_II_MITE
Pp01	TEannotationCRAG	soloLTR	3942765	3943021	.	.	.	ID=TE_547:Ppersica_LTRretrotransposon4776;Cluster=Prunusclust001737;CLASS_I_LTR_copia;
Pp01	TEannotationCRAG	soloLTR	3948737	3948920	.	.	.	ID=TE_548:Ppersica_LTRretrotransposon4511;Cluster=Prunusclust000071;CLASS_I_LTR_copia;
Pp01	TEannotationCRAG	soloLTR	3949013	3949421	.	.	.	ID=TE_549:Ppersica_LTRretrotransposon3924;Cluster=Prunusclust000071;CLASS_I_LTR_copia;
Pp01	TEannotationCRAG	soloLTR	3950924	3951494	.	.	.	ID=TE_550:Ppersica_LTRretrotransposon1971;Cluster=Prunusclust000162;CLASS_I_LTR_copia;
Pp01	TEannotationCRAG	truncated_LTR	3956157	3958282	.	.	.	ID=TE_551:Ppersica_LTRretrotransposon1971;Cluster=Prunusclust000162;CLASS_I_LTR_copia;
Pp01	TEannotationCRAG	truncated_LTR	3958382	3961947	.	.	.	ID=TE_552:Ppersica_LTRretrotransposon2482;Cluster=Prunusclust000162;CLASS_I_LTR_copia;
Pp01	TEannotationCRAG	REPET_coding	3963623	3979416	0.0	+	.	ID=TE_553:ms150566_Pp01_Tedenovo10809;Target=Tedenovo10809;ClassII_TIR
Pp01	TEannotationCRAG	soloLTR	3989115	3989232	.	.	.	ID=TE_554:Ppersica_LTRretrotransposon2136;Cluster=Prunusclust001400;CLASS_I_LTR_unclassified;
Pp01	TEannotationCRAG	truncated_LTR	3996132	3998545	.	.	.	ID=TE_555:Ppersica_LTRretrotransposon123;Cluster=Prunusclust001184;CLASS_I_LTR_copia;
Pp01	TEannotationCRAG	soloLTR	3996691	3998545	.	.	.	ID=TE_556:Ppersica_LTRretrotransposon123;Cluster=Prunusclust001184;CLASS_I_LTR_copia;
Pp01	TEannotationCRAG	MITE	4002132	4002380	23.4	+	.	ID=TE_557:Prupefam5_241;27;CLASS_II_MITE
Pp01	TEannotationCRAG	MITE	4005575	4005961	13	+	.	ID=TE_558:SE320600034fam39_419;1;CLASS_II_MITE
Pp01	TEannotationCRAG	soloLTR	4005691	4005985	.	.	.	ID=TE_559:Ppersica_LTRretrotransposon3876;Cluster=Prunusclust001607;CLASS_I_LTR_unclassified;
Pp01	TEannotationCRAG	MITE	4026468	4026920	2.9	+	.	ID=TE_560:SE320500016fam28_479;1;CLASS_II_MITE
Pp01	TEannotationCRAG	MITE	4026988	4027254	0	+	.	ID=TE_561:SE320200127fam109_267;1;CLASS_II_MITE
Pp01	TEannotationCRAG	MITE	4034642	4035190	10.4	+	.	ID=TE_562:SE320300025fam34_595;7;CLASS_II_MITE
Pp01	TEannotationCRAG	soloLTR	4039205	4039478	.	.	.	ID=TE_563:Ppersica_LTRretrotransposon2281;Cluster=Prunusclust001427;CLASS_I_LTR_unclassified;
Pp01	TEannotationCRAG	MITE	4039205	4039593	11.4	-	.	ID=TE_564:SE320600034fam39_419;1;CLASS_II_MITE
Pp01	TEannotationCRAG	setA_Full_LTR	4065414	4069661	.	+	.	ID=TE_565:Ppersica_LTRretrotransposon96;Cluster=Prunusclust000069;CLASS_I_LTR_copia;My=19.8186355517;
Pp01	TEannotationCRAG	MITE	4069939	4070172	22.2	+	.	ID=TE_566:SE320200039fam43_221;2;CLASS_II_MITE
Pp01	TEannotationCRAG	soloLTR	4071594	4071980	.	.	.	ID=TE_567:Pdulcis26_LTRretrotransposon1529;Cluster=Prunusclust000048;CLASS_I_LTR_copia;
Pp01	TEannotationCRAG	MITE	4075200	4075664	12.3	-	.	ID=TE_568:SE320500116fam101_488;3;CLASS_II_MITE
Pp01	TEannotationCRAG	soloLTR	4077642	4077925	.	.	.	ID=TE_569:Ppersica_LTRretrotransposon4524;Cluster=Prunusclust001700;CLASS_I_LTR_unclassified;
Pp01	TEannotationCRAG	MITE	4079327	4079708	18.4	+	.	ID=TE_570:SE320200171fam144_403;4;CLASS_II_MITE
Pp01	TEannotationCRAG	truncated_LTR	4092569	4095406	.	.	.	ID=TE_571:Ppersica_LTRretrotransposon576;Cluster=Prunusclust001245;CLASS_I_LTR_unclassified;
Pp01	TEannotationCRAG	REPET_coding	4092589	4095986	0.0	+	.	ID=TE_572:ms98991_Pp01_Tedenovo9263;Target=Tedenovo9263;ClassII_TIR
Pp01	TEannotationCRAG	MITE	4109063	4109475	13.7	-	.	ID=TE_573:SE320500086fam78_410;1;CLASS_II_MITE
Pp01	TEannotationCRAG	truncated_LTR	4116859	4118351	.	.	.	ID=TE_574:Ppersica_LTRretrotransposon4328;Cluster=Prunusclust001673;CLASS_I_LTR_unclassified;
Pp01	TEannotationCRAG	soloLTR	4117046	4118350	.	.	.	ID=TE_575:Pdulcis26_LTRretrotransposon2087;Cluster=Prunusclust001155;CLASS_I_LTR_unclassified;
Pp01	TEannotationCRAG	truncated_LTR	4118862	4121520	.	.	.	ID=TE_576:Ppersica_LTRretrotransposon3327;Cluster=Prunusclust001562;CLASS_I_LTR_unclassified;
Pp01	TEannotationCRAG	MITE	4136624	4137027	18.3	+	.	ID=TE_577:SE320200171fam144_403;10;CLASS_II_MITE
Pp01	TEannotationCRAG	REPET_coding	4137551	4138354	0.0	-	.	ID=TE_578:ms99040_Pp01_Tedenovo673;Target=Tedenovo673;ClassII_TIR
Pp01	TEannotationCRAG	soloLTR	4139888	4140392	.	.	.	ID=TE_579:Ppersica_LTRretrotransposon774;Cluster=Prunusclust000009;CLASS_I_LTR_copia;
Pp01	TEannotationCRAG	MITE	4142721	4142917	8.1	+	.	ID=TE_580:SE320600128fam110_207;1;CLASS_II_MITE
Pp01	TEannotationCRAG	REPET_coding	4142738	4144832	0.0	+	.	ID=TE_581:ms99030_Pp01_Tedenovo5302;Target=Tedenovo5302;ClassI_TRIM
Pp01	TEannotationCRAG	REPET_coding	4142738	4144832	0.0	-	.	ID=TE_582:ms99037_Pp01_Tedenovo11719;Target=Tedenovo11719;ClassI_TRIM
Pp01	TEannotationCRAG	REPET_coding	4145018	4145269	0.0	+	.	ID=TE_583:ms99066_Pp01_Tedenovo10449;Target=Tedenovo10449;ClassI_LINE
Pp01	TEannotationCRAG	soloLTR	4160783	4161305	.	.	.	ID=TE_584:Ppersica_LTRretrotransposon2300;Cluster=Prunusclust001432;CLASS_I_LTR_gypsy;
Pp01	TEannotationCRAG	soloLTR	4162262	4162509	.	.	.	ID=TE_585:Pdulcis26_LTRretrotransposon1362;Cluster=Prunusclust000887;CLASS_I_LTR_unclassified;
Pp01	TEannotationCRAG	MITE	4164256	4164718	2.6	-	.	ID=TE_586:Prupefam9_463;1;CLASS_II_MITE
Pp01	TEannotationCRAG	MITE	4177797	4178248	2.9	-	.	ID=TE_587:Prupefam9_463;1;CLASS_II_MITE
Pp01	TEannotationCRAG	truncated_LTR	4181379	4186285	.	.	.	ID=TE_588:Ppersica_LTRretrotransposon4418;Cluster=Prunusclust001679;CLASS_I_LTR_unclassified;
Pp01	TEannotationCRAG	soloLTR	4191497	4192040	.	.	.	ID=TE_589:Pdulcis26_LTRretrotransposon1723;Cluster=Prunusclust001028;CLASS_I_LTR_unclassified;
Pp01	TEannotationCRAG	soloLTR	4192094	4192311	.	.	.	ID=TE_590:Ppersica_LTRretrotransposon4200;Cluster=Prunusclust000024;CLASS_I_LTR_gypsy;
Pp01	TEannotationCRAG	soloLTR	4192342	4192565	.	.	.	ID=TE_591:Pdulcis26_LTRretrotransposon1723;Cluster=Prunusclust001028;CLASS_I_LTR_unclassified;
Pp01	TEannotationCRAG	MITE	4192863	4193268	15.2	+	.	ID=TE_592:SE320500117fam102_413;3;CLASS_II_MITE
Pp01	TEannotationCRAG	soloLTR	4193694	4193856	.	.	.	ID=TE_593:Ppersica_LTRretrotransposon563;Cluster=Prunusclust001244;CLASS_I_LTR_gypsy;
Pp01	TEannotationCRAG	soloLTR	4193985	4194208	.	.	.	ID=TE_594:Pdulcis26_LTRretrotransposon706;Cluster=Prunusclust000165;CLASS_I_LTR_unclassified;
Pp01	TEannotationCRAG	soloLTR	4204270	4205919	.	.	.	ID=TE_595:Ppersica_LTRretrotransposon2494;Cluster=Prunusclust001454;CLASS_I_LTR_gypsy;
Pp01	TEannotationCRAG	soloLTR	4213381	4214731	.	.	.	ID=TE_596:Ppersica_LTRretrotransposon2348;Cluster=Prunusclust001436;CLASS_I_LTR_unclassified;
Pp01	TEannotationCRAG	MITE	4220503	4220723	22.4	-	.	ID=TE_597:Prupefam5_241;25;CLASS_II_MITE
Pp01	TEannotationCRAG	setA_Full_LTR	4223362	4228413	.	-	.	ID=TE_598:Ppersica_LTRretrotransposon101;Cluster=Prunusclust000115;CLASS_I_LTR_copia;My=0;
Pp01	TEannotationCRAG	MITE	4230141	4230358	17	-	.	ID=TE_599:Prupefam5_241;24;CLASS_II_MITE
Pp01	TEannotationCRAG	MITE	4246530	4246866	15	+	.	ID=TE_600:SE320500145fam124_356;2;CLASS_II_MITE
Pp01	TEannotationCRAG	soloLTR	4255405	4255731	.	.	.	ID=TE_601:Pdulcis26_LTRretrotransposon1497;Cluster=Prunusclust000016;CLASS_I_LTR_copia;
Pp01	TEannotationCRAG	REPET_coding	4256031	4256714	0.0	-	.	ID=TE_602:ms51553_Pp01_Tedenovo673;Target=Tedenovo673;ClassII_TIR
Pp01	TEannotationCRAG	MITE	4263669	4264174	18.3	-	.	ID=TE_603:SE320500116fam101_488;3;CLASS_II_MITE
Pp01	TEannotationCRAG	REPET_coding	4267836	4268347	0.0	+	.	ID=TE_604:ms51571_Pp01_Tedenovo4039;Target=Tedenovo4039;ClassI_LINE
Pp01	TEannotationCRAG	MITE	4312252	4312477	16.5	-	.	ID=TE_605:Prupefam5_241;1;CLASS_II_MITE
Pp01	TEannotationCRAG	MITE	4312278	4312520	17.9	-	.	ID=TE_606:Prupefam5_241;1;CLASS_II_MITE
Pp01	TEannotationCRAG	MITE	4312320	4312546	15.2	+	.	ID=TE_607:Prupefam5_241;2;CLASS_II_MITE
Pp01	TEannotationCRAG	MITE	4312483	4312712	15.7	-	.	ID=TE_608:Prupefam5_241;1;CLASS_II_MITE
Pp01	TEannotationCRAG	MITE	4312522	4312760	18.1	-	.	ID=TE_609:Prupefam5_241;1;CLASS_II_MITE
Pp01	TEannotationCRAG	MITE	4312570	4312798	17.6	-	.	ID=TE_610:Prupefam5_241;11;CLASS_II_MITE
Pp01	TEannotationCRAG	MITE	4326789	4327015	19.6	+	.	ID=TE_611:SE320500092fam84_237;9;CLASS_II_MITE
Pp01	TEannotationCRAG	MITE	4330553	4330907	12.4	-	.	ID=TE_612:SE320500139fam121_381;1;CLASS_II_MITE
Pp01	TEannotationCRAG	setA_Full_LTR	4339281	4343726	.	+	.	ID=TE_613:Ppersica_LTRretrotransposon103;Cluster=Prunusclust000005;CLASS_I_LTR_copia;My=5.5110227667;
Pp01	TEannotationCRAG	MITE	4345300	4345498	22.9	-	.	ID=TE_614:SE320600128fam110_207;2;CLASS_II_MITE
Pp01	TEannotationCRAG	MITE	4346033	4346407	11	+	.	ID=TE_615:SE320500139fam121_381;1;CLASS_II_MITE
Pp01	TEannotationCRAG	MITE	4346599	4346995	11.9	-	.	ID=TE_616:SE320500046fam48_405;5;CLASS_II_MITE
Pp01	TEannotationCRAG	soloLTR	4358440	4358778	.	.	.	ID=TE_617:Pdulcis26_LTRretrotransposon2116;Cluster=Prunusclust001166;CLASS_I_LTR_unclassified;
Pp01	TEannotationCRAG	REPET_coding	4359875	4376837	0.0	-	.	ID=TE_618:ms51620_Pp01_Tedenovo10809;Target=Tedenovo10809;ClassII_TIR
Pp01	TEannotationCRAG	soloLTR	4378041	4378220	.	.	.	ID=TE_619:Ppersica_LTRretrotransposon5055;Cluster=Prunusclust000131;CLASS_I_LTR_gypsy;
Pp01	TEannotationCRAG	REPET_coding	4385716	4388854	0.0	+	.	ID=TE_620:ms51568_Pp01_Tedenovo3006;Target=Tedenovo3006;ClassII_TIR
Pp01	TEannotationCRAG	soloLTR	4391370	4391765	.	.	.	ID=TE_621:Ppersica_LTRretrotransposon4362;Cluster=Prunusclust000115;CLASS_I_LTR_copia;
Pp01	TEannotationCRAG	truncated_LTR	4392441	4393941	.	.	.	ID=TE_622:Ppersica_LTRretrotransposon603;Cluster=Prunusclust001254;CLASS_I_LTR_unclassified;
Pp01	TEannotationCRAG	setA_Full_LTR	4394860	4400212	.	-	.	ID=TE_623:Ppersica_LTRretrotransposon106;Cluster=Prunusclust000067;CLASS_I_LTR_copia;My=1.4245168414;
Pp01	TEannotationCRAG	MITE	4415211	4415435	21.3	-	.	ID=TE_624:Prupefam5_241;12;CLASS_II_MITE
Pp01	TEannotationCRAG	MITE	4421752	4421977	22.2	-	.	ID=TE_625:Prupefam5_241;12;CLASS_II_MITE
Pp01	TEannotationCRAG	MITE	4426098	4426321	21.8	-	.	ID=TE_626:Prupefam5_241;12;CLASS_II_MITE
Pp01	TEannotationCRAG	MITE	4427712	4427938	23.6	-	.	ID=TE_627:Prupefam5_241;12;CLASS_II_MITE
Pp01	TEannotationCRAG	MITE	4428627	4428852	23.1	-	.	ID=TE_628:Prupefam5_241;12;CLASS_II_MITE
Pp01	TEannotationCRAG	MITE	4429448	4429671	20.6	-	.	ID=TE_629:Prupefam5_241;60;CLASS_II_MITE
Pp01	TEannotationCRAG	MITE	4430255	4430480	22.6	-	.	ID=TE_630:Prupefam5_241;12;CLASS_II_MITE
Pp01	TEannotationCRAG	MITE	4431064	4431290	23.1	-	.	ID=TE_631:Prupefam5_241;12;CLASS_II_MITE
Pp01	TEannotationCRAG	MITE	4432702	4432927	22.6	-	.	ID=TE_632:Prupefam5_241;12;CLASS_II_MITE
Pp01	TEannotationCRAG	MITE	4434743	4435068	10.4	-	.	ID=TE_633:SE320500145fam124_356;2;CLASS_II_MITE
Pp01	TEannotationCRAG	MITE	4440906	4441366	12.8	+	.	ID=TE_634:SE320500116fam101_488;5;CLASS_II_MITE
Pp01	TEannotationCRAG	soloLTR	4442153	4442749	.	.	.	ID=TE_635:Pdulcis26_LTRretrotransposon766;Cluster=Prunusclust000667;CLASS_I_LTR_unclassified;
Pp01	TEannotationCRAG	MITE	4452032	4452820	9.1	-	.	ID=TE_636:SE320300106fam92_774;9;CLASS_II_MITE
Pp01	TEannotationCRAG	soloLTR	4453272	4453503	.	.	.	ID=TE_637:Ppersica_LTRretrotransposon2281;Cluster=Prunusclust001427;CLASS_I_LTR_unclassified;
Pp01	TEannotationCRAG	soloLTR	4456272	4456495	.	.	.	ID=TE_638:Ppersica_LTRretrotransposon43;Cluster=Prunusclust001178;CLASS_I_LTR_unclassified;
Pp01	TEannotationCRAG	soloLTR	4456554	4456745	.	.	.	ID=TE_639:Ppersica_LTRretrotransposon43;Cluster=Prunusclust001178;CLASS_I_LTR_unclassified;
Pp01	TEannotationCRAG	MITE	4457484	4458223	23.9	+	.	ID=TE_640:SE320500061fam59_703;3;CLASS_II_MITE
Pp01	TEannotationCRAG	REPET_coding	4468208	4468906	0.0	-	.	ID=TE_641:ms33210_Pp01_Tedenovo6251;Target=Tedenovo6251;ClassII_TIR
Pp01	TEannotationCRAG	MITE	4470598	4470823	17.5	-	.	ID=TE_642:Prupefam5_241;22;CLASS_II_MITE
Pp01	TEannotationCRAG	soloLTR	4483674	4483847	.	.	.	ID=TE_643:Pdulcis26_LTRretrotransposon1616;Cluster=Prunusclust000991;CLASS_I_LTR_unclassified;
Pp01	TEannotationCRAG	soloLTR	4506288	4506516	.	.	.	ID=TE_644:Pdulcis26_LTRretrotransposon1765;Cluster=Prunusclust001045;CLASS_I_LTR_unclassified;
Pp01	TEannotationCRAG	soloLTR	4506802	4507368	.	.	.	ID=TE_645:Ppersica_LTRretrotransposon3150;Cluster=Prunusclust001533;CLASS_I_LTR_unclassified;
Pp01	TEannotationCRAG	REPET_coding	4508732	4509929	0.0	+	.	ID=TE_646:ms33227_Pp01_Tedenovo11061;Target=Tedenovo11061;ClassI_LINE
Pp01	TEannotationCRAG	REPET_coding	4509930	4510137	0.0	+	.	ID=TE_647:ms33267_Pp01_Tedenovo1054;Target=Tedenovo1054;ClassI_LINE
Pp01	TEannotationCRAG	soloLTR	4535422	4535759	.	.	.	ID=TE_648:Ppersica_LTRretrotransposon4517;Cluster=Prunusclust000041;CLASS_I_LTR_copia;
Pp01	TEannotationCRAG	setA_Full_LTR	4539536	4545045	.	+	.	ID=TE_649:Ppersica_LTRretrotransposon110;Cluster=Prunusclust000050;CLASS_I_LTR_gypsy;My=9.5632570959;
Pp01	TEannotationCRAG	truncated_LTR	4558128	4560855	.	.	.	ID=TE_650:Ppersica_LTRretrotransposon576;Cluster=Prunusclust001245;CLASS_I_LTR_unclassified;
Pp01	TEannotationCRAG	REPET_coding	4558130	4561475	0.0	+	.	ID=TE_651:ms33230_Pp01_Tedenovo11094;Target=Tedenovo11094;ClassII_TIR
Pp01	TEannotationCRAG	truncated_LTR	4561472	4563514	.	.	.	ID=TE_652:Ppersica_LTRretrotransposon576;Cluster=Prunusclust001245;CLASS_I_LTR_unclassified;
Pp01	TEannotationCRAG	REPET_coding	4561476	4563489	0.0	-	.	ID=TE_653:ms33231_Pp01_Tedenovo11094;Target=Tedenovo11094;ClassII_TIR
Pp01	TEannotationCRAG	soloLTR	4589514	4589984	.	.	.	ID=TE_654:Ppersica_LTRretrotransposon3171;Cluster=Prunusclust000015;CLASS_I_LTR_gypsy;
Pp01	TEannotationCRAG	soloLTR	4590603	4590833	.	.	.	ID=TE_655:Ppersica_LTRretrotransposon2521;Cluster=Prunusclust001460;CLASS_I_LTR_unclassified;
Pp01	TEannotationCRAG	MITE	4593213	4593566	4.5	+	.	ID=TE_656:Prupefam16_363;1;CLASS_II_MITE
Pp01	TEannotationCRAG	MITE	4602816	4603416	11.6	-	.	ID=TE_657:SE320300022fam31_606;12;CLASS_II_MITE
Pp01	TEannotationCRAG	REPET_coding	4629854	4631730	0.0	-	.	ID=TE_658:ms48184_Pp01_Tedenovo2828;Target=Tedenovo2828;ClassII_TIR
Pp01	TEannotationCRAG	MITE	4634001	4634191	6.3	+	.	ID=TE_659:SE320600128fam110_207;8;CLASS_II_MITE
Pp01	TEannotationCRAG	REPET_coding	4650336	4653042	0.0	+	.	ID=TE_660:ms110489_Pp01_Tedenovo2560;Target=Tedenovo2560;ClassII_TIR
Pp01	TEannotationCRAG	REPET_coding	4651477	4652973	0.0	-	.	ID=TE_661:ms110493_Pp01_Tedenovo9665;Target=Tedenovo9665;ClassII_TIR
Pp01	TEannotationCRAG	soloLTR	4669685	4669957	.	.	.	ID=TE_662:Ppersica_LTRretrotransposon3150;Cluster=Prunusclust001533;CLASS_I_LTR_unclassified;
Pp01	TEannotationCRAG	MITE	4682899	4683176	21	-	.	ID=TE_663:SE320500002fam18_303;2;CLASS_II_MITE
Pp01	TEannotationCRAG	soloLTR	4686812	4687072	.	.	.	ID=TE_664:Pdulcis26_LTRretrotransposon1139;Cluster=Prunusclust000807;CLASS_I_LTR_unclassified;
Pp01	TEannotationCRAG	soloLTR	4687168	4687274	.	.	.	ID=TE_665:Ppersica_LTRretrotransposon4434;Cluster=Prunusclust001683;CLASS_I_LTR_unclassified;
Pp01	TEannotationCRAG	soloLTR	4688051	4688202	.	.	.	ID=TE_666:Ppersica_LTRretrotransposon43;Cluster=Prunusclust001178;CLASS_I_LTR_unclassified;
Pp01	TEannotationCRAG	MITE	4688203	4688541	8.8	-	.	ID=TE_667:Prupefam16_363;1;CLASS_II_MITE
Pp01	TEannotationCRAG	soloLTR	4690286	4690662	.	.	.	ID=TE_668:Pdulcis26_LTRretrotransposon1082;Cluster=Prunusclust000151;CLASS_I_LTR_gypsy;
Pp01	TEannotationCRAG	REPET_coding	4709138	4710564	0.0	+	.	ID=TE_669:ms110498_Pp01_Tedenovo11107;Target=Tedenovo11107;ClassII_TIR
Pp01	TEannotationCRAG	truncated_LTR	4711791	4713455	.	.	.	ID=TE_670:Ppersica_LTRretrotransposon351;Cluster=Prunusclust001205;CLASS_I_LTR_copia;
Pp01	TEannotationCRAG	MITE	4714596	4714868	20.8	-	.	ID=TE_671:SE320500160fam134_291;6;CLASS_II_MITE
Pp01	TEannotationCRAG	MITE	4715676	4716203	12.4	+	.	ID=TE_672:SE320200090fam82_541;6;CLASS_II_MITE
Pp01	TEannotationCRAG	MITE	4724301	4724721	12.2	+	.	ID=TE_673:SE320600034fam39_419;1;CLASS_II_MITE
Pp01	TEannotationCRAG	soloLTR	4724442	4724719	.	.	.	ID=TE_674:Pdulcis26_LTRretrotransposon655;Cluster=Prunusclust000621;CLASS_I_LTR_unclassified;
Pp01	TEannotationCRAG	soloLTR	4726907	4727176	.	.	.	ID=TE_675:Ppersica_LTRretrotransposon4200;Cluster=Prunusclust000024;CLASS_I_LTR_gypsy;
Pp01	TEannotationCRAG	truncated_LTR	4728262	4730610	.	.	.	ID=TE_676:Ppersica_LTRretrotransposon1401;Cluster=Prunusclust000033;CLASS_I_LTR_copia;
Pp01	TEannotationCRAG	truncated_LTR	4733474	4734910	.	.	.	ID=TE_677:Ppersica_LTRretrotransposon603;Cluster=Prunusclust001254;CLASS_I_LTR_unclassified;
Pp01	TEannotationCRAG	REPET_coding	4739035	4740482	0.0	+	.	ID=TE_678:ms55297_Pp01_Tedenovo11441;Target=Tedenovo11441;ClassI_LINE
Pp01	TEannotationCRAG	soloLTR	4740484	4741098	.	.	.	ID=TE_679:Pdulcis26_LTRretrotransposon1498;Cluster=Prunusclust000943;CLASS_I_LTR_copia;
Pp01	TEannotationCRAG	MITE	4741424	4741892	15.8	-	.	ID=TE_680:SE320500116fam101_488;3;CLASS_II_MITE
Pp01	TEannotationCRAG	MITE	4742252	4742777	7.7	-	.	ID=TE_681:SE320200065fam63_540;9;CLASS_II_MITE
Pp01	TEannotationCRAG	MITE	4743304	4743902	5	+	.	ID=TE_682:SE320300025fam34_595;8;CLASS_II_MITE
Pp01	TEannotationCRAG	REPET_coding	4762589	4763526	0.0	+	.	ID=TE_683:ms55265_Pp01_Tedenovo8576;Target=Tedenovo8576;ClassII_TIR
Pp01	TEannotationCRAG	soloLTR	4770476	4770762	.	.	.	ID=TE_684:Pdulcis26_LTRretrotransposon655;Cluster=Prunusclust000621;CLASS_I_LTR_unclassified;
Pp01	TEannotationCRAG	MITE	4770483	4770903	11.4	-	.	ID=TE_685:SE320600034fam39_419;1;CLASS_II_MITE
Pp01	TEannotationCRAG	MITE	4771619	4772099	13.9	+	.	ID=TE_686:SE320500008fam24_477;3;CLASS_II_MITE
Pp01	TEannotationCRAG	REPET_coding	4787348	4789795	0.0	+	.	ID=TE_687:ms55282_Pp01_Tedenovo3264;Target=Tedenovo3264;ClassII_TIR
Pp01	TEannotationCRAG	MITE	4789146	4789355	0.5	+	.	ID=TE_688:SE320600119fam104_219;6;CLASS_II_MITE
Pp01	TEannotationCRAG	soloLTR	4813389	4813636	.	.	.	ID=TE_689:Ppersica_LTRretrotransposon3150;Cluster=Prunusclust001533;CLASS_I_LTR_unclassified;
Pp01	TEannotationCRAG	REPET_coding	4815371	4815818	0.0	+	.	ID=TE_690:ms98808_Pp01_Tedenovo12360;Target=Tedenovo12360;ClassII_TIR
Pp01	TEannotationCRAG	MITE	4816484	4817241	23.4	-	.	ID=TE_691:SE320200103fam91_731;9;CLASS_II_MITE
Pp01	TEannotationCRAG	truncated_LTR	4824341	4828272	.	.	.	ID=TE_692:Ppersica_LTRretrotransposon2565;Cluster=Prunusclust001470;CLASS_I_LTR_unclassified;
Pp01	TEannotationCRAG	REPET_coding	4824342	4828272	0.0	+	.	ID=TE_693:ms98795_Pp01_Tedenovo9343;Target=Tedenovo9343;ClassII_TIR
Pp01	TEannotationCRAG	soloLTR	4828597	4829318	.	.	.	ID=TE_694:Pdulcis26_LTRretrotransposon1962;Cluster=Prunusclust000189;CLASS_I_LTR_gypsy;
Pp01	TEannotationCRAG	REPET_coding	4830919	4833144	0.0	+	.	ID=TE_695:ms98798_Pp01_Tedenovo10099;Target=Tedenovo10099;ClassII_TIR
Pp01	TEannotationCRAG	MITE	4833369	4833825	22	+	.	ID=TE_696:SE320500116fam101_488;6;CLASS_II_MITE
Pp01	TEannotationCRAG	REPET_coding	4847206	4847420	0.0	+	.	ID=TE_697:ms98831_Pp01_Tedenovo10374;Target=Tedenovo10374;ClassII_TIR
Pp01	TEannotationCRAG	soloLTR	4848870	4849645	.	.	.	ID=TE_698:Pdulcis26_LTRretrotransposon525;Cluster=Prunusclust000563;CLASS_I_LTR_copia;
Pp01	TEannotationCRAG	truncated_LTR	4848870	4850554	.	.	.	ID=TE_699:Ppersica_LTRretrotransposon3425;Cluster=Prunusclust001566;CLASS_I_LTR_unclassified;
Pp01	TEannotationCRAG	soloLTR	4864518	4864718	.	.	.	ID=TE_700:Ppersica_LTRretrotransposon4346;Cluster=Prunusclust001677;CLASS_I_LTR_copia;
Pp01	TEannotationCRAG	soloLTR	4873281	4873578	.	.	.	ID=TE_701:Ppersica_LTRretrotransposon2582;Cluster=Prunusclust001474;CLASS_I_LTR_unclassified;
Pp01	TEannotationCRAG	soloLTR	4875777	4876005	.	.	.	ID=TE_702:Pdulcis26_LTRretrotransposon655;Cluster=Prunusclust000621;CLASS_I_LTR_unclassified;
Pp01	TEannotationCRAG	setA_Full_LTR	4904411	4910799	.	+	.	ID=TE_703:Ppersica_LTRretrotransposon116;Cluster=Prunusclust000021;CLASS_I_LTR_copia;My=0;
Pp01	TEannotationCRAG	setA_Full_LTR	4923745	4928786	.	+	.	ID=TE_704:Ppersica_LTRretrotransposon118;Cluster=Prunusclust000122;CLASS_I_LTR_copia;My=4.0542120025;
Pp01	TEannotationCRAG	MITE	4929343	4929773	17	-	.	ID=TE_705:SE320500008fam24_477;7;CLASS_II_MITE
Pp01	TEannotationCRAG	soloLTR	4945051	4945279	.	.	.	ID=TE_706:Pdulcis26_LTRretrotransposon443;Cluster=Prunusclust000524;CLASS_I_LTR_copia;
Pp01	TEannotationCRAG	truncated_LTR	4945052	4948272	.	.	.	ID=TE_707:Ppersica_LTRretrotransposon4051;Cluster=Prunusclust000069;CLASS_I_LTR_copia;
Pp01	TEannotationCRAG	truncated_LTR	4948467	4949774	.	.	.	ID=TE_708:Ppersica_LTRretrotransposon634;Cluster=Prunusclust000270;CLASS_I_LTR_copia;
Pp01	TEannotationCRAG	soloLTR	4970906	4971201	.	.	.	ID=TE_709:Ppersica_LTRretrotransposon1994;Cluster=Prunusclust001384;CLASS_I_LTR_unclassified;
Pp01	TEannotationCRAG	MITE	4970922	4971342	11.2	-	.	ID=TE_710:SE320600034fam39_419;1;CLASS_II_MITE
Pp01	TEannotationCRAG	truncated_LTR	4971568	4972670	.	.	.	ID=TE_711:Ppersica_LTRretrotransposon4437;Cluster=Prunusclust001684;CLASS_I_LTR_unclassified;
Pp01	TEannotationCRAG	soloLTR	4973059	4973610	.	.	.	ID=TE_712:Ppersica_LTRretrotransposon1013;Cluster=Prunusclust000178;CLASS_I_LTR_gypsy;
Pp01	TEannotationCRAG	setA_Full_LTR	4983079	4989744	.	+	.	ID=TE_713:Ppersica_LTRretrotransposon119;Cluster=Prunusclust000021;CLASS_I_LTR_copia;My=10.7205035576;
Pp01	TEannotationCRAG	MITE	5023368	5023709	7.3	-	.	ID=TE_714:SE320500089fam81_351;3;CLASS_II_MITE
Pp01	TEannotationCRAG	soloLTR	5023567	5023710	.	.	.	ID=TE_715:Ppersica_LTRretrotransposon3916;Cluster=Prunusclust001612;CLASS_I_LTR_unclassified;
Pp01	TEannotationCRAG	MITE	5028157	5028558	11.4	-	.	ID=TE_716:SE320500046fam48_405;4;CLASS_II_MITE
Pp01	TEannotationCRAG	soloLTR	5046111	5046279	.	.	.	ID=TE_717:Ppersica_LTRretrotransposon4905;Cluster=Prunusclust000292;CLASS_I_LTR_unclassified;
Pp01	TEannotationCRAG	MITE	5059234	5059587	2.3	-	.	ID=TE_718:SE320200071fam68_368;10;CLASS_II_MITE
Pp01	TEannotationCRAG	soloLTR	5059241	5059587	.	.	.	ID=TE_719:Ppersica_LTRretrotransposon3956;Cluster=Prunusclust000121;CLASS_I_LTR_copia;
Pp01	TEannotationCRAG	setA_Full_LTR	5064685	5069920	.	.	.	ID=TE_720:Ppersica_LTRretrotransposon120;Cluster=Prunusclust000325;CLASS_I_LTR_unclassified;My=4.777640401;
Pp01	TEannotationCRAG	soloLTR	5071536	5071784	.	.	.	ID=TE_721:Pdulcis26_LTRretrotransposon216;Cluster=Prunusclust000071;CLASS_I_LTR_copia;
Pp01	TEannotationCRAG	MITE	5106832	5107200	7.8	-	.	ID=TE_722:SE320500139fam121_381;5;CLASS_II_MITE
Pp01	TEannotationCRAG	MITE	5115160	5115387	4.8	-	.	ID=TE_723:SE320200038fam42_243;10;CLASS_II_MITE
Pp01	TEannotationCRAG	setA_Full_LTR	5123588	5130989	.	+	.	ID=TE_724:Ppersica_LTRretrotransposon123;Cluster=Prunusclust001184;CLASS_I_LTR_copia;My=6.0985520885;
Pp01	TEannotationCRAG	soloLTR	5134804	5135106	.	.	.	ID=TE_725:Ppersica_LTRretrotransposon43;Cluster=Prunusclust001178;CLASS_I_LTR_unclassified;
Pp01	TEannotationCRAG	soloLTR	5147285	5148055	.	.	.	ID=TE_726:Ppersica_LTRretrotransposon1613;Cluster=Prunusclust000112;CLASS_I_LTR_unclassified;
Pp01	TEannotationCRAG	MITE	5149967	5150412	8.1	+	.	ID=TE_727:SE320200004fam20_456;9;CLASS_II_MITE
Pp01	TEannotationCRAG	soloLTR	5151482	5152325	.	.	.	ID=TE_728:Ppersica_LTRretrotransposon4563;Cluster=Prunusclust000167;CLASS_I_LTR_gypsy;
Pp01	TEannotationCRAG	soloLTR	5154110	5154385	.	.	.	ID=TE_729:Ppersica_LTRretrotransposon4563;Cluster=Prunusclust000167;CLASS_I_LTR_gypsy;
Pp01	TEannotationCRAG	REPET_coding	5163799	5167208	0.0	-	.	ID=TE_730:ms32611_Pp01_Tedenovo8539;Target=Tedenovo8539;ClassII_TIR
Pp01	TEannotationCRAG	MITE	5186892	5187245	11.3	-	.	ID=TE_731:Prupefam16_363;1;CLASS_II_MITE
Pp01	TEannotationCRAG	MITE	5197793	5198060	18.7	+	.	ID=TE_732:SE320500160fam134_291;12;CLASS_II_MITE
Pp01	TEannotationCRAG	MITE	5198983	5199174	8.8	-	.	ID=TE_733:SE320600128fam110_207;1;CLASS_II_MITE
Pp01	TEannotationCRAG	MITE	5201336	5201673	13	-	.	ID=TE_734:SE320500110fam95_371;3;CLASS_II_MITE
Pp01	TEannotationCRAG	MITE	5202832	5203303	15.3	-	.	ID=TE_735:SE320500116fam101_488;9;CLASS_II_MITE
Pp01	TEannotationCRAG	MITE	5204162	5204663	19.7	+	.	ID=TE_736:SE320200090fam82_541;9;CLASS_II_MITE
Pp01	TEannotationCRAG	soloLTR	5204666	5204955	.	.	.	ID=TE_737:Ppersica_LTRretrotransposon2701;Cluster=Prunusclust001483;CLASS_I_LTR_copia;
Pp01	TEannotationCRAG	truncated_LTR	5206568	5209344	.	.	.	ID=TE_738:Ppersica_LTRretrotransposon5201;Cluster=Prunusclust000067;CLASS_I_LTR_copia;
Pp01	TEannotationCRAG	soloLTR	5212985	5213217	.	.	.	ID=TE_739:Ppersica_LTRretrotransposon43;Cluster=Prunusclust001178;CLASS_I_LTR_unclassified;
Pp01	TEannotationCRAG	REPET_coding	5214092	5214919	0.0	-	.	ID=TE_740:ms32613_Pp01_Tedenovo8576;Target=Tedenovo8576;ClassII_TIR
Pp01	TEannotationCRAG	MITE	5224463	5224884	11.2	+	.	ID=TE_741:SE320600034fam39_419;1;CLASS_II_MITE
Pp01	TEannotationCRAG	soloLTR	5231427	5231582	.	.	.	ID=TE_742:Pdulcis26_LTRretrotransposon607;Cluster=Prunusclust000603;CLASS_I_LTR_unclassified;
Pp01	TEannotationCRAG	soloLTR	5236684	5236913	.	.	.	ID=TE_743:Ppersica_LTRretrotransposon43;Cluster=Prunusclust001178;CLASS_I_LTR_unclassified;
Pp01	TEannotationCRAG	MITE	5237954	5238283	8.8	-	.	ID=TE_744:Prupefam16_363;1;CLASS_II_MITE
Pp01	TEannotationCRAG	MITE	5239177	5239511	9.9	+	.	ID=TE_745:SE320300005fam21_351;13;CLASS_II_MITE
Pp01	TEannotationCRAG	MITE	5239906	5240323	12.3	+	.	ID=TE_746:SE320600034fam39_419;1;CLASS_II_MITE
Pp01	TEannotationCRAG	REPET_coding	5246832	5247090	0.0	+	.	ID=TE_747:ms32768_Pp01_Tedenovo10997;Target=Tedenovo10997;ClassI_LINE
Pp01	TEannotationCRAG	REPET_coding	5247091	5248696	0.0	-	.	ID=TE_748:ms32725_Pp01_Tedenovo10632;Target=Tedenovo10632;ClassI_LINE
Pp01	TEannotationCRAG	MITE	5264982	5265256	19.3	+	.	ID=TE_749:SE320500160fam134_291;1;CLASS_II_MITE
Pp01	TEannotationCRAG	soloLTR	5282344	5282580	.	.	.	ID=TE_750:Ppersica_LTRretrotransposon5023;Cluster=Prunusclust000019;CLASS_I_LTR_unclassified;
Pp01	TEannotationCRAG	soloLTR	5303621	5303771	.	.	.	ID=TE_751:Ppersica_LTRretrotransposon3204;Cluster=Prunusclust001548;CLASS_I_LTR_unclassified;
Pp01	TEannotationCRAG	REPET_coding	5308244	5308465	0.0	+	.	ID=TE_752:ms32777_Pp01_Tedenovo9975;Target=Tedenovo9975;ClassII_TIR
Pp01	TEannotationCRAG	REPET_coding	5309425	5309647	0.0	+	.	ID=TE_753:ms32591_Pp01_Tedenovo3386;Target=Tedenovo3386;ClassII_TIR
Pp01	TEannotationCRAG	soloLTR	5310507	5311003	.	.	.	ID=TE_754:Ppersica_LTRretrotransposon2497;Cluster=Prunusclust000050;CLASS_I_LTR_gypsy;
Pp01	TEannotationCRAG	MITE	5330215	5330698	14.3	-	.	ID=TE_755:SE320500116fam101_488;2;CLASS_II_MITE
Pp01	TEannotationCRAG	MITE	5358439	5358638	7.6	-	.	ID=TE_756:SE320600128fam110_207;6;CLASS_II_MITE
Pp01	TEannotationCRAG	REPET_coding	5359421	5360124	0.0	+	.	ID=TE_757:ms32681_Pp01_Tedenovo11681;Target=Tedenovo11681;ClassII_TIR
Pp01	TEannotationCRAG	truncated_LTR	5360844	5362410	.	.	.	ID=TE_758:Ppersica_LTRretrotransposon2232;Cluster=Prunusclust000030;CLASS_I_LTR_gypsy;
Pp01	TEannotationCRAG	soloLTR	5360845	5362410	.	.	.	ID=TE_759:Ppersica_LTRretrotransposon2232;Cluster=Prunusclust000030;CLASS_I_LTR_gypsy;
Pp01	TEannotationCRAG	MITE	5384517	5384766	18.2	+	.	ID=TE_760:Prupefam5_241;18;CLASS_II_MITE
Pp01	TEannotationCRAG	MITE	5425545	5425891	11.9	-	.	ID=TE_761:SE320500166fam140_341;1;CLASS_II_MITE
Pp01	TEannotationCRAG	truncated_LTR	5426470	5427308	.	.	.	ID=TE_762:Ppersica_LTRretrotransposon2136;Cluster=Prunusclust001400;CLASS_I_LTR_unclassified;
Pp01	TEannotationCRAG	REPET_coding	5427511	5433658	0.0	-	.	ID=TE_763:ms100821_Pp01_Tedenovo4215;Target=Tedenovo4215;ClassII_Maverick
Pp01	TEannotationCRAG	REPET_coding	5438583	5445673	0.0	-	.	ID=TE_764:ms100822_Pp01_Tedenovo4329;Target=Tedenovo4329;ClassII_TIR
Pp01	TEannotationCRAG	truncated_LTR	5471290	5476565	.	.	.	ID=TE_765:Ppersica_LTRretrotransposon1777;Cluster=Prunusclust000175;CLASS_I_LTR_gypsy;
Pp01	TEannotationCRAG	soloLTR	5477062	5477387	.	.	.	ID=TE_766:Ppersica_LTRretrotransposon3743;Cluster=Prunusclust000146;CLASS_I_LTR_copia;
Pp01	TEannotationCRAG	MITE	5500169	5500758	3.3	-	.	ID=TE_767:SE320300025fam34_595;9;CLASS_II_MITE
Pp01	TEannotationCRAG	REPET_coding	5502013	5503001	0.0	+	.	ID=TE_768:ms72041_Pp01_Tedenovo3853;Target=Tedenovo3853;ClassI_LINE
Pp01	TEannotationCRAG	REPET_coding	5503016	5504198	0.0	-	.	ID=TE_769:ms72009_Pp01_Tedenovo9394;Target=Tedenovo9394;ClassI_LINE
Pp01	TEannotationCRAG	MITE	5505240	5505574	6.2	-	.	ID=TE_770:Prupefam16_363;1;CLASS_II_MITE
Pp01	TEannotationCRAG	soloLTR	5506561	5507121	.	.	.	ID=TE_771:Ppersica_LTRretrotransposon3150;Cluster=Prunusclust001533;CLASS_I_LTR_unclassified;
Pp01	TEannotationCRAG	soloLTR	5508138	5508315	.	.	.	ID=TE_772:Ppersica_LTRretrotransposon997;Cluster=Prunusclust000248;CLASS_I_LTR_copia;
Pp01	TEannotationCRAG	REPET_coding	5515129	5519271	0.0	-	.	ID=TE_773:ms71960_Pp01_Tedenovo9414;Target=Tedenovo9414;ClassII_TIR
Pp01	TEannotationCRAG	truncated_LTR	5515368	5519279	.	.	.	ID=TE_774:Ppersica_LTRretrotransposon2044;Cluster=Prunusclust001387;CLASS_I_LTR_copia;
Pp01	TEannotationCRAG	MITE	5520218	5520480	7.2	+	.	ID=TE_775:SE320200080fam74_273;5;CLASS_II_MITE
Pp01	TEannotationCRAG	MITE	5520599	5520989	14.8	+	.	ID=TE_776:SE320500117fam102_413;1;CLASS_II_MITE
Pp01	TEannotationCRAG	MITE	5520990	5521371	16.8	+	.	ID=TE_777:SE320500023fam32_399;4;CLASS_II_MITE
Pp01	TEannotationCRAG	soloLTR	5535893	5536325	.	.	.	ID=TE_778:Ppersica_LTRretrotransposon1630;Cluster=Prunusclust000218;CLASS_I_LTR_copia;
Pp01	TEannotationCRAG	MITE	5537108	5537457	7.5	+	.	ID=TE_779:SE320500089fam81_351;1;CLASS_II_MITE
Pp01	TEannotationCRAG	setA_Full_LTR	5537822	5548559	.	+	.	ID=TE_780:Ppersica_LTRretrotransposon131;Cluster=Prunusclust000024;CLASS_I_LTR_gypsy;My=0.5552478273;
Pp01	TEannotationCRAG	MITE	5592281	5592639	10.9	+	.	ID=TE_781:Prupefam16_363;5;CLASS_II_MITE
Pp01	TEannotationCRAG	MITE	5594351	5594573	22.5	-	.	ID=TE_782:Prupefam5_241;6;CLASS_II_MITE
Pp01	TEannotationCRAG	MITE	5601199	5601560	6.9	+	.	ID=TE_783:Prupefam16_363;1;CLASS_II_MITE
Pp01	TEannotationCRAG	truncated_LTR	5615106	5616002	.	.	.	ID=TE_784:Ppersica_LTRretrotransposon746;Cluster=Prunusclust001275;CLASS_I_LTR_unclassified;
Pp01	TEannotationCRAG	MITE	5616002	5616352	12	-	.	ID=TE_785:Prupefam16_363;1;CLASS_II_MITE
Pp01	TEannotationCRAG	MITE	5617406	5618123	21.3	+	.	ID=TE_786:SE320500061fam59_703;3;CLASS_II_MITE
Pp01	TEannotationCRAG	soloLTR	5643367	5643624	.	.	.	ID=TE_787:Ppersica_LTRretrotransposon2701;Cluster=Prunusclust001483;CLASS_I_LTR_copia;
Pp01	TEannotationCRAG	MITE	5646140	5646381	17.4	+	.	ID=TE_788:Prupefam5_241;19;CLASS_II_MITE
Pp01	TEannotationCRAG	soloLTR	5646514	5646651	.	.	.	ID=TE_789:Ppersica_LTRretrotransposon43;Cluster=Prunusclust001178;CLASS_I_LTR_unclassified;
Pp01	TEannotationCRAG	MITE	5657409	5657685	12.3	-	.	ID=TE_790:Prupefam6_259;7;CLASS_II_MITE
Pp01	TEannotationCRAG	soloLTR	5663933	5664054	.	.	.	ID=TE_791:Ppersica_LTRretrotransposon5337;Cluster=Prunusclust001809;CLASS_I_LTR_unclassified;
Pp01	TEannotationCRAG	REPET_coding	5666003	5668118	0.0	+	.	ID=TE_792:ms56615_Pp01_Tedenovo10114;Target=Tedenovo10114;ClassII_TIR
Pp01	TEannotationCRAG	MITE	5669049	5669532	5	+	.	ID=TE_793:SE320200059fam57_494;7;CLASS_II_MITE
Pp01	TEannotationCRAG	MITE	5671751	5671977	19	+	.	ID=TE_794:Prupefam5_241;24;CLASS_II_MITE
Pp01	TEannotationCRAG	MITE	5671793	5672018	20.2	+	.	ID=TE_795:Prupefam5_241;24;CLASS_II_MITE
Pp01	TEannotationCRAG	soloLTR	5672064	5672200	.	.	.	ID=TE_796:Ppersica_LTRretrotransposon268;Cluster=Prunusclust001196;CLASS_I_LTR_unclassified;
Pp01	TEannotationCRAG	MITE	5672471	5672701	15.5	+	.	ID=TE_797:Prupefam5_241;13;CLASS_II_MITE
Pp01	TEannotationCRAG	MITE	5672675	5672917	19.8	+	.	ID=TE_798:Prupefam5_241;23;CLASS_II_MITE
Pp01	TEannotationCRAG	REPET_coding	5677318	5682897	0.0	+	.	ID=TE_799:ms56598_Pp01_Tedenovo3901;Target=Tedenovo3901;ClassII_TIR
Pp01	TEannotationCRAG	MITE	5684133	5684414	14.9	-	.	ID=TE_800:SE320300111fam96_309;3;CLASS_II_MITE
Pp01	TEannotationCRAG	MITE	5688677	5689025	12.7	+	.	ID=TE_801:SE320500072fam69_341;1;CLASS_II_MITE
Pp01	TEannotationCRAG	soloLTR	5715729	5715997	.	.	.	ID=TE_802:Ppersica_LTRretrotransposon3956;Cluster=Prunusclust000121;CLASS_I_LTR_copia;
Pp01	TEannotationCRAG	soloLTR	5716019	5716319	.	.	.	ID=TE_803:Ppersica_LTRretrotransposon3150;Cluster=Prunusclust001533;CLASS_I_LTR_unclassified;
Pp01	TEannotationCRAG	soloLTR	5719540	5719772	.	.	.	ID=TE_804:Ppersica_LTRretrotransposon43;Cluster=Prunusclust001178;CLASS_I_LTR_unclassified;
Pp01	TEannotationCRAG	REPET_coding	5728277	5729121	0.0	-	.	ID=TE_805:ms56628_Pp01_Tedenovo11848;Target=Tedenovo11848;ClassI_LINE
Pp01	TEannotationCRAG	setA_Full_LTR	5732234	5740449	.	-	.	ID=TE_806:Ppersica_LTRretrotransposon132;Cluster=Prunusclust000202;CLASS_I_LTR_unclassified;My=0.7600725831;
Pp01	TEannotationCRAG	MITE	5740952	5741310	6.7	+	.	ID=TE_807:Prupefam16_363;4;CLASS_II_MITE
Pp01	TEannotationCRAG	MITE	5742806	5743157	12.7	-	.	ID=TE_808:SE320200071fam68_368;10;CLASS_II_MITE
Pp01	TEannotationCRAG	soloLTR	5746871	5746987	.	.	.	ID=TE_809:Ppersica_LTRretrotransposon2744;Cluster=Prunusclust000086;CLASS_I_LTR_copia;
Pp01	TEannotationCRAG	MITE	5754727	5755148	10.5	+	.	ID=TE_810:SE320600034fam39_419;1;CLASS_II_MITE
Pp01	TEannotationCRAG	soloLTR	5754867	5755168	.	.	.	ID=TE_811:Ppersica_LTRretrotransposon1994;Cluster=Prunusclust001384;CLASS_I_LTR_unclassified;
Pp01	TEannotationCRAG	soloLTR	5785937	5786168	.	.	.	ID=TE_812:Ppersica_LTRretrotransposon43;Cluster=Prunusclust001178;CLASS_I_LTR_unclassified;
Pp01	TEannotationCRAG	MITE	5810973	5811369	18.3	+	.	ID=TE_813:SE320200171fam144_403;10;CLASS_II_MITE
Pp01	TEannotationCRAG	soloLTR	5811809	5812192	.	.	.	ID=TE_814:Ppersica_LTRretrotransposon1775;Cluster=Prunusclust000030;CLASS_I_LTR_gypsy;
Pp01	TEannotationCRAG	REPET_coding	5811809	5820118	0.0	+	.	ID=TE_815:ms56601_Pp01_Tedenovo4303;Target=Tedenovo4303;ClassII_TIR
Pp01	TEannotationCRAG	setA_Full_LTR	5812280	5824646	.	-	.	ID=TE_816:Ppersica_LTRretrotransposon134;Cluster=Prunusclust000030;CLASS_I_LTR_gypsy;My=0.255623811;
Pp01	TEannotationCRAG	MITE	5828708	5829166	0	+	.	ID=TE_817:SE320300148fam126_459;1;CLASS_II_MITE
Pp01	TEannotationCRAG	soloLTR	5836211	5836496	.	.	.	ID=TE_818:Pdulcis26_LTRretrotransposon1213;Cluster=Prunusclust000831;CLASS_I_LTR_copia;
Pp01	TEannotationCRAG	MITE	5836217	5836633	15	-	.	ID=TE_819:SE320600034fam39_419;4;CLASS_II_MITE
Pp01	TEannotationCRAG	soloLTR	5838505	5838799	.	.	.	ID=TE_820:Ppersica_LTRretrotransposon1994;Cluster=Prunusclust001384;CLASS_I_LTR_unclassified;
Pp01	TEannotationCRAG	REPET_coding	5843154	5850629	0.0	+	.	ID=TE_821:ms114475_Pp01_Tedenovo11236;Target=Tedenovo11236;ClassI_DIRS
Pp01	TEannotationCRAG	setA_Full_LTR	5843350	5854269	.	+	.	ID=TE_822:Ppersica_LTRretrotransposon136;Cluster=Prunusclust001185;CLASS_I_LTR_gypsy;My=19.6426100274;
Pp01	TEannotationCRAG	soloLTR	5863912	5864264	.	.	.	ID=TE_823:Pdulcis26_LTRretrotransposon1445;Cluster=Prunusclust000922;CLASS_I_LTR_unclassified;
Pp01	TEannotationCRAG	truncated_LTR	5873931	5876067	.	.	.	ID=TE_824:Ppersica_LTRretrotransposon2892;Cluster=Prunusclust001499;CLASS_I_LTR_unclassified;
Pp01	TEannotationCRAG	REPET_coding	5873932	5878413	0.0	-	.	ID=TE_825:ms114436_Pp01_Tedenovo9252;Target=Tedenovo9252;ClassII_TIR
Pp01	TEannotationCRAG	soloLTR	5876069	5876444	.	.	.	ID=TE_826:Ppersica_LTRretrotransposon3043;Cluster=Prunusclust000021;CLASS_I_LTR_copia;
Pp01	TEannotationCRAG	REPET_coding	5879474	5881111	0.0	+	.	ID=TE_827:ms114424_Pp01_Tedenovo1748;Target=Tedenovo1748;ClassII_TIR
Pp01	TEannotationCRAG	REPET_coding	5879790	5880593	0.0	+	.	ID=TE_828:ms114451_Pp01_Tedenovo2574;Target=Tedenovo2574;ClassII_TIR
Pp01	TEannotationCRAG	truncated_LTR	5880895	5882504	.	.	.	ID=TE_829:Ppersica_LTRretrotransposon2044;Cluster=Prunusclust001387;CLASS_I_LTR_copia;
Pp01	TEannotationCRAG	REPET_coding	5881112	5882645	0.0	+	.	ID=TE_830:ms114452_Pp01_Tedenovo2574;Target=Tedenovo2574;ClassII_TIR
Pp01	TEannotationCRAG	truncated_LTR	5881509	5882650	.	.	.	ID=TE_831:Ppersica_LTRretrotransposon2044;Cluster=Prunusclust001387;CLASS_I_LTR_copia;
Pp01	TEannotationCRAG	soloLTR	5894209	5894903	.	.	.	ID=TE_832:Pdulcis26_LTRretrotransposon674;Cluster=Prunusclust000632;CLASS_I_LTR_copia;
Pp01	TEannotationCRAG	MITE	5910053	5910256	3.5	-	.	ID=TE_833:SE320600128fam110_207;1;CLASS_II_MITE
Pp01	TEannotationCRAG	soloLTR	5920833	5921078	.	.	.	ID=TE_834:Ppersica_LTRretrotransposon2281;Cluster=Prunusclust001427;CLASS_I_LTR_unclassified;
Pp01	TEannotationCRAG	MITE	5920833	5921219	10.4	-	.	ID=TE_835:SE320600034fam39_419;1;CLASS_II_MITE
Pp01	TEannotationCRAG	MITE	5928807	5929292	14	-	.	ID=TE_836:SE320500116fam101_488;1;CLASS_II_MITE
Pp01	TEannotationCRAG	MITE	5930488	5931033	14.3	+	.	ID=TE_837:SE320300066fam64_588;9;CLASS_II_MITE
Pp01	TEannotationCRAG	soloLTR	5940777	5941062	.	.	.	ID=TE_838:Ppersica_LTRretrotransposon1994;Cluster=Prunusclust001384;CLASS_I_LTR_unclassified;
Pp01	TEannotationCRAG	MITE	5940782	5941199	16.7	-	.	ID=TE_839:SE320600034fam39_419;1;CLASS_II_MITE
Pp01	TEannotationCRAG	setA_Full_LTR	5950185	5955354	.	-	.	ID=TE_840:Ppersica_LTRretrotransposon142;Cluster=Prunusclust000121;CLASS_I_LTR_copia;My=7.4457181567;
Pp01	TEannotationCRAG	soloLTR	5959179	5959688	.	.	.	ID=TE_841:Ppersica_LTRretrotransposon1389;Cluster=Prunusclust000214;CLASS_I_LTR_copia;
Pp01	TEannotationCRAG	truncated_LTR	5999396	6001519	.	.	.	ID=TE_842:Ppersica_LTRretrotransposon2454;Cluster=Prunusclust001448;CLASS_I_LTR_unclassified;
Pp01	TEannotationCRAG	truncated_LTR	6002118	6004289	.	.	.	ID=TE_843:Ppersica_LTRretrotransposon4628;Cluster=Prunusclust000113;CLASS_I_LTR_copia;
Pp01	TEannotationCRAG	truncated_LTR	6002687	6004601	.	.	.	ID=TE_844:Ppersica_LTRretrotransposon4628;Cluster=Prunusclust000113;CLASS_I_LTR_copia;
Pp01	TEannotationCRAG	soloLTR	6024279	6024510	.	.	.	ID=TE_845:Ppersica_LTRretrotransposon5129;Cluster=Prunusclust001784;CLASS_I_LTR_unclassified;
Pp01	TEannotationCRAG	soloLTR	6028292	6028499	.	.	.	ID=TE_846:Ppersica_LTRretrotransposon4012;Cluster=Prunusclust001632;CLASS_I_LTR_copia;
Pp01	TEannotationCRAG	MITE	6042917	6043404	12.1	-	.	ID=TE_847:SE320500116fam101_488;1;CLASS_II_MITE
Pp01	TEannotationCRAG	REPET_coding	6051607	6052597	0.0	-	.	ID=TE_848:ms32496_Pp01_Tedenovo9687;Target=Tedenovo9687;ClassII_TIR
Pp01	TEannotationCRAG	MITE	6054888	6055275	25.5	+	.	ID=TE_849:SE320600034fam39_419;6;CLASS_II_MITE
Pp01	TEannotationCRAG	MITE	6055235	6055638	22.6	-	.	ID=TE_850:SE320600034fam39_419;9;CLASS_II_MITE
Pp01	TEannotationCRAG	soloLTR	6059881	6060581	.	.	.	ID=TE_851:Pdulcis26_LTRretrotransposon1023;Cluster=Prunusclust000007;CLASS_I_LTR_unclassified;
Pp01	TEannotationCRAG	REPET_coding	6085022	6085261	0.0	-	.	ID=TE_852:ms32546_Pp01_Tedenovo4025;Target=Tedenovo4025;ClassI_LINE
Pp01	TEannotationCRAG	MITE	6091395	6091904	0	+	.	ID=TE_853:SE320200146fam125_510;1;CLASS_II_MITE
Pp01	TEannotationCRAG	setA_Full_LTR	6104659	6111477	.	-	.	ID=TE_854:Ppersica_LTRretrotransposon145;Cluster=Prunusclust000021;CLASS_I_LTR_copia;My=8.4907029306;
Pp01	TEannotationCRAG	MITE	6114865	6115231	5.5	+	.	ID=TE_855:SE320200071fam68_368;2;CLASS_II_MITE
Pp01	TEannotationCRAG	soloLTR	6114873	6115221	.	.	.	ID=TE_856:Pdulcis26_LTRretrotransposon307;Cluster=Prunusclust000471;CLASS_I_LTR_unclassified;
Pp01	TEannotationCRAG	REPET_coding	6121758	6122728	0.0	+	.	ID=TE_857:ms32474_Pp01_Tedenovo673;Target=Tedenovo673;ClassII_TIR
Pp01	TEannotationCRAG	soloLTR	6132095	6132532	.	.	.	ID=TE_858:Ppersica_LTRretrotransposon3321;Cluster=Prunusclust000128;CLASS_I_LTR_unclassified;
Pp01	TEannotationCRAG	setA_Full_LTR	6146214	6151191	.	-	.	ID=TE_859:Ppersica_LTRretrotransposon146;Cluster=Prunusclust000122;CLASS_I_LTR_copia;My=1.3587090296;
Pp01	TEannotationCRAG	soloLTR	6160202	6160609	.	.	.	ID=TE_860:Ppersica_LTRretrotransposon151;Cluster=Prunusclust000327;CLASS_I_LTR_unclassified;
Pp01	TEannotationCRAG	truncated_LTR	6160203	6161766	.	.	.	ID=TE_861:Ppersica_LTRretrotransposon5209;Cluster=Prunusclust000327;CLASS_I_LTR_unclassified;
Pp01	TEannotationCRAG	REPET_coding	6161766	6169496	0.0	-	.	ID=TE_862:ms32510_Pp01_Tedenovo11236;Target=Tedenovo11236;ClassI_DIRS
Pp01	TEannotationCRAG	setA_Full_LTR	6161767	6169496	.	-	.	ID=TE_863:Ppersica_LTRretrotransposon147;Cluster=Prunusclust000326;CLASS_I_LTR_unclassified;My=1.8673654684;
Pp01	TEannotationCRAG	soloLTR	6170110	6170288	.	.	.	ID=TE_864:Ppersica_LTRretrotransposon4588;Cluster=Prunusclust000018;CLASS_I_LTR_copia;
Pp01	TEannotationCRAG	soloLTR	6176639	6176950	.	.	.	ID=TE_865:Ppersica_LTRretrotransposon3150;Cluster=Prunusclust001533;CLASS_I_LTR_unclassified;
Pp01	TEannotationCRAG	soloLTR	6179202	6180028	.	.	.	ID=TE_866:Ppersica_LTRretrotransposon3888;Cluster=Prunusclust000175;CLASS_I_LTR_gypsy;
Pp01	TEannotationCRAG	setA_Full_LTR	6180166	6185024	.	+	.	ID=TE_867:Ppersica_LTRretrotransposon148;Cluster=Prunusclust000018;CLASS_I_LTR_copia;My=5.4516169159;
Pp01	TEannotationCRAG	truncated_LTR	6188093	6188672	.	.	.	ID=TE_868:Ppersica_LTRretrotransposon4232;Cluster=Prunusclust001663;CLASS_I_LTR_unclassified;
Pp01	TEannotationCRAG	soloLTR	6188337	6188628	.	.	.	ID=TE_869:Ppersica_LTRretrotransposon4232;Cluster=Prunusclust001663;CLASS_I_LTR_unclassified;
Pp01	TEannotationCRAG	REPET_coding	6215159	6223520	0.0	-	.	ID=TE_870:ms32484_Pp01_Tedenovo3526;Target=Tedenovo3526;ClassII_TIR
Pp01	TEannotationCRAG	REPET_coding	6217193	6220682	0.0	+	.	ID=TE_871:ms32513_Pp01_Tedenovo11663;Target=Tedenovo11663;ClassII_TIR
Pp01	TEannotationCRAG	REPET_coding	6222296	6222647	0.0	+	.	ID=TE_872:ms32500_Pp01_Tedenovo9788;Target=Tedenovo9788;ClassII_TIR
Pp01	TEannotationCRAG	MITE	6223789	6224258	10.6	-	.	ID=TE_873:SE320500151fam128_468;3;CLASS_II_MITE
Pp01	TEannotationCRAG	soloLTR	6223929	6224040	.	.	.	ID=TE_874:Ppersica_LTRretrotransposon3992;Cluster=Prunusclust001626;CLASS_I_LTR_gypsy;
Pp01	TEannotationCRAG	soloLTR	6238472	6238808	.	.	.	ID=TE_875:Pdulcis26_LTRretrotransposon307;Cluster=Prunusclust000471;CLASS_I_LTR_unclassified;
Pp01	TEannotationCRAG	MITE	6238472	6238811	4.1	+	.	ID=TE_876:SE320200071fam68_368;10;CLASS_II_MITE
Pp01	TEannotationCRAG	MITE	6238817	6239082	4.6	+	.	ID=TE_877:SE320200080fam74_273;6;CLASS_II_MITE
Pp01	TEannotationCRAG	soloLTR	6239083	6239220	.	.	.	ID=TE_878:Pdulcis26_LTRretrotransposon1078;Cluster=Prunusclust000782;CLASS_I_LTR_unclassified;
Pp01	TEannotationCRAG	MITE	6240798	6241031	17.3	+	.	ID=TE_879:Prupefam5_241;22;CLASS_II_MITE
Pp01	TEannotationCRAG	MITE	6269950	6270297	17.6	-	.	ID=TE_880:SE320500072fam69_341;1;CLASS_II_MITE
Pp01	TEannotationCRAG	truncated_LTR	6278064	6280578	.	.	.	ID=TE_881:Ppersica_LTRretrotransposon1375;Cluster=Prunusclust001333;CLASS_I_LTR_unclassified;
Pp01	TEannotationCRAG	soloLTR	6302414	6302687	.	.	.	ID=TE_882:Ppersica_LTRretrotransposon2281;Cluster=Prunusclust001427;CLASS_I_LTR_unclassified;
Pp01	TEannotationCRAG	MITE	6346895	6347447	11.6	-	.	ID=TE_883:SE320200032fam38_608;50;CLASS_II_MITE
Pp01	TEannotationCRAG	MITE	6348490	6348680	2.1	-	.	ID=TE_884:SE320600128fam110_207;2;CLASS_II_MITE
Pp01	TEannotationCRAG	MITE	6348907	6349262	13.3	+	.	ID=TE_885:SE320500072fam69_341;3;CLASS_II_MITE
Pp01	TEannotationCRAG	setA_Full_LTR	6362996	6364676	.	-	.	ID=TE_886:Ppersica_LTRretrotransposon150;Cluster=Prunusclust000140;CLASS_I_LTR_unclassified;My=16.1096407196;
Pp01	TEannotationCRAG	MITE	6370817	6371174	16.8	+	.	ID=TE_887:SE320500072fam69_341;1;CLASS_II_MITE
Pp01	TEannotationCRAG	soloLTR	6376717	6377418	.	.	.	ID=TE_888:Ppersica_LTRretrotransposon3112;Cluster=Prunusclust001531;CLASS_I_LTR_gypsy;
Pp01	TEannotationCRAG	MITE	6384444	6384803	8.9	+	.	ID=TE_889:SE320500145fam124_356;1;CLASS_II_MITE
Pp01	TEannotationCRAG	MITE	6385022	6385500	13.2	-	.	ID=TE_890:SE320500116fam101_488;7;CLASS_II_MITE
Pp01	TEannotationCRAG	REPET_coding	6387891	6389067	0.0	+	.	ID=TE_891:ms32076_Pp01_Tedenovo687;Target=Tedenovo687;ClassII_TIR
Pp01	TEannotationCRAG	setA_Full_LTR	6392626	6396087	.	-	.	ID=TE_892:Ppersica_LTRretrotransposon151;Cluster=Prunusclust000327;CLASS_I_LTR_unclassified;My=1.8484524823;
Pp01	TEannotationCRAG	MITE	6398500	6398983	13.7	+	.	ID=TE_893:SE320500116fam101_488;5;CLASS_II_MITE
Pp01	TEannotationCRAG	soloLTR	6399627	6399903	.	.	.	ID=TE_894:Ppersica_LTRretrotransposon2281;Cluster=Prunusclust001427;CLASS_I_LTR_unclassified;
Pp01	TEannotationCRAG	soloLTR	6399994	6400232	.	.	.	ID=TE_895:Ppersica_LTRretrotransposon3876;Cluster=Prunusclust001607;CLASS_I_LTR_unclassified;
Pp01	TEannotationCRAG	MITE	6399994	6400373	19.4	-	.	ID=TE_896:SE320600034fam39_419;1;CLASS_II_MITE
Pp01	TEannotationCRAG	soloLTR	6405561	6405841	.	.	.	ID=TE_897:Pdulcis26_LTRretrotransposon655;Cluster=Prunusclust000621;CLASS_I_LTR_unclassified;
Pp01	TEannotationCRAG	MITE	6405561	6405980	12	-	.	ID=TE_898:SE320600034fam39_419;4;CLASS_II_MITE
Pp01	TEannotationCRAG	soloLTR	6415122	6415422	.	.	.	ID=TE_899:Ppersica_LTRretrotransposon3150;Cluster=Prunusclust001533;CLASS_I_LTR_unclassified;
Pp01	TEannotationCRAG	REPET_coding	6426007	6433159	0.0	+	.	ID=TE_900:ms32015_Pp01_Tedenovo12600;Target=Tedenovo12600;ClassI_LARD
Pp01	TEannotationCRAG	MITE	6426119	6426340	22.5	-	.	ID=TE_901:Prupefam5_241;19;CLASS_II_MITE
Pp01	TEannotationCRAG	soloLTR	6428725	6428876	.	.	.	ID=TE_902:Pdulcis26_LTRretrotransposon1557;Cluster=Prunusclust000227;CLASS_I_LTR_copia;
Pp01	TEannotationCRAG	REPET_coding	6429521	6432256	0.0	-	.	ID=TE_903:ms31909_Pp01_Tedenovo4256;Target=Tedenovo4256;ClassI_DIRS
Pp01	TEannotationCRAG	truncated_LTR	6432257	6432951	.	.	.	ID=TE_904:Ppersica_LTRretrotransposon2136;Cluster=Prunusclust001400;CLASS_I_LTR_unclassified;
Pp01	TEannotationCRAG	truncated_LTR	6432375	6433350	.	.	.	ID=TE_905:Ppersica_LTRretrotransposon2136;Cluster=Prunusclust001400;CLASS_I_LTR_unclassified;
Pp01	TEannotationCRAG	soloLTR	6432813	6433153	.	.	.	ID=TE_906:Ppersica_LTRretrotransposon2136;Cluster=Prunusclust001400;CLASS_I_LTR_unclassified;
Pp01	TEannotationCRAG	MITE	6451568	6451972	18.2	+	.	ID=TE_907:SE320200171fam144_403;10;CLASS_II_MITE
Pp01	TEannotationCRAG	soloLTR	6467843	6468074	.	.	.	ID=TE_908:Ppersica_LTRretrotransposon43;Cluster=Prunusclust001178;CLASS_I_LTR_unclassified;
Pp01	TEannotationCRAG	soloLTR	6469036	6469234	.	.	.	ID=TE_909:Ppersica_LTRretrotransposon71;Cluster=Prunusclust001182;CLASS_I_LTR_unclassified;
Pp01	TEannotationCRAG	truncated_LTR	6474498	6477548	.	.	.	ID=TE_910:Ppersica_LTRretrotransposon782;Cluster=Prunusclust000151;CLASS_I_LTR_gypsy;
Pp01	TEannotationCRAG	truncated_LTR	6474606	6477405	.	.	.	ID=TE_911:Ppersica_LTRretrotransposon782;Cluster=Prunusclust000151;CLASS_I_LTR_gypsy;
Pp01	TEannotationCRAG	MITE	6500980	6501566	2.6	+	.	ID=TE_912:SE320300058fam56_601;9;CLASS_II_MITE
Pp01	TEannotationCRAG	setA_Full_LTR	6510237	6515204	.	+	.	ID=TE_913:Ppersica_LTRretrotransposon153;Cluster=Prunusclust000018;CLASS_I_LTR_copia;My=1.8809026576;
Pp01	TEannotationCRAG	REPET_coding	6510237	6515206	0.0	+	.	ID=TE_914:ms32000_Pp01_Tedenovo11709;Target=Tedenovo11709;ClassI_DIRS
Pp01	TEannotationCRAG	truncated_LTR	6519410	6521714	.	.	.	ID=TE_915:Ppersica_LTRretrotransposon2943;Cluster=Prunusclust001505;CLASS_I_LTR_copia;
Pp01	TEannotationCRAG	soloLTR	6519424	6521185	.	.	.	ID=TE_916:Ppersica_LTRretrotransposon242;Cluster=Prunusclust001194;CLASS_I_LTR_unclassified;
Pp01	TEannotationCRAG	truncated_LTR	6524968	6528917	.	.	.	ID=TE_917:Ppersica_LTRretrotransposon5275;Cluster=Prunusclust001803;CLASS_I_LTR_unclassified;
Pp01	TEannotationCRAG	REPET_coding	6524987	6529075	0.0	+	.	ID=TE_918:ms31949_Pp01_Tedenovo9331;Target=Tedenovo9331;ClassII_TIR
Pp01	TEannotationCRAG	soloLTR	6535592	6535933	.	.	.	ID=TE_919:Ppersica_LTRretrotransposon4232;Cluster=Prunusclust001663;CLASS_I_LTR_unclassified;
Pp01	TEannotationCRAG	REPET_coding	6543014	6545390	0.0	-	.	ID=TE_920:ms32012_Pp01_Tedenovo12421;Target=Tedenovo12421;ClassII_TIR
Pp01	TEannotationCRAG	soloLTR	6571148	6571623	.	.	.	ID=TE_921:Ppersica_LTRretrotransposon154;Cluster=Prunusclust001186;CLASS_I_LTR_unclassified;
Pp01	TEannotationCRAG	truncated_LTR	6571370	6572346	.	.	.	ID=TE_922:Ppersica_LTRretrotransposon154;Cluster=Prunusclust001186;CLASS_I_LTR_unclassified;
Pp01	TEannotationCRAG	soloLTR	6575487	6575720	.	.	.	ID=TE_923:Ppersica_LTRretrotransposon3391;Cluster=Prunusclust000069;CLASS_I_LTR_copia;
Pp01	TEannotationCRAG	MITE	6576109	6576629	16.9	-	.	ID=TE_924:SE320300170fam143_545;9;CLASS_II_MITE
Pp01	TEannotationCRAG	setA_Full_LTR	6578135	6581349	.	+	.	ID=TE_925:Ppersica_LTRretrotransposon154;Cluster=Prunusclust001186;CLASS_I_LTR_unclassified;My=14.7905053823;
Pp01	TEannotationCRAG	MITE	6579899	6580481	3.5	-	.	ID=TE_926:SE320300025fam34_595;9;CLASS_II_MITE
Pp01	TEannotationCRAG	truncated_LTR	6600370	6603071	.	.	.	ID=TE_927:Ppersica_LTRretrotransposon626;Cluster=Prunusclust001258;CLASS_I_LTR_copia;
Pp01	TEannotationCRAG	setA_Full_LTR	6606239	6618105	.	+	.	ID=TE_928:Ppersica_LTRretrotransposon155;Cluster=Prunusclust000079;CLASS_I_LTR_gypsy;My=1.4858963822;
Pp01	TEannotationCRAG	truncated_LTR	6619076	6624528	.	.	.	ID=TE_929:Ppersica_LTRretrotransposon741;Cluster=Prunusclust000062;CLASS_I_LTR_gypsy;
Pp01	TEannotationCRAG	truncated_LTR	6623299	6626341	.	.	.	ID=TE_930:Ppersica_LTRretrotransposon626;Cluster=Prunusclust001258;CLASS_I_LTR_copia;
Pp01	TEannotationCRAG	MITE	6654046	6654277	17.9	+	.	ID=TE_931:Prupefam5_241;24;CLASS_II_MITE
Pp01	TEannotationCRAG	MITE	6654088	6654327	18	+	.	ID=TE_932:Prupefam5_241;19;CLASS_II_MITE
Pp01	TEannotationCRAG	MITE	6654255	6654475	19.1	+	.	ID=TE_933:Prupefam5_241;24;CLASS_II_MITE
Pp01	TEannotationCRAG	REPET_coding	6655351	6655833	0.0	+	.	ID=TE_934:ms127425_Pp01_Tedenovo9706;Target=Tedenovo9706;ClassI_LINE
Pp01	TEannotationCRAG	MITE	6667682	6667886	6.3	-	.	ID=TE_935:SE320600128fam110_207;3;CLASS_II_MITE
Pp01	TEannotationCRAG	MITE	6669272	6669653	8.9	-	.	ID=TE_936:SE320500138fam120_385;2;CLASS_II_MITE
Pp01	TEannotationCRAG	REPET_coding	6679227	6681134	0.0	-	.	ID=TE_937:ms127368_Pp01_Tedenovo3006;Target=Tedenovo3006;ClassII_TIR
Pp01	TEannotationCRAG	MITE	6681133	6681474	7.6	-	.	ID=TE_938:Prupefam16_363;2;CLASS_II_MITE
Pp01	TEannotationCRAG	REPET_coding	6681781	6684984	0.0	+	.	ID=TE_939:ms127402_Pp01_Tedenovo11774;Target=Tedenovo11774;ClassII_TIR
Pp01	TEannotationCRAG	REPET_coding	6704493	6704800	0.0	-	.	ID=TE_940:ms193156_Pp01_Tedenovo10997;Target=Tedenovo10997;ClassI_LINE
Pp01	TEannotationCRAG	soloLTR	6705296	6705583	.	.	.	ID=TE_941:Ppersica_LTRretrotransposon2701;Cluster=Prunusclust001483;CLASS_I_LTR_copia;
Pp01	TEannotationCRAG	MITE	6715180	6715755	24.6	-	.	ID=TE_942:SE320300058fam56_601;9;CLASS_II_MITE
Pp01	TEannotationCRAG	MITE	6718923	6719104	21	+	.	ID=TE_943:SE320200159fam133_200;10;CLASS_II_MITE
Pp01	TEannotationCRAG	MITE	6725415	6725615	5.7	+	.	ID=TE_944:SE320600128fam110_207;2;CLASS_II_MITE
Pp01	TEannotationCRAG	soloLTR	6726666	6726949	.	.	.	ID=TE_945:Ppersica_LTRretrotransposon946;Cluster=Prunusclust001288;CLASS_I_LTR_unclassified;
Pp01	TEannotationCRAG	soloLTR	6726950	6727158	.	.	.	ID=TE_946:Pdulcis26_LTRretrotransposon77;Cluster=Prunusclust000387;CLASS_I_LTR_unclassified;
Pp01	TEannotationCRAG	soloLTR	6727436	6727729	.	.	.	ID=TE_947:Ppersica_LTRretrotransposon946;Cluster=Prunusclust001288;CLASS_I_LTR_unclassified;
Pp01	TEannotationCRAG	REPET_coding	6732772	6735532	0.0	-	.	ID=TE_948:ms193152_Pp01_Tedenovo243;Target=Tedenovo243;ClassII_TIR
Pp01	TEannotationCRAG	REPET_coding	6735697	6736488	0.0	-	.	ID=TE_949:ms455_Pp01_Tedenovo6985;Target=Tedenovo6985;ClassII_TIR
Pp01	TEannotationCRAG	REPET_coding	6742079	6746854	0.0	+	.	ID=TE_950:ms193868_Pp01_Tedenovo248;Target=Tedenovo248;ClassII_TIR
Pp01	TEannotationCRAG	REPET_coding	6742079	6746855	0.0	-	.	ID=TE_951:ms193870_Pp01_Tedenovo8800;Target=Tedenovo8800;ClassII_TIR
Pp01	TEannotationCRAG	truncated_LTR	6743506	6746853	.	.	.	ID=TE_952:Ppersica_LTRretrotransposon3464;Cluster=Prunusclust001572;CLASS_I_LTR_unclassified;
Pp01	TEannotationCRAG	setA_Full_LTR	6751023	6756575	.	-	.	ID=TE_953:Ppersica_LTRretrotransposon157;Cluster=Prunusclust001187;CLASS_I_LTR_unclassified;My=4.7894584389;
Pp01	TEannotationCRAG	truncated_LTR	6766717	6768284	.	.	.	ID=TE_954:Ppersica_LTRretrotransposon2380;Cluster=Prunusclust000261;CLASS_I_LTR_copia;
Pp01	TEannotationCRAG	setA_Full_LTR	6768706	6774339	.	-	.	ID=TE_955:Ppersica_LTRretrotransposon158;Cluster=Prunusclust000113;CLASS_I_LTR_copia;My=4.6017466403;
Pp01	TEannotationCRAG	MITE	6773441	6774027	4	-	.	ID=TE_956:SE320300025fam34_595;7;CLASS_II_MITE
Pp01	TEannotationCRAG	soloLTR	6781496	6781845	.	.	.	ID=TE_957:Pdulcis26_LTRretrotransposon400;Cluster=Prunusclust000116;CLASS_I_LTR_gypsy;
Pp01	TEannotationCRAG	soloLTR	6793664	6793945	.	.	.	ID=TE_958:Ppersica_LTRretrotransposon2281;Cluster=Prunusclust001427;CLASS_I_LTR_unclassified;
Pp01	TEannotationCRAG	MITE	6793668	6794087	10.3	-	.	ID=TE_959:SE320600034fam39_419;1;CLASS_II_MITE
Pp01	TEannotationCRAG	truncated_LTR	6796108	6800331	.	.	.	ID=TE_960:Ppersica_LTRretrotransposon1458;Cluster=Prunusclust001345;CLASS_I_LTR_unclassified;
Pp01	TEannotationCRAG	setA_Full_LTR	6801637	6806293	.	+	.	ID=TE_961:Ppersica_LTRretrotransposon159;Cluster=Prunusclust000051;CLASS_I_LTR_copia;My=29.1459815309;
Pp01	TEannotationCRAG	truncated_LTR	6819338	6821716	.	.	.	ID=TE_962:Ppersica_LTRretrotransposon4745;Cluster=Prunusclust001734;CLASS_I_LTR_copia;
Pp01	TEannotationCRAG	soloLTR	6819339	6821202	.	.	.	ID=TE_963:Ppersica_LTRretrotransposon2539;Cluster=Prunusclust001466;CLASS_I_LTR_copia;
Pp01	TEannotationCRAG	REPET_coding	6833340	6842982	0.0	+	.	ID=TE_964:ms118033_Pp01_Tedenovo10228;Target=Tedenovo10228;ClassII_TIR
Pp01	TEannotationCRAG	truncated_LTR	6833369	6837767	.	.	.	ID=TE_965:Ppersica_LTRretrotransposon1466;Cluster=Prunusclust001346;CLASS_I_LTR_unclassified;
Pp01	TEannotationCRAG	soloLTR	6847294	6848180	.	.	.	ID=TE_966:Ppersica_LTRretrotransposon3168;Cluster=Prunusclust001539;CLASS_I_LTR_gypsy;
Pp01	TEannotationCRAG	soloLTR	6848577	6848732	.	.	.	ID=TE_967:Pdulcis26_LTRretrotransposon1149;Cluster=Prunusclust000811;CLASS_I_LTR_gypsy;
Pp01	TEannotationCRAG	soloLTR	6861744	6862001	.	.	.	ID=TE_968:Pdulcis26_LTRretrotransposon1236;Cluster=Prunusclust000837;CLASS_I_LTR_unclassified;
Pp01	TEannotationCRAG	soloLTR	6864365	6865569	.	.	.	ID=TE_969:Pdulcis26_LTRretrotransposon1784;Cluster=Prunusclust000202;CLASS_I_LTR_unclassified;
Pp01	TEannotationCRAG	soloLTR	6868027	6868309	.	.	.	ID=TE_970:Ppersica_LTRretrotransposon3956;Cluster=Prunusclust000121;CLASS_I_LTR_copia;
Pp01	TEannotationCRAG	MITE	6869663	6869869	6.8	-	.	ID=TE_971:SE320600128fam110_207;1;CLASS_II_MITE
Pp01	TEannotationCRAG	soloLTR	6877553	6877856	.	.	.	ID=TE_972:Ppersica_LTRretrotransposon946;Cluster=Prunusclust001288;CLASS_I_LTR_unclassified;
Pp01	TEannotationCRAG	MITE	6878426	6878974	14.3	-	.	ID=TE_973:SE320300022fam31_606;10;CLASS_II_MITE
Pp01	TEannotationCRAG	truncated_LTR	6885429	6888556	.	.	.	ID=TE_974:Ppersica_LTRretrotransposon1458;Cluster=Prunusclust001345;CLASS_I_LTR_unclassified;
Pp01	TEannotationCRAG	REPET_coding	6890795	6891800	0.0	-	.	ID=TE_975:ms175762_Pp01_Tedenovo9115;Target=Tedenovo9115;ClassII_TIR
Pp01	TEannotationCRAG	soloLTR	6892346	6892566	.	.	.	ID=TE_976:Pdulcis26_LTRretrotransposon1717;Cluster=Prunusclust001025;CLASS_I_LTR_unclassified;
Pp01	TEannotationCRAG	MITE	6892561	6892778	13	-	.	ID=TE_977:Prupefam5_241;11;CLASS_II_MITE
Pp01	TEannotationCRAG	setA_Full_LTR	6893652	6900416	.	+	.	ID=TE_978:Ppersica_LTRretrotransposon162;Cluster=Prunusclust000021;CLASS_I_LTR_copia;My=0.6963806312;
Pp01	TEannotationCRAG	MITE	6902461	6902876	14	+	.	ID=TE_979:SE320500086fam78_410;1;CLASS_II_MITE
Pp01	TEannotationCRAG	soloLTR	6916594	6916705	.	.	.	ID=TE_980:Pdulcis26_LTRretrotransposon545;Cluster=Prunusclust000574;CLASS_I_LTR_unclassified;
Pp01	TEannotationCRAG	soloLTR	6919909	6920207	.	.	.	ID=TE_981:Ppersica_LTRretrotransposon3150;Cluster=Prunusclust001533;CLASS_I_LTR_unclassified;
Pp01	TEannotationCRAG	truncated_LTR	6922903	6929878	.	.	.	ID=TE_982:Ppersica_LTRretrotransposon4571;Cluster=Prunusclust001708;CLASS_I_LTR_gypsy;
Pp01	TEannotationCRAG	REPET_coding	6922904	6925022	0.0	-	.	ID=TE_983:ms175770_Pp01_Tedenovo4012;Target=Tedenovo4012;ClassII_TIR
Pp01	TEannotationCRAG	REPET_coding	6922904	6925022	0.0	+	.	ID=TE_984:ms175771_Pp01_Tedenovo8432;Target=Tedenovo8432;ClassII_TIR
Pp01	TEannotationCRAG	REPET_coding	6922904	6925022	0.0	-	.	ID=TE_985:ms175772_Pp01_Tedenovo8452;Target=Tedenovo8452;ClassII_TIR
Pp01	TEannotationCRAG	REPET_coding	6925260	6936101	0.0	+	.	ID=TE_986:ms111750_Pp01_Tedenovo117;Target=Tedenovo117;ClassII_TIR
Pp01	TEannotationCRAG	truncated_LTR	6933035	6934946	.	.	.	ID=TE_987:Ppersica_LTRretrotransposon5129;Cluster=Prunusclust001784;CLASS_I_LTR_unclassified;
Pp01	TEannotationCRAG	MITE	6956243	6956765	26	+	.	ID=TE_988:SE320300170fam143_545;9;CLASS_II_MITE
Pp01	TEannotationCRAG	truncated_LTR	6957660	6960007	.	.	.	ID=TE_989:Ppersica_LTRretrotransposon519;Cluster=Prunusclust001239;CLASS_I_LTR_copia;
Pp01	TEannotationCRAG	soloLTR	6959986	6960273	.	.	.	ID=TE_990:Ppersica_LTRretrotransposon306;Cluster=Prunusclust001200;CLASS_I_LTR_unclassified;
Pp01	TEannotationCRAG	soloLTR	6966330	6966534	.	.	.	ID=TE_991:Ppersica_LTRretrotransposon43;Cluster=Prunusclust001178;CLASS_I_LTR_unclassified;
Pp01	TEannotationCRAG	setA_Full_LTR	6976436	6983680	.	-	.	ID=TE_992:Ppersica_LTRretrotransposon163;Cluster=Prunusclust001188;CLASS_I_LTR_copia;My=11.9956993572;
Pp01	TEannotationCRAG	soloLTR	6995245	6995464	.	.	.	ID=TE_993:Pdulcis26_LTRretrotransposon1366;Cluster=Prunusclust000891;CLASS_I_LTR_unclassified;
Pp01	TEannotationCRAG	REPET_coding	7004099	7005108	0.0	+	.	ID=TE_994:ms111786_Pp01_Tedenovo10595;Target=Tedenovo10595;ClassII_TIR
Pp01	TEannotationCRAG	truncated_LTR	7013021	7013824	.	.	.	ID=TE_995:Ppersica_LTRretrotransposon1599;Cluster=Prunusclust001359;CLASS_I_LTR_unclassified;
Pp01	TEannotationCRAG	soloLTR	7013282	7013896	.	.	.	ID=TE_996:Pdulcis26_LTRretrotransposon997;Cluster=Prunusclust000748;CLASS_I_LTR_unclassified;
Pp01	TEannotationCRAG	soloLTR	7019575	7019769	.	.	.	ID=TE_997:Ppersica_LTRretrotransposon4256;Cluster=Prunusclust000072;CLASS_I_LTR_unclassified;
Pp01	TEannotationCRAG	MITE	7020493	7020845	12.2	-	.	ID=TE_998:SE320500110fam95_371;3;CLASS_II_MITE
Pp01	TEannotationCRAG	truncated_LTR	7023166	7025680	.	.	.	ID=TE_999:Ppersica_LTRretrotransposon2768;Cluster=Prunusclust001486;CLASS_I_LTR_unclassified;
Pp01	TEannotationCRAG	soloLTR	7023169	7025060	.	.	.	ID=TE_1000:Ppersica_LTRretrotransposon2530;Cluster=Prunusclust001463;CLASS_I_LTR_copia;
Pp01	TEannotationCRAG	soloLTR	7030362	7030759	.	.	.	ID=TE_1001:Pdulcis26_LTRretrotransposon1873;Cluster=Prunusclust001084;CLASS_I_LTR_copia;
Pp01	TEannotationCRAG	soloLTR	7035762	7036110	.	.	.	ID=TE_1002:Ppersica_LTRretrotransposon4232;Cluster=Prunusclust001663;CLASS_I_LTR_unclassified;
Pp01	TEannotationCRAG	MITE	7037991	7038498	18.3	+	.	ID=TE_1003:SE320200090fam82_541;10;CLASS_II_MITE
Pp01	TEannotationCRAG	REPET_coding	7048220	7049400	0.0	+	.	ID=TE_1004:ms171652_Pp01_Tedenovo2627;Target=Tedenovo2627;ClassII_TIR
Pp01	TEannotationCRAG	soloLTR	7048804	7049400	.	.	.	ID=TE_1005:Ppersica_LTRretrotransposon2565;Cluster=Prunusclust001470;CLASS_I_LTR_unclassified;
Pp01	TEannotationCRAG	REPET_coding	7049714	7049932	0.0	-	.	ID=TE_1006:ms171675_Pp01_Tedenovo12220;Target=Tedenovo12220;ClassII_TIR
Pp01	TEannotationCRAG	soloLTR	7051864	7052059	.	.	.	ID=TE_1007:Ppersica_LTRretrotransposon3877;Cluster=Prunusclust001608;CLASS_I_LTR_copia;
Pp01	TEannotationCRAG	truncated_LTR	7051940	7054059	.	.	.	ID=TE_1008:Ppersica_LTRretrotransposon2264;Cluster=Prunusclust000212;CLASS_I_LTR_copia;
Pp01	TEannotationCRAG	truncated_LTR	7060552	7064182	.	.	.	ID=TE_1009:Ppersica_LTRretrotransposon4571;Cluster=Prunusclust001708;CLASS_I_LTR_gypsy;
Pp01	TEannotationCRAG	REPET_coding	7062084	7064991	0.0	-	.	ID=TE_1010:ms196765_Pp01_Tedenovo187;Target=Tedenovo187;ClassII_TIR
Pp01	TEannotationCRAG	REPET_coding	7062084	7064991	0.0	+	.	ID=TE_1011:ms196766_Pp01_Tedenovo9071;Target=Tedenovo9071;ClassII_TIR
Pp01	TEannotationCRAG	soloLTR	7067950	7068549	.	.	.	ID=TE_1012:Ppersica_LTRretrotransposon4094;Cluster=Prunusclust001647;CLASS_I_LTR_unclassified;
Pp01	TEannotationCRAG	REPET_coding	7071055	7073613	0.0	+	.	ID=TE_1013:ms134583_Pp01_Tedenovo3953;Target=Tedenovo3953;ClassII_TIR
Pp01	TEannotationCRAG	soloLTR	7083271	7083717	.	.	.	ID=TE_1014:Ppersica_LTRretrotransposon4571;Cluster=Prunusclust001708;CLASS_I_LTR_gypsy;
Pp01	TEannotationCRAG	REPET_coding	7083820	7097676	0.0	+	.	ID=TE_1015:ms31536_Pp01_Tedenovo8750;Target=Tedenovo8750;ClassII_TIR
Pp01	TEannotationCRAG	soloLTR	7083886	7084327	.	.	.	ID=TE_1016:Ppersica_LTRretrotransposon4571;Cluster=Prunusclust001708;CLASS_I_LTR_gypsy;
Pp01	TEannotationCRAG	truncated_LTR	7084896	7091459	.	.	.	ID=TE_1017:Ppersica_LTRretrotransposon4571;Cluster=Prunusclust001708;CLASS_I_LTR_gypsy;
Pp01	TEannotationCRAG	truncated_LTR	7093614	7097672	.	.	.	ID=TE_1018:Ppersica_LTRretrotransposon5129;Cluster=Prunusclust001784;CLASS_I_LTR_unclassified;
Pp01	TEannotationCRAG	REPET_coding	7097677	7098293	0.0	+	.	ID=TE_1019:ms31650_Pp01_Tedenovo11920;Target=Tedenovo11920;ClassII_TIR
Pp01	TEannotationCRAG	REPET_coding	7101109	7109878	0.0	+	.	ID=TE_1020:ms31640_Pp01_Tedenovo4246;Target=Tedenovo4246;ClassII_TIR
Pp01	TEannotationCRAG	truncated_LTR	7114510	7115056	.	.	.	ID=TE_1021:Ppersica_LTRretrotransposon2136;Cluster=Prunusclust001400;CLASS_I_LTR_unclassified;
Pp01	TEannotationCRAG	MITE	7114540	7114774	23.6	-	.	ID=TE_1022:Prupefam5_241;24;CLASS_II_MITE
Pp01	TEannotationCRAG	soloLTR	7120483	7121351	.	.	.	ID=TE_1023:Pdulcis26_LTRretrotransposon1720;Cluster=Prunusclust001027;CLASS_I_LTR_gypsy;
Pp01	TEannotationCRAG	soloLTR	7123840	7124126	.	.	.	ID=TE_1024:Ppersica_LTRretrotransposon43;Cluster=Prunusclust001178;CLASS_I_LTR_unclassified;
Pp01	TEannotationCRAG	soloLTR	7124528	7124791	.	.	.	ID=TE_1025:Ppersica_LTRretrotransposon1994;Cluster=Prunusclust001384;CLASS_I_LTR_unclassified;
Pp01	TEannotationCRAG	setA_Full_LTR	7127021	7128811	.	+	.	ID=TE_1026:Ppersica_LTRretrotransposon167;Cluster=Prunusclust000019;CLASS_I_LTR_unclassified;My=0;
Pp01	TEannotationCRAG	soloLTR	7130290	7131049	.	.	.	ID=TE_1027:Pdulcis26_LTRretrotransposon2048;Cluster=Prunusclust001145;CLASS_I_LTR_gypsy;
Pp01	TEannotationCRAG	soloLTR	7137887	7138982	.	.	.	ID=TE_1028:Pdulcis26_LTRretrotransposon1821;Cluster=Prunusclust001065;CLASS_I_LTR_gypsy;
Pp01	TEannotationCRAG	soloLTR	7140022	7140451	.	.	.	ID=TE_1029:Ppersica_LTRretrotransposon4256;Cluster=Prunusclust000072;CLASS_I_LTR_unclassified;
Pp01	TEannotationCRAG	REPET_coding	7141921	7144578	0.0	+	.	ID=TE_1030:ms31512_Pp01_Tedenovo1952;Target=Tedenovo1952;ClassII_TIR
Pp01	TEannotationCRAG	soloLTR	7145847	7147151	.	.	.	ID=TE_1031:Pdulcis26_LTRretrotransposon1784;Cluster=Prunusclust000202;CLASS_I_LTR_unclassified;
Pp01	TEannotationCRAG	MITE	7150506	7150857	1.4	-	.	ID=TE_1032:SE320200071fam68_368;9;CLASS_II_MITE
Pp01	TEannotationCRAG	soloLTR	7150509	7150856	.	.	.	ID=TE_1033:Ppersica_LTRretrotransposon3956;Cluster=Prunusclust000121;CLASS_I_LTR_copia;
Pp01	TEannotationCRAG	soloLTR	7157955	7158166	.	.	.	ID=TE_1034:Ppersica_LTRretrotransposon1088;Cluster=Prunusclust001301;CLASS_I_LTR_gypsy;
Pp01	TEannotationCRAG	REPET_coding	7159980	7169534	0.0	+	.	ID=TE_1035:ms31541_Pp01_Tedenovo9248;Target=Tedenovo9248;ClassI_LINE
Pp01	TEannotationCRAG	soloLTR	7160141	7160458	.	.	.	ID=TE_1036:Pdulcis26_LTRretrotransposon1873;Cluster=Prunusclust001084;CLASS_I_LTR_copia;
Pp01	TEannotationCRAG	setA_Full_LTR	7160461	7168622	.	-	.	ID=TE_1037:Ppersica_LTRretrotransposon168;Cluster=Prunusclust000062;CLASS_I_LTR_gypsy;My=5.2093945392;
Pp01	TEannotationCRAG	soloLTR	7168623	7169229	.	.	.	ID=TE_1038:Ppersica_LTRretrotransposon3690;Cluster=Prunusclust000305;CLASS_I_LTR_copia;
Pp01	TEannotationCRAG	setA_Full_LTR	7169831	7176307	.	+	.	ID=TE_1039:Ppersica_LTRretrotransposon169;Cluster=Prunusclust000021;CLASS_I_LTR_copia;My=3.3348385327;
Pp01	TEannotationCRAG	soloLTR	7185239	7185998	.	.	.	ID=TE_1040:Pdulcis26_LTRretrotransposon723;Cluster=Prunusclust000131;CLASS_I_LTR_gypsy;
Pp01	TEannotationCRAG	REPET_coding	7186090	7197290	0.0	+	.	ID=TE_1041:ms31515_Pp01_Tedenovo3716;Target=Tedenovo3716;ClassII_TIR
Pp01	TEannotationCRAG	soloLTR	7186092	7187139	.	.	.	ID=TE_1042:Ppersica_LTRretrotransposon746;Cluster=Prunusclust001275;CLASS_I_LTR_unclassified;
Pp01	TEannotationCRAG	truncated_LTR	7193602	7197288	.	.	.	ID=TE_1043:Ppersica_LTRretrotransposon5129;Cluster=Prunusclust001784;CLASS_I_LTR_unclassified;
Pp01	TEannotationCRAG	setA_Full_LTR	7197426	7209797	.	-	.	ID=TE_1044:Ppersica_LTRretrotransposon171;Cluster=Prunusclust000305;CLASS_I_LTR_copia;My=1.599379934;
Pp01	TEannotationCRAG	REPET_coding	7201681	7205378	0.0	-	.	ID=TE_1045:ms31636_Pp01_Tedenovo4214;Target=Tedenovo4214;ClassI_DIRS
Pp01	TEannotationCRAG	REPET_coding	7205460	7208589	0.0	-	.	ID=TE_1046:ms31637_Pp01_Tedenovo4214;Target=Tedenovo4214;ClassI_DIRS
Pp01	TEannotationCRAG	soloLTR	7209801	7210505	.	.	.	ID=TE_1047:Pdulcis26_LTRretrotransposon1405;Cluster=Prunusclust000260;CLASS_I_LTR_unclassified;
Pp01	TEannotationCRAG	REPET_coding	7223119	7224044	0.0	+	.	ID=TE_1048:ms31631_Pp01_Tedenovo3853;Target=Tedenovo3853;ClassI_LINE
Pp01	TEannotationCRAG	soloLTR	7227665	7228046	.	.	.	ID=TE_1049:Pdulcis26_LTRretrotransposon1792;Cluster=Prunusclust001052;CLASS_I_LTR_copia;
Pp01	TEannotationCRAG	soloLTR	7228874	7229167	.	.	.	ID=TE_1050:Ppersica_LTRretrotransposon3150;Cluster=Prunusclust001533;CLASS_I_LTR_unclassified;
Pp01	TEannotationCRAG	MITE	7229564	7229753	21.2	+	.	ID=TE_1051:SE320200165fam139_207;10;CLASS_II_MITE
Pp01	TEannotationCRAG	soloLTR	7234196	7234433	.	.	.	ID=TE_1052:Ppersica_LTRretrotransposon43;Cluster=Prunusclust001178;CLASS_I_LTR_unclassified;
Pp01	TEannotationCRAG	soloLTR	7242494	7243109	.	.	.	ID=TE_1053:Ppersica_LTRretrotransposon3966;Cluster=Prunusclust000137;CLASS_I_LTR_copia;
Pp01	TEannotationCRAG	MITE	7247678	7248047	11.2	+	.	ID=TE_1054:SE320500110fam95_371;15;CLASS_II_MITE
Pp01	TEannotationCRAG	MITE	7248048	7248641	1.2	+	.	ID=TE_1055:SE320300025fam34_595;7;CLASS_II_MITE
Pp01	TEannotationCRAG	REPET_coding	7258123	7263269	0.0	-	.	ID=TE_1056:ms31633_Pp01_Tedenovo4094;Target=Tedenovo4094;ClassII_TIR
Pp01	TEannotationCRAG	truncated_LTR	7263381	7266318	.	.	.	ID=TE_1057:Ppersica_LTRretrotransposon3464;Cluster=Prunusclust001572;CLASS_I_LTR_unclassified;
Pp01	TEannotationCRAG	REPET_coding	7263384	7267295	0.0	+	.	ID=TE_1058:ms31517_Pp01_Tedenovo4327;Target=Tedenovo4327;ClassII_TIR
Pp01	TEannotationCRAG	REPET_coding	7267296	7268440	0.0	+	.	ID=TE_1059:ms31626_Pp01_Tedenovo1117;Target=Tedenovo1117;ClassII_TIR
Pp01	TEannotationCRAG	REPET_coding	7267296	7268440	0.0	-	.	ID=TE_1060:ms31643_Pp01_Tedenovo8624;Target=Tedenovo8624;ClassII_TIR
Pp01	TEannotationCRAG	truncated_LTR	7268438	7272119	.	.	.	ID=TE_1061:Ppersica_LTRretrotransposon3464;Cluster=Prunusclust001572;CLASS_I_LTR_unclassified;
Pp01	TEannotationCRAG	REPET_coding	7268441	7275233	0.0	+	.	ID=TE_1062:ms196764_Pp01_Tedenovo4327;Target=Tedenovo4327;ClassII_TIR
Pp01	TEannotationCRAG	truncated_LTR	7272122	7276821	.	.	.	ID=TE_1063:Ppersica_LTRretrotransposon4571;Cluster=Prunusclust001708;CLASS_I_LTR_gypsy;
Pp01	TEannotationCRAG	REPET_coding	7273820	7276821	0.0	-	.	ID=TE_1064:ms31322_Pp01_Tedenovo3547;Target=Tedenovo3547;ClassII_TIR
Pp01	TEannotationCRAG	soloLTR	7280160	7280674	.	.	.	ID=TE_1065:Ppersica_LTRretrotransposon3756;Cluster=Prunusclust000079;CLASS_I_LTR_gypsy;
Pp01	TEannotationCRAG	soloLTR	7282402	7282644	.	.	.	ID=TE_1066:Ppersica_LTRretrotransposon3476;Cluster=Prunusclust001575;CLASS_I_LTR_unclassified;
Pp01	TEannotationCRAG	REPET_coding	7300496	7301408	0.0	-	.	ID=TE_1067:ms31392_Pp01_Tedenovo8576;Target=Tedenovo8576;ClassII_TIR
Pp01	TEannotationCRAG	soloLTR	7301945	7302134	.	.	.	ID=TE_1068:Ppersica_LTRretrotransposon1544;Cluster=Prunusclust000062;CLASS_I_LTR_gypsy;
Pp01	TEannotationCRAG	MITE	7329527	7329878	4.8	+	.	ID=TE_1069:SE320200071fam68_368;9;CLASS_II_MITE
Pp01	TEannotationCRAG	soloLTR	7329528	7329874	.	.	.	ID=TE_1070:Pdulcis26_LTRretrotransposon307;Cluster=Prunusclust000471;CLASS_I_LTR_unclassified;
Pp01	TEannotationCRAG	truncated_LTR	7339949	7343511	.	.	.	ID=TE_1071:Ppersica_LTRretrotransposon1516;Cluster=Prunusclust001350;CLASS_I_LTR_unclassified;
Pp01	TEannotationCRAG	soloLTR	7341518	7343318	.	.	.	ID=TE_1072:Ppersica_LTRretrotransposon4745;Cluster=Prunusclust001734;CLASS_I_LTR_copia;
Pp01	TEannotationCRAG	truncated_LTR	7341757	7343950	.	.	.	ID=TE_1073:Ppersica_LTRretrotransposon366;Cluster=Prunusclust001210;CLASS_I_LTR_copia;
Pp01	TEannotationCRAG	truncated_LTR	7344059	7345442	.	.	.	ID=TE_1074:Ppersica_LTRretrotransposon96;Cluster=Prunusclust000069;CLASS_I_LTR_copia;
Pp01	TEannotationCRAG	truncated_LTR	7351450	7354194	.	.	.	ID=TE_1075:Ppersica_LTRretrotransposon3963;Cluster=Prunusclust000082;CLASS_I_LTR_copia;
Pp01	TEannotationCRAG	soloLTR	7356271	7356649	.	.	.	ID=TE_1076:Ppersica_LTRretrotransposon5138;Cluster=Prunusclust000295;CLASS_I_LTR_gypsy;
Pp01	TEannotationCRAG	soloLTR	7356671	7357051	.	.	.	ID=TE_1077:Pdulcis26_LTRretrotransposon1819;Cluster=Prunusclust001063;CLASS_I_LTR_unclassified;
Pp01	TEannotationCRAG	soloLTR	7371881	7372065	.	.	.	ID=TE_1078:Pdulcis26_LTRretrotransposon2120;Cluster=Prunusclust001168;CLASS_I_LTR_copia;
Pp01	TEannotationCRAG	soloLTR	7372351	7373073	.	.	.	ID=TE_1079:Pdulcis26_LTRretrotransposon550;Cluster=Prunusclust000577;CLASS_I_LTR_gypsy;
Pp01	TEannotationCRAG	truncated_LTR	7374102	7377561	.	.	.	ID=TE_1080:Ppersica_LTRretrotransposon3157;Cluster=Prunusclust001534;CLASS_I_LTR_gypsy;
Pp01	TEannotationCRAG	truncated_LTR	7379666	7383800	.	.	.	ID=TE_1081:Ppersica_LTRretrotransposon3108;Cluster=Prunusclust000189;CLASS_I_LTR_gypsy;
Pp01	TEannotationCRAG	setA_Full_LTR	7387002	7391409	.	+	.	ID=TE_1082:Ppersica_LTRretrotransposon175;Cluster=Prunusclust000005;CLASS_I_LTR_copia;My=9.9046410929;
Pp01	TEannotationCRAG	truncated_LTR	7391411	7395901	.	.	.	ID=TE_1083:Ppersica_LTRretrotransposon3288;Cluster=Prunusclust001559;CLASS_I_LTR_unclassified;
Pp01	TEannotationCRAG	soloLTR	7396730	7397456	.	.	.	ID=TE_1084:Pdulcis26_LTRretrotransposon550;Cluster=Prunusclust000577;CLASS_I_LTR_gypsy;
Pp01	TEannotationCRAG	setA_Full_LTR	7401521	7413694	.	+	.	ID=TE_1085:Ppersica_LTRretrotransposon176;Cluster=Prunusclust000079;CLASS_I_LTR_gypsy;My=1.4910713582;
Pp01	TEannotationCRAG	REPET_coding	7425692	7426585	0.0	-	.	ID=TE_1086:ms31393_Pp01_Tedenovo8576;Target=Tedenovo8576;ClassII_TIR
Pp01	TEannotationCRAG	MITE	7426586	7426925	12.7	+	.	ID=TE_1087:SE320200071fam68_368;10;CLASS_II_MITE
Pp01	TEannotationCRAG	truncated_LTR	7428405	7430086	.	.	.	ID=TE_1088:Ppersica_LTRretrotransposon3115;Cluster=Prunusclust000158;CLASS_I_LTR_copia;
Pp01	TEannotationCRAG	soloLTR	7428406	7429223	.	.	.	ID=TE_1089:Ppersica_LTRretrotransposon3322;Cluster=Prunusclust001561;CLASS_I_LTR_gypsy;
Pp01	TEannotationCRAG	MITE	7430545	7430878	6.9	-	.	ID=TE_1090:Prupefam16_363;1;CLASS_II_MITE
Pp01	TEannotationCRAG	REPET_coding	7431150	7434905	0.0	-	.	ID=TE_1091:ms31415_Pp01_Tedenovo3386;Target=Tedenovo3386;ClassII_TIR
Pp01	TEannotationCRAG	soloLTR	7433101	7433716	.	.	.	ID=TE_1092:Ppersica_LTRretrotransposon4200;Cluster=Prunusclust000024;CLASS_I_LTR_gypsy;
Pp01	TEannotationCRAG	MITE	7437317	7437668	1.7	-	.	ID=TE_1093:SE320200071fam68_368;13;CLASS_II_MITE
Pp01	TEannotationCRAG	soloLTR	7437324	7437668	.	.	.	ID=TE_1094:Ppersica_LTRretrotransposon3956;Cluster=Prunusclust000121;CLASS_I_LTR_copia;
Pp01	TEannotationCRAG	MITE	7438280	7438792	20.3	-	.	ID=TE_1095:SE320200059fam57_494;4;CLASS_II_MITE
Pp01	TEannotationCRAG	MITE	7440322	7440785	27.5	+	.	ID=TE_1096:SE320500093fam85_441;1;CLASS_II_MITE
Pp01	TEannotationCRAG	MITE	7448547	7448893	16.4	+	.	ID=TE_1097:SE320500139fam121_381;31;CLASS_II_MITE
Pp01	TEannotationCRAG	truncated_LTR	7452632	7456562	.	.	.	ID=TE_1098:Ppersica_LTRretrotransposon2044;Cluster=Prunusclust001387;CLASS_I_LTR_copia;
Pp01	TEannotationCRAG	REPET_coding	7452633	7456700	0.0	+	.	ID=TE_1099:ms31333_Pp01_Tedenovo8772;Target=Tedenovo8772;ClassII_TIR
Pp01	TEannotationCRAG	soloLTR	7457057	7457727	.	.	.	ID=TE_1100:Ppersica_LTRretrotransposon1346;Cluster=Prunusclust000024;CLASS_I_LTR_gypsy;
Pp01	TEannotationCRAG	soloLTR	7464292	7464524	.	.	.	ID=TE_1101:Ppersica_LTRretrotransposon5129;Cluster=Prunusclust001784;CLASS_I_LTR_unclassified;
Pp01	TEannotationCRAG	MITE	7474818	7475463	0	-	.	ID=TE_1102:SE320500003fam19_646;1;CLASS_II_MITE
Pp01	TEannotationCRAG	MITE	7475462	7476008	9	-	.	ID=TE_1103:SE320300066fam64_588;9;CLASS_II_MITE
Pp01	TEannotationCRAG	setA_Full_LTR	7477409	7483125	.	+	.	ID=TE_1104:Ppersica_LTRretrotransposon177;Cluster=Prunusclust001189;CLASS_I_LTR_copia;My=18.9199223208;
Pp01	TEannotationCRAG	MITE	7501854	7502060	14.5	-	.	ID=TE_1105:SE320200039fam43_221;7;CLASS_II_MITE
Pp01	TEannotationCRAG	MITE	7503760	7504155	18.1	-	.	ID=TE_1106:SE320200171fam144_403;11;CLASS_II_MITE
Pp01	TEannotationCRAG	soloLTR	7518605	7518829	.	.	.	ID=TE_1107:Ppersica_LTRretrotransposon1389;Cluster=Prunusclust000214;CLASS_I_LTR_copia;
Pp01	TEannotationCRAG	MITE	7528001	7528562	4.8	+	.	ID=TE_1108:SE320300025fam34_595;9;CLASS_II_MITE
Pp01	TEannotationCRAG	soloLTR	7541324	7541592	.	.	.	ID=TE_1109:Ppersica_LTRretrotransposon3282;Cluster=Prunusclust001558;CLASS_I_LTR_gypsy;
Pp01	TEannotationCRAG	MITE	7556340	7556823	13.9	-	.	ID=TE_1110:SE320500116fam101_488;3;CLASS_II_MITE
Pp01	TEannotationCRAG	soloLTR	7576780	7577078	.	.	.	ID=TE_1111:Pdulcis26_LTRretrotransposon766;Cluster=Prunusclust000667;CLASS_I_LTR_unclassified;
Pp01	TEannotationCRAG	REPET_coding	7588510	7588776	0.0	-	.	ID=TE_1112:ms31189_Pp01_Tedenovo12718;Target=Tedenovo12718;ClassI_LINE
Pp01	TEannotationCRAG	REPET_coding	7589720	7590742	0.0	-	.	ID=TE_1113:ms31301_Pp01_Tedenovo9790;Target=Tedenovo9790;ClassII_TIR
Pp01	TEannotationCRAG	REPET_coding	7593958	7594738	0.0	-	.	ID=TE_1114:ms31302_Pp01_Tedenovo10342;Target=Tedenovo10342;ClassI_LINE
Pp01	TEannotationCRAG	REPET_coding	7596640	7611006	0.0	-	.	ID=TE_1115:ms31152_Pp01_Tedenovo8750;Target=Tedenovo8750;ClassII_TIR
Pp01	TEannotationCRAG	truncated_LTR	7596642	7600709	.	.	.	ID=TE_1116:Ppersica_LTRretrotransposon5129;Cluster=Prunusclust001784;CLASS_I_LTR_unclassified;
Pp01	TEannotationCRAG	truncated_LTR	7602882	7611005	.	.	.	ID=TE_1117:Ppersica_LTRretrotransposon4571;Cluster=Prunusclust001708;CLASS_I_LTR_gypsy;
Pp01	TEannotationCRAG	soloLTR	7611092	7611372	.	.	.	ID=TE_1118:Ppersica_LTRretrotransposon4901;Cluster=Prunusclust001746;CLASS_I_LTR_copia;
Pp01	TEannotationCRAG	soloLTR	7615354	7615613	.	.	.	ID=TE_1119:Pdulcis26_LTRretrotransposon1750;Cluster=Prunusclust001037;CLASS_I_LTR_gypsy;
Pp01	TEannotationCRAG	truncated_LTR	7615686	7616777	.	.	.	ID=TE_1120:Ppersica_LTRretrotransposon5045;Cluster=Prunusclust000238;CLASS_I_LTR_copia;
Pp01	TEannotationCRAG	truncated_LTR	7618639	7619893	.	.	.	ID=TE_1121:Ppersica_LTRretrotransposon338;Cluster=Prunusclust000303;CLASS_I_LTR_copia;
Pp01	TEannotationCRAG	setA_Full_LTR	7620512	7626116	.	+	.	ID=TE_1122:Ppersica_LTRretrotransposon179;Cluster=Prunusclust001190;CLASS_I_LTR_copia;My=15.5699698314;
Pp01	TEannotationCRAG	truncated_LTR	7627546	7631056	.	.	.	ID=TE_1123:Ppersica_LTRretrotransposon3170;Cluster=Prunusclust001541;CLASS_I_LTR_unclassified;
Pp01	TEannotationCRAG	truncated_LTR	7631059	7633438	.	.	.	ID=TE_1124:Ppersica_LTRretrotransposon916;Cluster=Prunusclust001284;CLASS_I_LTR_copia;
Pp01	TEannotationCRAG	soloLTR	7631588	7633430	.	.	.	ID=TE_1125:Ppersica_LTRretrotransposon916;Cluster=Prunusclust001284;CLASS_I_LTR_copia;
Pp01	TEannotationCRAG	REPET_coding	7637156	7638260	0.0	+	.	ID=TE_1126:ms31243_Pp01_Tedenovo12089;Target=Tedenovo12089;ClassII_TIR
Pp01	TEannotationCRAG	MITE	7642031	7642563	11.4	+	.	ID=TE_1127:SE320200090fam82_541;5;CLASS_II_MITE
Pp01	TEannotationCRAG	truncated_LTR	7647391	7648935	.	.	.	ID=TE_1128:Ppersica_LTRretrotransposon281;Cluster=Prunusclust000030;CLASS_I_LTR_gypsy;
Pp01	TEannotationCRAG	soloLTR	7647394	7648935	.	.	.	ID=TE_1129:Ppersica_LTRretrotransposon281;Cluster=Prunusclust000030;CLASS_I_LTR_gypsy;
Pp01	TEannotationCRAG	truncated_LTR	7652466	7653541	.	.	.	ID=TE_1130:Ppersica_LTRretrotransposon2590;Cluster=Prunusclust000019;CLASS_I_LTR_unclassified;
Pp01	TEannotationCRAG	soloLTR	7657801	7658127	.	.	.	ID=TE_1131:Ppersica_LTRretrotransposon5032;Cluster=Prunusclust001768;CLASS_I_LTR_unclassified;
Pp01	TEannotationCRAG	setA_Full_LTR	7659289	7666089	.	-	.	ID=TE_1132:Ppersica_LTRretrotransposon180;Cluster=Prunusclust000021;CLASS_I_LTR_copia;My=3.4024169524;
Pp01	TEannotationCRAG	MITE	7670305	7670764	5.9	+	.	ID=TE_1133:SE320300148fam126_459;2;CLASS_II_MITE
Pp01	TEannotationCRAG	truncated_LTR	7671268	7672247	.	.	.	ID=TE_1134:Ppersica_LTRretrotransposon3723;Cluster=Prunusclust001594;CLASS_I_LTR_unclassified;
Pp01	TEannotationCRAG	truncated_LTR	7671652	7672201	.	.	.	ID=TE_1135:Ppersica_LTRretrotransposon3723;Cluster=Prunusclust001594;CLASS_I_LTR_unclassified;
Pp01	TEannotationCRAG	REPET_coding	7678284	7680009	0.0	+	.	ID=TE_1136:ms2625_Pp01_Tedenovo12107;Target=Tedenovo12107;ClassII_TIR
Pp01	TEannotationCRAG	MITE	7680279	7680877	21.3	-	.	ID=TE_1137:SE320300066fam64_588;9;CLASS_II_MITE
Pp01	TEannotationCRAG	MITE	7681286	7681472	16.7	-	.	ID=TE_1138:SE320200159fam133_200;10;CLASS_II_MITE
Pp01	TEannotationCRAG	MITE	7683060	7683631	17.4	-	.	ID=TE_1139:SE320300136fam118_593;9;CLASS_II_MITE
Pp01	TEannotationCRAG	soloLTR	7688638	7688868	.	.	.	ID=TE_1140:Ppersica_LTRretrotransposon2701;Cluster=Prunusclust001483;CLASS_I_LTR_copia;
Pp01	TEannotationCRAG	REPET_coding	7703299	7704468	0.0	-	.	ID=TE_1141:ms2620_Pp01_Tedenovo8929;Target=Tedenovo8929;ClassII_TIR
Pp01	TEannotationCRAG	soloLTR	7706452	7706739	.	.	.	ID=TE_1142:Pdulcis26_LTRretrotransposon1717;Cluster=Prunusclust001025;CLASS_I_LTR_unclassified;
Pp01	TEannotationCRAG	soloLTR	7708731	7708883	.	.	.	ID=TE_1143:Pdulcis26_LTRretrotransposon784;Cluster=Prunusclust000177;CLASS_I_LTR_unclassified;
Pp01	TEannotationCRAG	MITE	7709014	7709570	9.4	+	.	ID=TE_1144:SE320300066fam64_588;10;CLASS_II_MITE
Pp01	TEannotationCRAG	REPET_coding	7710184	7711195	0.0	+	.	ID=TE_1145:ms182818_Pp01_Tedenovo12112;Target=Tedenovo12112;ClassII_TIR
Pp01	TEannotationCRAG	REPET_coding	7712243	7712783	0.0	+	.	ID=TE_1146:ms182820_Pp01_Tedenovo12113;Target=Tedenovo12113;ClassII_TIR
Pp01	TEannotationCRAG	REPET_coding	7713862	7715209	0.0	+	.	ID=TE_1147:ms182821_Pp01_Tedenovo12115;Target=Tedenovo12115;ClassII_TIR
Pp01	TEannotationCRAG	REPET_coding	7724413	7725209	0.0	-	.	ID=TE_1148:ms182826_Pp01_Tedenovo11441;Target=Tedenovo11441;ClassI_LINE
Pp01	TEannotationCRAG	soloLTR	7727321	7727482	.	.	.	ID=TE_1149:Ppersica_LTRretrotransposon5259;Cluster=Prunusclust000163;CLASS_I_LTR_unclassified;
Pp01	TEannotationCRAG	soloLTR	7727857	7728128	.	.	.	ID=TE_1150:Ppersica_LTRretrotransposon5225;Cluster=Prunusclust001799;CLASS_I_LTR_gypsy;
Pp01	TEannotationCRAG	MITE	7745799	7746149	0	-	.	ID=TE_1151:SE320300005fam21_351;1;CLASS_II_MITE
Pp01	TEannotationCRAG	REPET_coding	7748996	7752481	0.0	-	.	ID=TE_1152:ms182802_Pp01_Tedenovo243;Target=Tedenovo243;ClassII_TIR
Pp01	TEannotationCRAG	soloLTR	7748997	7749575	.	.	.	ID=TE_1153:Ppersica_LTRretrotransposon4571;Cluster=Prunusclust001708;CLASS_I_LTR_gypsy;
Pp01	TEannotationCRAG	MITE	7773398	7773974	4.1	+	.	ID=TE_1154:SE320300025fam34_595;6;CLASS_II_MITE
Pp01	TEannotationCRAG	soloLTR	7787579	7787875	.	.	.	ID=TE_1155:Ppersica_LTRretrotransposon946;Cluster=Prunusclust001288;CLASS_I_LTR_unclassified;
Pp01	TEannotationCRAG	REPET_coding	7787940	7789569	0.0	+	.	ID=TE_1156:ms160933_Pp01_Tedenovo4321;Target=Tedenovo4321;ClassI_LARD
Pp01	TEannotationCRAG	REPET_coding	7788115	7789352	0.0	+	.	ID=TE_1157:ms160936_Pp01_Tedenovo8929;Target=Tedenovo8929;ClassII_TIR
Pp01	TEannotationCRAG	soloLTR	7799994	7800284	.	.	.	ID=TE_1158:Ppersica_LTRretrotransposon3150;Cluster=Prunusclust001533;CLASS_I_LTR_unclassified;
Pp01	TEannotationCRAG	REPET_coding	7812956	7813411	0.0	+	.	ID=TE_1159:ms111317_Pp01_Tedenovo12120;Target=Tedenovo12120;ClassI_LINE
Pp01	TEannotationCRAG	soloLTR	7818822	7819055	.	.	.	ID=TE_1160:Pdulcis26_LTRretrotransposon2013;Cluster=Prunusclust000180;CLASS_I_LTR_unclassified;
Pp01	TEannotationCRAG	MITE	7820102	7820475	19.9	-	.	ID=TE_1161:SE320200171fam144_403;9;CLASS_II_MITE
Pp01	TEannotationCRAG	REPET_coding	7828265	7828506	0.0	+	.	ID=TE_1162:ms111329_Pp01_Tedenovo3853;Target=Tedenovo3853;ClassI_LINE
Pp01	TEannotationCRAG	MITE	7829294	7829883	0.7	+	.	ID=TE_1163:SE320300025fam34_595;9;CLASS_II_MITE
Pp01	TEannotationCRAG	setA_Full_LTR	7841394	7847362	.	+	.	ID=TE_1164:Ppersica_LTRretrotransposon183;Cluster=Prunusclust000218;CLASS_I_LTR_copia;My=0;
Pp01	TEannotationCRAG	soloLTR	7849803	7850148	.	.	.	ID=TE_1165:Pdulcis26_LTRretrotransposon1451;Cluster=Prunusclust000266;CLASS_I_LTR_copia;
Pp01	TEannotationCRAG	MITE	7852692	7853386	0	+	.	ID=TE_1166:SE320200069fam66_695;1;CLASS_II_MITE
Pp01	TEannotationCRAG	MITE	7858333	7858812	14.6	+	.	ID=TE_1167:SE320500116fam101_488;3;CLASS_II_MITE
Pp01	TEannotationCRAG	REPET_coding	7859349	7859612	0.0	-	.	ID=TE_1168:ms111340_Pp01_Tedenovo11146;Target=Tedenovo11146;ClassII_TIR
Pp01	TEannotationCRAG	REPET_coding	7859876	7860760	0.0	-	.	ID=TE_1169:ms111246_Pp01_Tedenovo8901;Target=Tedenovo8901;ClassII_TIR
Pp01	TEannotationCRAG	soloLTR	7869256	7869414	.	.	.	ID=TE_1170:Ppersica_LTRretrotransposon739;Cluster=Prunusclust000163;CLASS_I_LTR_unclassified;
Pp01	TEannotationCRAG	MITE	7875636	7876239	9.8	-	.	ID=TE_1171:SE320500003fam19_646;3;CLASS_II_MITE
Pp01	TEannotationCRAG	MITE	7876424	7876811	15.9	+	.	ID=TE_1172:SE320600034fam39_419;2;CLASS_II_MITE
Pp01	TEannotationCRAG	MITE	7881568	7881812	17.1	+	.	ID=TE_1173:Prupefam5_241;14;CLASS_II_MITE
Pp01	TEannotationCRAG	soloLTR	7889230	7889805	.	.	.	ID=TE_1174:Ppersica_LTRretrotransposon746;Cluster=Prunusclust001275;CLASS_I_LTR_unclassified;
Pp01	TEannotationCRAG	soloLTR	7894661	7894767	.	.	.	ID=TE_1175:Ppersica_LTRretrotransposon3163;Cluster=Prunusclust000076;CLASS_I_LTR_unclassified;
Pp01	TEannotationCRAG	soloLTR	7894812	7895020	.	.	.	ID=TE_1176:Pdulcis26_LTRretrotransposon486;Cluster=Prunusclust000538;CLASS_I_LTR_unclassified;
Pp01	TEannotationCRAG	MITE	7898310	7898823	16.2	+	.	ID=TE_1177:SE320200090fam82_541;4;CLASS_II_MITE
Pp01	TEannotationCRAG	MITE	7914554	7915280	1	-	.	ID=TE_1178:SE320500087fam79_737;1;CLASS_II_MITE
Pp01	TEannotationCRAG	MITE	7917245	7917596	1.4	+	.	ID=TE_1179:SE320200071fam68_368;9;CLASS_II_MITE
Pp01	TEannotationCRAG	soloLTR	7917246	7917593	.	.	.	ID=TE_1180:Ppersica_LTRretrotransposon3956;Cluster=Prunusclust000121;CLASS_I_LTR_copia;
Pp01	TEannotationCRAG	MITE	7944471	7944953	13.1	+	.	ID=TE_1181:SE320200044fam47_498;2;CLASS_II_MITE
Pp01	TEannotationCRAG	soloLTR	7951770	7952059	.	.	.	ID=TE_1182:Ppersica_LTRretrotransposon5139;Cluster=Prunusclust001786;CLASS_I_LTR_unclassified;
Pp01	TEannotationCRAG	MITE	7952495	7953044	1.6	-	.	ID=TE_1183:SE320300058fam56_601;9;CLASS_II_MITE
Pp01	TEannotationCRAG	soloLTR	7977968	7978312	.	.	.	ID=TE_1184:Ppersica_LTRretrotransposon4505;Cluster=Prunusclust001695;CLASS_I_LTR_unclassified;
Pp01	TEannotationCRAG	soloLTR	8026973	8027293	.	.	.	ID=TE_1185:Pdulcis26_LTRretrotransposon1532;Cluster=Prunusclust000955;CLASS_I_LTR_unclassified;
Pp01	TEannotationCRAG	MITE	8031605	8031954	7.7	-	.	ID=TE_1186:SE320200071fam68_368;10;CLASS_II_MITE
Pp01	TEannotationCRAG	soloLTR	8031608	8031954	.	.	.	ID=TE_1187:Ppersica_LTRretrotransposon1963;Cluster=Prunusclust000110;CLASS_I_LTR_unclassified;
Pp01	TEannotationCRAG	soloLTR	8032856	8033277	.	.	.	ID=TE_1188:Pdulcis26_LTRretrotransposon317;Cluster=Prunusclust000474;CLASS_I_LTR_unclassified;
Pp01	TEannotationCRAG	truncated_LTR	8034724	8036312	.	.	.	ID=TE_1189:Ppersica_LTRretrotransposon2232;Cluster=Prunusclust000030;CLASS_I_LTR_gypsy;
Pp01	TEannotationCRAG	soloLTR	8034730	8036295	.	.	.	ID=TE_1190:Ppersica_LTRretrotransposon2232;Cluster=Prunusclust000030;CLASS_I_LTR_gypsy;
Pp01	TEannotationCRAG	MITE	8043431	8043781	0.3	-	.	ID=TE_1191:SE320200071fam68_368;10;CLASS_II_MITE
Pp01	TEannotationCRAG	soloLTR	8043434	8043781	.	.	.	ID=TE_1192:Pdulcis26_LTRretrotransposon307;Cluster=Prunusclust000471;CLASS_I_LTR_unclassified;
Pp01	TEannotationCRAG	MITE	8044014	8044407	12.3	-	.	ID=TE_1193:SE320500117fam102_413;9;CLASS_II_MITE
Pp01	TEannotationCRAG	MITE	8044526	8045189	1.8	-	.	ID=TE_1194:SE320500030fam37_671;3;CLASS_II_MITE
Pp01	TEannotationCRAG	REPET_coding	8058043	8060294	0.0	-	.	ID=TE_1195:ms30937_Pp01_Tedenovo3193;Target=Tedenovo3193;ClassII_TIR
Pp01	TEannotationCRAG	setA_Full_LTR	8068375	8071644	.	-	.	ID=TE_1196:Ppersica_LTRretrotransposon187;Cluster=Prunusclust000080;CLASS_I_LTR_unclassified;My=9.2600130423;
Pp01	TEannotationCRAG	soloLTR	8090461	8091223	.	.	.	ID=TE_1197:Pdulcis26_LTRretrotransposon2098;Cluster=Prunusclust001160;CLASS_I_LTR_unclassified;
Pp01	TEannotationCRAG	truncated_LTR	8092297	8094706	.	.	.	ID=TE_1198:Ppersica_LTRretrotransposon2291;Cluster=Prunusclust001430;CLASS_I_LTR_unclassified;
Pp01	TEannotationCRAG	truncated_LTR	8102121	8109831	.	.	.	ID=TE_1199:Ppersica_LTRretrotransposon3464;Cluster=Prunusclust001572;CLASS_I_LTR_unclassified;
Pp01	TEannotationCRAG	REPET_coding	8102123	8115584	0.0	-	.	ID=TE_1200:ms30966_Pp01_Tedenovo8714;Target=Tedenovo8714;ClassII_TIR
Pp01	TEannotationCRAG	truncated_LTR	8110339	8114904	.	.	.	ID=TE_1201:Ppersica_LTRretrotransposon4571;Cluster=Prunusclust001708;CLASS_I_LTR_gypsy;
Pp01	TEannotationCRAG	soloLTR	8115006	8115584	.	.	.	ID=TE_1202:Ppersica_LTRretrotransposon4571;Cluster=Prunusclust001708;CLASS_I_LTR_gypsy;
Pp01	TEannotationCRAG	MITE	8117571	8117833	12.2	+	.	ID=TE_1203:SE320300164fam138_277;10;CLASS_II_MITE
Pp01	TEannotationCRAG	REPET_coding	8117999	8119911	0.0	+	.	ID=TE_1204:ms30901_Pp01_Tedenovo1389;Target=Tedenovo1389;ClassI_LINE
Pp01	TEannotationCRAG	REPET_coding	8119912	8120502	0.0	-	.	ID=TE_1205:ms31044_Pp01_Tedenovo12189;Target=Tedenovo12189;ClassI_LINE
Pp01	TEannotationCRAG	MITE	8136121	8136594	15.7	-	.	ID=TE_1206:SE320500116fam101_488;1;CLASS_II_MITE
Pp01	TEannotationCRAG	MITE	8139327	8139690	10.2	+	.	ID=TE_1207:Prupefam16_363;1;CLASS_II_MITE
Pp01	TEannotationCRAG	soloLTR	8171450	8171736	.	.	.	ID=TE_1208:Pdulcis26_LTRretrotransposon1836;Cluster=Prunusclust000228;CLASS_I_LTR_gypsy;
Pp01	TEannotationCRAG	setA_Full_LTR	8172853	8184549	.	-	.	ID=TE_1209:Ppersica_LTRretrotransposon188;Cluster=Prunusclust000003;CLASS_I_LTR_gypsy;My=1.8173723883;
Pp01	TEannotationCRAG	REPET_coding	8172853	8184549	0.0	-	.	ID=TE_1210:ms30998_Pp01_Tedenovo11236;Target=Tedenovo11236;ClassI_DIRS
Pp01	TEannotationCRAG	MITE	8186974	8187223	11.1	+	.	ID=TE_1211:SE320200127fam109_267;29;CLASS_II_MITE
Pp01	TEannotationCRAG	REPET_coding	8197459	8198279	0.0	-	.	ID=TE_1212:ms30990_Pp01_Tedenovo10735;Target=Tedenovo10735;ClassII_TIR
Pp01	TEannotationCRAG	MITE	8198403	8198996	3.6	+	.	ID=TE_1213:SE320300025fam34_595;7;CLASS_II_MITE
Pp01	TEannotationCRAG	MITE	8199828	8200080	23	+	.	ID=TE_1214:Prupefam5_241;24;CLASS_II_MITE
Pp01	TEannotationCRAG	soloLTR	8200583	8200815	.	.	.	ID=TE_1215:Ppersica_LTRretrotransposon43;Cluster=Prunusclust001178;CLASS_I_LTR_unclassified;
Pp01	TEannotationCRAG	soloLTR	8200863	8201055	.	.	.	ID=TE_1216:Ppersica_LTRretrotransposon43;Cluster=Prunusclust001178;CLASS_I_LTR_unclassified;
Pp01	TEannotationCRAG	soloLTR	8201201	8201484	.	.	.	ID=TE_1217:Ppersica_LTRretrotransposon5139;Cluster=Prunusclust001786;CLASS_I_LTR_unclassified;
Pp01	TEannotationCRAG	MITE	8201776	8202366	3.6	-	.	ID=TE_1218:SE320300025fam34_595;9;CLASS_II_MITE
Pp01	TEannotationCRAG	soloLTR	8219094	8219380	.	.	.	ID=TE_1219:Ppersica_LTRretrotransposon3723;Cluster=Prunusclust001594;CLASS_I_LTR_unclassified;
Pp01	TEannotationCRAG	MITE	8234820	8235052	20.4	-	.	ID=TE_1220:Prupefam5_241;20;CLASS_II_MITE
Pp01	TEannotationCRAG	MITE	8235021	8235268	19.2	-	.	ID=TE_1221:Prupefam5_241;25;CLASS_II_MITE
Pp01	TEannotationCRAG	setA_Full_LTR	8241324	8247939	.	+	.	ID=TE_1222:Ppersica_LTRretrotransposon190;Cluster=Prunusclust000021;CLASS_I_LTR_copia;My=11.125577986;
Pp01	TEannotationCRAG	soloLTR	8267434	8267630	.	.	.	ID=TE_1223:Pdulcis26_LTRretrotransposon797;Cluster=Prunusclust000180;CLASS_I_LTR_unclassified;
Pp01	TEannotationCRAG	soloLTR	8287790	8288060	.	.	.	ID=TE_1224:Ppersica_LTRretrotransposon2281;Cluster=Prunusclust001427;CLASS_I_LTR_unclassified;
Pp01	TEannotationCRAG	MITE	8287790	8288193	11	-	.	ID=TE_1225:SE320600034fam39_419;9;CLASS_II_MITE
Pp01	TEannotationCRAG	soloLTR	8309292	8310437	.	.	.	ID=TE_1226:Ppersica_LTRretrotransposon2062;Cluster=Prunusclust001391;CLASS_I_LTR_copia;
Pp01	TEannotationCRAG	REPET_coding	8314324	8317059	0.0	+	.	ID=TE_1227:ms71038_Pp01_Tedenovo3623;Target=Tedenovo3623;ClassI_DIRS
Pp01	TEannotationCRAG	soloLTR	8316394	8317063	.	.	.	ID=TE_1228:Pdulcis26_LTRretrotransposon1530;Cluster=Prunusclust000276;CLASS_I_LTR_gypsy;
Pp01	TEannotationCRAG	MITE	8321567	8322010	14	+	.	ID=TE_1229:SE320500116fam101_488;8;CLASS_II_MITE
Pp01	TEannotationCRAG	setA_Full_LTR	8323063	8333413	.	-	.	ID=TE_1230:Ppersica_LTRretrotransposon192;Cluster=Prunusclust000306;CLASS_I_LTR_copia;My=12.7743847337;
Pp01	TEannotationCRAG	setA_Full_LTR	8341659	8352496	.	+	.	ID=TE_1231:Ppersica_LTRretrotransposon193;Cluster=Prunusclust000178;CLASS_I_LTR_gypsy;My=0.9225134122;
Pp01	TEannotationCRAG	REPET_coding	8341659	8352497	0.0	+	.	ID=TE_1232:ms71089_Pp01_Tedenovo12243;Target=Tedenovo12243;ClassI_DIRS
Pp01	TEannotationCRAG	MITE	8354958	8355396	7.2	+	.	ID=TE_1233:SE320200004fam20_456;6;CLASS_II_MITE
Pp01	TEannotationCRAG	REPET_coding	8355870	8365049	0.0	+	.	ID=TE_1234:ms71033_Pp01_Tedenovo1776;Target=Tedenovo1776;ClassII_TIR
Pp01	TEannotationCRAG	setA_Full_LTR	8356065	8362783	.	-	.	ID=TE_1235:Ppersica_LTRretrotransposon194;Cluster=Prunusclust000021;CLASS_I_LTR_copia;My=1.8204205235;
Pp01	TEannotationCRAG	setA_Full_LTR	8365053	8376736	.	-	.	ID=TE_1236:Ppersica_LTRretrotransposon195;Cluster=Prunusclust000079;CLASS_I_LTR_gypsy;My=0.496032397;
Pp01	TEannotationCRAG	truncated_LTR	8382805	8384757	.	.	.	ID=TE_1237:Ppersica_LTRretrotransposon662;Cluster=Prunusclust000135;CLASS_I_LTR_copia;
Pp01	TEannotationCRAG	truncated_LTR	8383614	8387612	.	.	.	ID=TE_1238:Ppersica_LTRretrotransposon662;Cluster=Prunusclust000135;CLASS_I_LTR_copia;
Pp01	TEannotationCRAG	soloLTR	8394822	8395524	.	.	.	ID=TE_1239:Ppersica_LTRretrotransposon4062;Cluster=Prunusclust000024;CLASS_I_LTR_gypsy;
Pp01	TEannotationCRAG	soloLTR	8396278	8396511	.	.	.	ID=TE_1240:Ppersica_LTRretrotransposon3097;Cluster=Prunusclust001530;CLASS_I_LTR_unclassified;
Pp01	TEannotationCRAG	MITE	8397770	8398136	14.3	-	.	ID=TE_1241:SE320200071fam68_368;2;CLASS_II_MITE
Pp01	TEannotationCRAG	soloLTR	8397781	8398129	.	.	.	ID=TE_1242:Ppersica_LTRretrotransposon4120;Cluster=Prunusclust001650;CLASS_I_LTR_copia;
Pp01	TEannotationCRAG	REPET_coding	8402150	8404859	0.0	-	.	ID=TE_1243:ms30577_Pp01_Tedenovo7327;Target=Tedenovo7327;ClassII_TIR
Pp01	TEannotationCRAG	soloLTR	8404385	8404935	.	.	.	ID=TE_1244:Pdulcis26_LTRretrotransposon1336;Cluster=Prunusclust000255;CLASS_I_LTR_unclassified;
Pp01	TEannotationCRAG	REPET_coding	8405257	8405716	0.0	+	.	ID=TE_1245:ms30684_Pp01_Tedenovo12255;Target=Tedenovo12255;ClassI_SINE
Pp01	TEannotationCRAG	soloLTR	8424571	8424918	.	.	.	ID=TE_1246:Pdulcis26_LTRretrotransposon307;Cluster=Prunusclust000471;CLASS_I_LTR_unclassified;
Pp01	TEannotationCRAG	MITE	8424571	8424920	0.9	+	.	ID=TE_1247:SE320200071fam68_368;10;CLASS_II_MITE
Pp01	TEannotationCRAG	soloLTR	8435567	8436261	.	.	.	ID=TE_1248:Ppersica_LTRretrotransposon3219;Cluster=Prunusclust000003;CLASS_I_LTR_gypsy;
Pp01	TEannotationCRAG	soloLTR	8437498	8437667	.	.	.	ID=TE_1249:Ppersica_LTRretrotransposon43;Cluster=Prunusclust001178;CLASS_I_LTR_unclassified;
Pp01	TEannotationCRAG	MITE	8438042	8438629	5.2	+	.	ID=TE_1250:SE320300025fam34_595;7;CLASS_II_MITE
Pp01	TEannotationCRAG	MITE	8443745	8443962	22.4	-	.	ID=TE_1251:Prupefam5_241;18;CLASS_II_MITE
Pp01	TEannotationCRAG	MITE	8443802	8444026	19	-	.	ID=TE_1252:Prupefam5_241;24;CLASS_II_MITE
Pp01	TEannotationCRAG	MITE	8443821	8444082	21.4	-	.	ID=TE_1253:Prupefam5_241;19;CLASS_II_MITE
Pp01	TEannotationCRAG	MITE	8444860	8445077	23	-	.	ID=TE_1254:Prupefam5_241;18;CLASS_II_MITE
Pp01	TEannotationCRAG	MITE	8444917	8445141	20.2	-	.	ID=TE_1255:Prupefam5_241;24;CLASS_II_MITE
Pp01	TEannotationCRAG	MITE	8444936	8445197	22.4	-	.	ID=TE_1256:Prupefam5_241;19;CLASS_II_MITE
Pp01	TEannotationCRAG	MITE	8445973	8446190	22.4	-	.	ID=TE_1257:Prupefam5_241;18;CLASS_II_MITE
Pp01	TEannotationCRAG	MITE	8446049	8446311	22	-	.	ID=TE_1258:Prupefam5_241;19;CLASS_II_MITE
Pp01	TEannotationCRAG	truncated_LTR	8446257	8447069	.	.	.	ID=TE_1259:Ppersica_LTRretrotransposon2136;Cluster=Prunusclust001400;CLASS_I_LTR_unclassified;
Pp01	TEannotationCRAG	truncated_LTR	8446923	8450862	.	.	.	ID=TE_1260:Ppersica_LTRretrotransposon2136;Cluster=Prunusclust001400;CLASS_I_LTR_unclassified;
Pp01	TEannotationCRAG	MITE	8447098	8447315	23	-	.	ID=TE_1261:Prupefam5_241;18;CLASS_II_MITE
Pp01	TEannotationCRAG	MITE	8447155	8447379	20.2	-	.	ID=TE_1262:Prupefam5_241;24;CLASS_II_MITE
Pp01	TEannotationCRAG	MITE	8448308	8448569	22.9	-	.	ID=TE_1263:Prupefam5_241;19;CLASS_II_MITE
Pp01	TEannotationCRAG	MITE	8449346	8449563	23	-	.	ID=TE_1264:Prupefam5_241;18;CLASS_II_MITE
Pp01	TEannotationCRAG	MITE	8449422	8449683	22.4	-	.	ID=TE_1265:Prupefam5_241;19;CLASS_II_MITE
Pp01	TEannotationCRAG	truncated_LTR	8450500	8451424	.	.	.	ID=TE_1266:Ppersica_LTRretrotransposon2136;Cluster=Prunusclust001400;CLASS_I_LTR_unclassified;
Pp01	TEannotationCRAG	REPET_coding	8451659	8453594	0.0	-	.	ID=TE_1267:ms30593_Pp01_Tedenovo10099;Target=Tedenovo10099;ClassII_TIR
Pp01	TEannotationCRAG	soloLTR	8456827	8457020	.	.	.	ID=TE_1268:Ppersica_LTRretrotransposon43;Cluster=Prunusclust001178;CLASS_I_LTR_unclassified;
Pp01	TEannotationCRAG	MITE	8513959	8514382	10.3	+	.	ID=TE_1269:SE320600034fam39_419;1;CLASS_II_MITE
Pp01	TEannotationCRAG	soloLTR	8514101	8514395	.	.	.	ID=TE_1270:Ppersica_LTRretrotransposon1994;Cluster=Prunusclust001384;CLASS_I_LTR_unclassified;
Pp01	TEannotationCRAG	MITE	8523601	8523832	20.5	-	.	ID=TE_1271:SE320500092fam84_237;2;CLASS_II_MITE
Pp01	TEannotationCRAG	soloLTR	8531317	8531555	.	.	.	ID=TE_1272:Ppersica_LTRretrotransposon946;Cluster=Prunusclust001288;CLASS_I_LTR_unclassified;
Pp01	TEannotationCRAG	MITE	8536575	8536926	0.3	+	.	ID=TE_1273:SE320200071fam68_368;9;CLASS_II_MITE
Pp01	TEannotationCRAG	soloLTR	8536576	8536923	.	.	.	ID=TE_1274:Pdulcis26_LTRretrotransposon307;Cluster=Prunusclust000471;CLASS_I_LTR_unclassified;
Pp01	TEannotationCRAG	soloLTR	8555325	8555565	.	.	.	ID=TE_1275:Ppersica_LTRretrotransposon5145;Cluster=Prunusclust000005;CLASS_I_LTR_copia;
Pp01	TEannotationCRAG	MITE	8560230	8560625	10.4	-	.	ID=TE_1276:SE320600034fam39_419;1;CLASS_II_MITE
Pp01	TEannotationCRAG	MITE	8562953	8563502	12.8	-	.	ID=TE_1277:SE320200090fam82_541;6;CLASS_II_MITE
Pp01	TEannotationCRAG	soloLTR	8587246	8587386	.	.	.	ID=TE_1278:Ppersica_LTRretrotransposon4111;Cluster=Prunusclust000021;CLASS_I_LTR_copia;
Pp01	TEannotationCRAG	soloLTR	8587918	8588295	.	.	.	ID=TE_1279:Ppersica_LTRretrotransposon5089;Cluster=Prunusclust001776;CLASS_I_LTR_gypsy;
Pp01	TEannotationCRAG	soloLTR	8588421	8588661	.	.	.	ID=TE_1280:Ppersica_LTRretrotransposon5055;Cluster=Prunusclust000131;CLASS_I_LTR_gypsy;
Pp01	TEannotationCRAG	soloLTR	8604001	8604299	.	.	.	ID=TE_1281:Pdulcis26_LTRretrotransposon2012;Cluster=Prunusclust001131;CLASS_I_LTR_copia;
Pp01	TEannotationCRAG	soloLTR	8604458	8604818	.	.	.	ID=TE_1282:Pdulcis26_LTRretrotransposon905;Cluster=Prunusclust000715;CLASS_I_LTR_copia;
Pp01	TEannotationCRAG	MITE	8604458	8604830	11.4	+	.	ID=TE_1283:SE320200071fam68_368;10;CLASS_II_MITE
Pp01	TEannotationCRAG	setA_Full_LTR	8628651	8634090	.	-	.	ID=TE_1284:Ppersica_LTRretrotransposon203;Cluster=Prunusclust000006;CLASS_I_LTR_copia;My=1.5440178971;
Pp01	TEannotationCRAG	truncated_LTR	8636854	8639834	.	.	.	ID=TE_1285:Ppersica_LTRretrotransposon4099;Cluster=Prunusclust000331;CLASS_I_LTR_unclassified;
Pp01	TEannotationCRAG	MITE	8643029	8643408	12.4	-	.	ID=TE_1286:SE320500110fam95_371;10;CLASS_II_MITE
Pp01	TEannotationCRAG	MITE	8647686	8647909	5.4	+	.	ID=TE_1287:SE320200038fam42_243;8;CLASS_II_MITE
Pp01	TEannotationCRAG	MITE	8656453	8656874	11.2	+	.	ID=TE_1288:SE320600034fam39_419;1;CLASS_II_MITE
Pp01	TEannotationCRAG	soloLTR	8656595	8656875	.	.	.	ID=TE_1289:Ppersica_LTRretrotransposon2281;Cluster=Prunusclust001427;CLASS_I_LTR_unclassified;
Pp01	TEannotationCRAG	MITE	8707255	8707662	11.1	+	.	ID=TE_1290:SE320600034fam39_419;1;CLASS_II_MITE
Pp01	TEannotationCRAG	soloLTR	8707396	8707670	.	.	.	ID=TE_1291:Ppersica_LTRretrotransposon1994;Cluster=Prunusclust001384;CLASS_I_LTR_unclassified;
Pp01	TEannotationCRAG	truncated_LTR	8731877	8733125	.	.	.	ID=TE_1292:Ppersica_LTRretrotransposon3476;Cluster=Prunusclust001575;CLASS_I_LTR_unclassified;
Pp01	TEannotationCRAG	MITE	8736321	8736683	13	+	.	ID=TE_1293:Prupefam16_363;1;CLASS_II_MITE
Pp01	TEannotationCRAG	soloLTR	8744059	8744301	.	.	.	ID=TE_1294:Ppersica_LTRretrotransposon43;Cluster=Prunusclust001178;CLASS_I_LTR_unclassified;
Pp01	TEannotationCRAG	soloLTR	8744361	8744671	.	.	.	ID=TE_1295:Pdulcis26_LTRretrotransposon789;Cluster=Prunusclust000675;CLASS_I_LTR_unclassified;
Pp01	TEannotationCRAG	soloLTR	8746288	8746475	.	.	.	ID=TE_1296:Ppersica_LTRretrotransposon946;Cluster=Prunusclust001288;CLASS_I_LTR_unclassified;
Pp01	TEannotationCRAG	soloLTR	8759472	8759709	.	.	.	ID=TE_1297:Pdulcis26_LTRretrotransposon1019;Cluster=Prunusclust000760;CLASS_I_LTR_unclassified;
Pp01	TEannotationCRAG	soloLTR	8782718	8782980	.	.	.	ID=TE_1298:Ppersica_LTRretrotransposon71;Cluster=Prunusclust001182;CLASS_I_LTR_unclassified;
Pp01	TEannotationCRAG	REPET_coding	8804948	8805356	0.0	+	.	ID=TE_1299:ms26284_Pp01_Tedenovo10923;Target=Tedenovo10923;ClassI_LINE
Pp01	TEannotationCRAG	MITE	8806797	8807150	11.1	-	.	ID=TE_1300:SE320200076fam72_377;11;CLASS_II_MITE
Pp01	TEannotationCRAG	MITE	8864990	8865240	19.6	+	.	ID=TE_1301:Prupefam5_241;24;CLASS_II_MITE
Pp01	TEannotationCRAG	MITE	8865372	8865624	4.8	-	.	ID=TE_1302:SE320200020fam30_264;10;CLASS_II_MITE
Pp01	TEannotationCRAG	MITE	8866058	8866284	12.6	+	.	ID=TE_1303:Prupefam5_241;24;CLASS_II_MITE
Pp01	TEannotationCRAG	REPET_coding	8894129	8895847	0.0	-	.	ID=TE_1304:ms30305_Pp01_Tedenovo3452;Target=Tedenovo3452;ClassI_LINE
Pp01	TEannotationCRAG	MITE	8906086	8906581	14.3	+	.	ID=TE_1305:SE320300170fam143_545;58;CLASS_II_MITE
Pp01	TEannotationCRAG	MITE	8925291	8925479	24.7	+	.	ID=TE_1306:SE320200159fam133_200;8;CLASS_II_MITE
Pp01	TEannotationCRAG	REPET_coding	8929053	8933298	0.0	+	.	ID=TE_1307:ms30299_Pp01_Tedenovo12313;Target=Tedenovo12313;ClassII_TIR
Pp01	TEannotationCRAG	truncated_LTR	8930344	8933303	.	.	.	ID=TE_1308:Ppersica_LTRretrotransposon3709;Cluster=Prunusclust001593;CLASS_I_LTR_unclassified;
Pp01	TEannotationCRAG	MITE	8949321	8949729	15.3	-	.	ID=TE_1309:SE320500086fam78_410;3;CLASS_II_MITE
Pp01	TEannotationCRAG	soloLTR	8955655	8955845	.	.	.	ID=TE_1310:Ppersica_LTRretrotransposon2699;Cluster=Prunusclust001482;CLASS_I_LTR_copia;
Pp01	TEannotationCRAG	truncated_LTR	8955857	8957419	.	.	.	ID=TE_1311:Ppersica_LTRretrotransposon2232;Cluster=Prunusclust000030;CLASS_I_LTR_gypsy;
Pp01	TEannotationCRAG	soloLTR	8955861	8957416	.	.	.	ID=TE_1312:Ppersica_LTRretrotransposon2232;Cluster=Prunusclust000030;CLASS_I_LTR_gypsy;
Pp01	TEannotationCRAG	soloLTR	8960739	8960929	.	.	.	ID=TE_1313:Pdulcis26_LTRretrotransposon1359;Cluster=Prunusclust000886;CLASS_I_LTR_copia;
Pp01	TEannotationCRAG	setA_Full_LTR	8963973	8971028	.	+	.	ID=TE_1314:Ppersica_LTRretrotransposon211;Cluster=Prunusclust001191;CLASS_I_LTR_copia;My=6.2505788002;
Pp01	TEannotationCRAG	MITE	8986328	8986987	7.6	+	.	ID=TE_1315:SE320500030fam37_671;1;CLASS_II_MITE
Pp01	TEannotationCRAG	soloLTR	8994038	8994334	.	.	.	ID=TE_1316:Ppersica_LTRretrotransposon4036;Cluster=Prunusclust001637;CLASS_I_LTR_gypsy;
Pp01	TEannotationCRAG	soloLTR	8997732	8997849	.	.	.	ID=TE_1317:Ppersica_LTRretrotransposon2154;Cluster=Prunusclust000334;CLASS_I_LTR_copia;
Pp01	TEannotationCRAG	soloLTR	8997971	8998088	.	.	.	ID=TE_1318:Ppersica_LTRretrotransposon5337;Cluster=Prunusclust001809;CLASS_I_LTR_unclassified;
Pp01	TEannotationCRAG	MITE	8998906	8999345	14.4	+	.	ID=TE_1319:SE320500016fam28_479;3;CLASS_II_MITE
Pp01	TEannotationCRAG	REPET_coding	8999710	9000927	0.0	-	.	ID=TE_1320:ms30324_Pp01_Tedenovo10297;Target=Tedenovo10297;ClassII_MITE
Pp01	TEannotationCRAG	soloLTR	9001849	9002081	.	.	.	ID=TE_1321:Ppersica_LTRretrotransposon3476;Cluster=Prunusclust001575;CLASS_I_LTR_unclassified;
Pp01	TEannotationCRAG	soloLTR	9032837	9033038	.	.	.	ID=TE_1322:Ppersica_LTRretrotransposon459;Cluster=Prunusclust000112;CLASS_I_LTR_unclassified;
Pp01	TEannotationCRAG	truncated_LTR	9033195	9035892	.	.	.	ID=TE_1323:Ppersica_LTRretrotransposon4623;Cluster=Prunusclust001720;CLASS_I_LTR_gypsy;
Pp01	TEannotationCRAG	truncated_LTR	9036000	9036693	.	.	.	ID=TE_1324:Ppersica_LTRretrotransposon1599;Cluster=Prunusclust001359;CLASS_I_LTR_unclassified;
Pp01	TEannotationCRAG	soloLTR	9036001	9036615	.	.	.	ID=TE_1325:Ppersica_LTRretrotransposon1599;Cluster=Prunusclust001359;CLASS_I_LTR_unclassified;
Pp01	TEannotationCRAG	truncated_LTR	9037118	9039605	.	.	.	ID=TE_1326:Ppersica_LTRretrotransposon366;Cluster=Prunusclust001210;CLASS_I_LTR_copia;
Pp01	TEannotationCRAG	soloLTR	9068207	9068813	.	.	.	ID=TE_1327:Ppersica_LTRretrotransposon4200;Cluster=Prunusclust000024;CLASS_I_LTR_gypsy;
Pp01	TEannotationCRAG	soloLTR	9069022	9069544	.	.	.	ID=TE_1328:Ppersica_LTRretrotransposon4400;Cluster=Prunusclust000163;CLASS_I_LTR_unclassified;
Pp01	TEannotationCRAG	truncated_LTR	9069649	9072006	.	.	.	ID=TE_1329:Ppersica_LTRretrotransposon2943;Cluster=Prunusclust001505;CLASS_I_LTR_copia;
Pp01	TEannotationCRAG	soloLTR	9069667	9071457	.	.	.	ID=TE_1330:Ppersica_LTRretrotransposon375;Cluster=Prunusclust001212;CLASS_I_LTR_unclassified;
Pp01	TEannotationCRAG	REPET_coding	9073106	9073885	0.0	+	.	ID=TE_1331:ms43692_Pp01_Tedenovo1389;Target=Tedenovo1389;ClassI_LINE
Pp01	TEannotationCRAG	MITE	9133947	9134197	11.5	-	.	ID=TE_1332:SE320200080fam74_273;11;CLASS_II_MITE
Pp01	TEannotationCRAG	REPET_coding	9141252	9144663	0.0	+	.	ID=TE_1333:ms43592_Pp01_Tedenovo9246;Target=Tedenovo9246;ClassII_TIR
Pp01	TEannotationCRAG	truncated_LTR	9141394	9144451	.	.	.	ID=TE_1334:Ppersica_LTRretrotransposon2253;Cluster=Prunusclust001423;CLASS_I_LTR_gypsy;
Pp01	TEannotationCRAG	truncated_LTR	9141782	9144722	.	.	.	ID=TE_1335:Ppersica_LTRretrotransposon2253;Cluster=Prunusclust001423;CLASS_I_LTR_gypsy;
Pp01	TEannotationCRAG	soloLTR	9163744	9163940	.	.	.	ID=TE_1336:Ppersica_LTRretrotransposon4053;Cluster=Prunusclust000069;CLASS_I_LTR_copia;
Pp01	TEannotationCRAG	soloLTR	9165910	9166200	.	.	.	ID=TE_1337:Ppersica_LTRretrotransposon3420;Cluster=Prunusclust000027;CLASS_I_LTR_gypsy;
Pp01	TEannotationCRAG	setA_Full_LTR	9171727	9176193	.	+	.	ID=TE_1338:Ppersica_LTRretrotransposon215;Cluster=Prunusclust000005;CLASS_I_LTR_copia;My=5.4258774128;
Pp01	TEannotationCRAG	setA_Full_LTR	9204611	9209118	.	+	.	ID=TE_1339:Ppersica_LTRretrotransposon217;Cluster=Prunusclust000005;CLASS_I_LTR_copia;My=0;
Pp01	TEannotationCRAG	MITE	9211679	9212012	17.1	-	.	ID=TE_1340:SE320200071fam68_368;11;CLASS_II_MITE
Pp01	TEannotationCRAG	MITE	9233966	9234410	18.1	-	.	ID=TE_1341:SE320500116fam101_488;7;CLASS_II_MITE
Pp01	TEannotationCRAG	MITE	9234852	9235319	15.6	+	.	ID=TE_1342:SE320500116fam101_488;3;CLASS_II_MITE
Pp01	TEannotationCRAG	MITE	9237177	9237526	14.9	+	.	ID=TE_1343:SE320200071fam68_368;11;CLASS_II_MITE
Pp01	TEannotationCRAG	REPET_coding	9248163	9255551	0.0	+	.	ID=TE_1344:ms53348_Pp01_Tedenovo4174;Target=Tedenovo4174;ClassII_TIR
Pp01	TEannotationCRAG	MITE	9256114	9256534	10.6	-	.	ID=TE_1345:SE320600034fam39_419;1;CLASS_II_MITE
Pp01	TEannotationCRAG	MITE	9260437	9260792	4.5	-	.	ID=TE_1346:Prupefam16_363;6;CLASS_II_MITE
Pp01	TEannotationCRAG	soloLTR	9265146	9265766	.	.	.	ID=TE_1347:Ppersica_LTRretrotransposon4200;Cluster=Prunusclust000024;CLASS_I_LTR_gypsy;
Pp01	TEannotationCRAG	truncated_LTR	9267450	9269894	.	.	.	ID=TE_1348:Ppersica_LTRretrotransposon3948;Cluster=Prunusclust000035;CLASS_I_LTR_copia;
Pp01	TEannotationCRAG	MITE	9274510	9274878	9	+	.	ID=TE_1349:SE320200071fam68_368;1;CLASS_II_MITE
Pp01	TEannotationCRAG	soloLTR	9274518	9274867	.	.	.	ID=TE_1350:Ppersica_LTRretrotransposon1963;Cluster=Prunusclust000110;CLASS_I_LTR_unclassified;
Pp01	TEannotationCRAG	soloLTR	9275334	9275639	.	.	.	ID=TE_1351:Ppersica_LTRretrotransposon3271;Cluster=Prunusclust001555;CLASS_I_LTR_unclassified;
Pp01	TEannotationCRAG	MITE	9288358	9288694	14.7	+	.	ID=TE_1352:SE320200071fam68_368;10;CLASS_II_MITE
Pp01	TEannotationCRAG	MITE	9309141	9309478	13.1	-	.	ID=TE_1353:SE320200071fam68_368;10;CLASS_II_MITE
Pp01	TEannotationCRAG	soloLTR	9329950	9330293	.	.	.	ID=TE_1354:Pdulcis26_LTRretrotransposon905;Cluster=Prunusclust000715;CLASS_I_LTR_copia;
Pp01	TEannotationCRAG	MITE	9329950	9330301	11.9	+	.	ID=TE_1355:SE320200071fam68_368;10;CLASS_II_MITE
Pp01	TEannotationCRAG	soloLTR	9332045	9332310	.	.	.	ID=TE_1356:Ppersica_LTRretrotransposon946;Cluster=Prunusclust001288;CLASS_I_LTR_unclassified;
Pp01	TEannotationCRAG	MITE	9332461	9333041	3.9	-	.	ID=TE_1357:SE320300025fam34_595;6;CLASS_II_MITE
Pp01	TEannotationCRAG	soloLTR	9342054	9342486	.	.	.	ID=TE_1358:Ppersica_LTRretrotransposon228;Cluster=Prunusclust001193;CLASS_I_LTR_gypsy;
Pp01	TEannotationCRAG	truncated_LTR	9345535	9348315	.	.	.	ID=TE_1359:Ppersica_LTRretrotransposon3077;Cluster=Prunusclust001524;CLASS_I_LTR_copia;
Pp01	TEannotationCRAG	MITE	9350303	9350853	18.8	-	.	ID=TE_1360:SE320300066fam64_588;6;CLASS_II_MITE
Pp01	TEannotationCRAG	soloLTR	9354299	9354420	.	.	.	ID=TE_1361:Ppersica_LTRretrotransposon5337;Cluster=Prunusclust001809;CLASS_I_LTR_unclassified;
Pp01	TEannotationCRAG	truncated_LTR	9354446	9356010	.	.	.	ID=TE_1362:Ppersica_LTRretrotransposon838;Cluster=Prunusclust000325;CLASS_I_LTR_copia;
Pp01	TEannotationCRAG	soloLTR	9359022	9359634	.	.	.	ID=TE_1363:Ppersica_LTRretrotransposon4200;Cluster=Prunusclust000024;CLASS_I_LTR_gypsy;
Pp01	TEannotationCRAG	MITE	9362644	9362979	7.5	+	.	ID=TE_1364:SE320200027fam36_344;10;CLASS_II_MITE
Pp01	TEannotationCRAG	setA_Full_LTR	9366624	9370800	.	-	.	ID=TE_1365:Ppersica_LTRretrotransposon221;Cluster=Prunusclust001192;CLASS_I_LTR_unclassified;My=4.0122152815;
Pp01	TEannotationCRAG	REPET_coding	9375977	9378420	0.0	+	.	ID=TE_1366:ms17097_Pp01_Tedenovo12419;Target=Tedenovo12419;ClassI_LINE
Pp01	TEannotationCRAG	REPET_coding	9379470	9382487	0.0	-	.	ID=TE_1367:ms17092_Pp01_Tedenovo10374;Target=Tedenovo10374;ClassII_TIR
Pp01	TEannotationCRAG	soloLTR	9389381	9389616	.	.	.	ID=TE_1368:Ppersica_LTRretrotransposon5203;Cluster=Prunusclust000005;CLASS_I_LTR_copia;
Pp01	TEannotationCRAG	soloLTR	9399851	9400464	.	.	.	ID=TE_1369:Ppersica_LTRretrotransposon1599;Cluster=Prunusclust001359;CLASS_I_LTR_unclassified;
Pp01	TEannotationCRAG	soloLTR	9401999	9402596	.	.	.	ID=TE_1370:Ppersica_LTRretrotransposon4502;Cluster=Prunusclust000032;CLASS_I_LTR_copia;
Pp01	TEannotationCRAG	truncated_LTR	9402356	9405170	.	.	.	ID=TE_1371:Ppersica_LTRretrotransposon1359;Cluster=Prunusclust000076;CLASS_I_LTR_gypsy;
Pp01	TEannotationCRAG	REPET_coding	9405178	9411172	0.0	-	.	ID=TE_1372:ms17062_Pp01_Tedenovo32;Target=Tedenovo32;ClassII_TIR
Pp01	TEannotationCRAG	truncated_LTR	9405351	9411172	.	.	.	ID=TE_1373:Ppersica_LTRretrotransposon4571;Cluster=Prunusclust001708;CLASS_I_LTR_gypsy;
Pp01	TEannotationCRAG	truncated_LTR	9412073	9413975	.	.	.	ID=TE_1374:Ppersica_LTRretrotransposon4581;Cluster=Prunusclust001711;CLASS_I_LTR_unclassified;
Pp01	TEannotationCRAG	setA_Full_LTR	9415449	9421822	.	-	.	ID=TE_1375:Ppersica_LTRretrotransposon222;Cluster=Prunusclust000162;CLASS_I_LTR_copia;My=2.8734693138;
Pp01	TEannotationCRAG	REPET_coding	9423231	9432235	0.0	+	.	ID=TE_1376:ms17069_Pp01_Tedenovo8411;Target=Tedenovo8411;ClassII_TIR
Pp01	TEannotationCRAG	truncated_LTR	9424173	9427234	.	.	.	ID=TE_1377:Ppersica_LTRretrotransposon5129;Cluster=Prunusclust001784;CLASS_I_LTR_unclassified;
Pp01	TEannotationCRAG	truncated_LTR	9427601	9431238	.	.	.	ID=TE_1378:Ppersica_LTRretrotransposon4571;Cluster=Prunusclust001708;CLASS_I_LTR_gypsy;
Pp01	TEannotationCRAG	soloLTR	9443448	9444211	.	.	.	ID=TE_1379:Ppersica_LTRretrotransposon4055;Cluster=Prunusclust000108;CLASS_I_LTR_gypsy;
Pp01	TEannotationCRAG	soloLTR	9445275	9445605	.	.	.	ID=TE_1380:Ppersica_LTRretrotransposon3990;Cluster=Prunusclust001625;CLASS_I_LTR_unclassified;
Pp01	TEannotationCRAG	MITE	9446246	9446450	5.5	-	.	ID=TE_1381:SE320600128fam110_207;1;CLASS_II_MITE
Pp01	TEannotationCRAG	REPET_coding	9447122	9454510	0.0	-	.	ID=TE_1382:ms30039_Pp01_Tedenovo4174;Target=Tedenovo4174;ClassII_TIR
Pp01	TEannotationCRAG	MITE	9457148	9457697	25.4	+	.	ID=TE_1383:SE320300058fam56_601;8;CLASS_II_MITE
Pp01	TEannotationCRAG	soloLTR	9467424	9467662	.	.	.	ID=TE_1384:Ppersica_LTRretrotransposon575;Cluster=Prunusclust000131;CLASS_I_LTR_gypsy;
Pp01	TEannotationCRAG	MITE	9475239	9475628	17.9	+	.	ID=TE_1385:SE320600034fam39_419;1;CLASS_II_MITE
Pp01	TEannotationCRAG	soloLTR	9477594	9478073	.	.	.	ID=TE_1386:Pdulcis26_LTRretrotransposon1685;Cluster=Prunusclust000291;CLASS_I_LTR_gypsy;
Pp01	TEannotationCRAG	MITE	9485011	9485351	15.2	-	.	ID=TE_1387:SE320200071fam68_368;10;CLASS_II_MITE
Pp01	TEannotationCRAG	soloLTR	9486098	9486398	.	.	.	ID=TE_1388:Ppersica_LTRretrotransposon1994;Cluster=Prunusclust001384;CLASS_I_LTR_unclassified;
Pp01	TEannotationCRAG	MITE	9486119	9486538	11.2	-	.	ID=TE_1389:SE320600034fam39_419;1;CLASS_II_MITE
Pp01	TEannotationCRAG	truncated_LTR	9488997	9490950	.	.	.	ID=TE_1390:Ppersica_LTRretrotransposon2768;Cluster=Prunusclust001486;CLASS_I_LTR_unclassified;
Pp01	TEannotationCRAG	setA_Full_LTR	9499440	9501261	.	+	.	ID=TE_1391:Ppersica_LTRretrotransposon226;Cluster=Prunusclust000019;CLASS_I_LTR_unclassified;My=0;
Pp01	TEannotationCRAG	MITE	9504676	9505066	22.8	+	.	ID=TE_1392:SE320600034fam39_419;1;CLASS_II_MITE
Pp01	TEannotationCRAG	truncated_LTR	9505341	9506899	.	.	.	ID=TE_1393:Ppersica_LTRretrotransposon393;Cluster=Prunusclust001216;CLASS_I_LTR_gypsy;
Pp01	TEannotationCRAG	MITE	9508023	9508279	3.9	-	.	ID=TE_1394:SE320200080fam74_273;10;CLASS_II_MITE
Pp01	TEannotationCRAG	soloLTR	9509062	9509294	.	.	.	ID=TE_1395:Ppersica_LTRretrotransposon43;Cluster=Prunusclust001178;CLASS_I_LTR_unclassified;
Pp01	TEannotationCRAG	setA_Full_LTR	9509983	9514928	.	-	.	ID=TE_1396:Ppersica_LTRretrotransposon227;Cluster=Prunusclust000016;CLASS_I_LTR_copia;My=4.3168483059;
Pp01	TEannotationCRAG	MITE	9518014	9518220	17.2	-	.	ID=TE_1397:SE320200040fam44_217;4;CLASS_II_MITE
Pp01	TEannotationCRAG	setA_Full_LTR	9518875	9530166	.	-	.	ID=TE_1398:Ppersica_LTRretrotransposon228;Cluster=Prunusclust001193;CLASS_I_LTR_gypsy;My=16.7428688149;
Pp01	TEannotationCRAG	MITE	9530896	9531238	4.4	+	.	ID=TE_1399:Prupefam16_363;4;CLASS_II_MITE
Pp01	TEannotationCRAG	truncated_LTR	9533063	9536885	.	.	.	ID=TE_1400:Ppersica_LTRretrotransposon5275;Cluster=Prunusclust001803;CLASS_I_LTR_unclassified;
Pp01	TEannotationCRAG	REPET_coding	9533072	9537042	0.0	-	.	ID=TE_1401:ms30065_Pp01_Tedenovo8539;Target=Tedenovo8539;ClassII_TIR
Pp01	TEannotationCRAG	soloLTR	9545093	9545444	.	.	.	ID=TE_1402:Pdulcis26_LTRretrotransposon1480;Cluster=Prunusclust000935;CLASS_I_LTR_unclassified;
Pp01	TEannotationCRAG	MITE	9594620	9594994	10.8	-	.	ID=TE_1403:SE320500110fam95_371;3;CLASS_II_MITE
Pp01	TEannotationCRAG	MITE	9628098	9628493	22.2	+	.	ID=TE_1404:SE320600034fam39_419;23;CLASS_II_MITE
Pp01	TEannotationCRAG	soloLTR	9640089	9640704	.	.	.	ID=TE_1405:Pdulcis26_LTRretrotransposon997;Cluster=Prunusclust000748;CLASS_I_LTR_unclassified;
Pp01	TEannotationCRAG	MITE	9646830	9647181	2.3	-	.	ID=TE_1406:SE320200071fam68_368;9;CLASS_II_MITE
Pp01	TEannotationCRAG	soloLTR	9646836	9647180	.	.	.	ID=TE_1407:Pdulcis26_LTRretrotransposon307;Cluster=Prunusclust000471;CLASS_I_LTR_unclassified;
Pp01	TEannotationCRAG	MITE	9652530	9652887	12.2	-	.	ID=TE_1408:SE320200071fam68_368;10;CLASS_II_MITE
Pp01	TEannotationCRAG	soloLTR	9652534	9652887	.	.	.	ID=TE_1409:Pdulcis26_LTRretrotransposon1297;Cluster=Prunusclust000862;CLASS_I_LTR_unclassified;
Pp01	TEannotationCRAG	MITE	9662024	9662428	13.7	-	.	ID=TE_1410:SE320500086fam78_410;1;CLASS_II_MITE
Pp01	TEannotationCRAG	REPET_coding	9683804	9689782	0.0	+	.	ID=TE_1411:ms29548_Pp01_Tedenovo12513;Target=Tedenovo12513;ClassII_TIR
Pp01	TEannotationCRAG	REPET_coding	9689792	9692874	0.0	+	.	ID=TE_1412:ms29645_Pp01_Tedenovo9561;Target=Tedenovo9561;ClassII_TIR
Pp01	TEannotationCRAG	soloLTR	9694189	9694458	.	.	.	ID=TE_1413:Ppersica_LTRretrotransposon2281;Cluster=Prunusclust001427;CLASS_I_LTR_unclassified;
Pp01	TEannotationCRAG	MITE	9694189	9694590	13.8	-	.	ID=TE_1414:SE320600034fam39_419;10;CLASS_II_MITE
Pp01	TEannotationCRAG	REPET_coding	9695243	9698836	0.0	-	.	ID=TE_1415:ms29559_Pp01_Tedenovo10566;Target=Tedenovo10566;ClassII_TIR
Pp01	TEannotationCRAG	truncated_LTR	9695581	9698836	.	.	.	ID=TE_1416:Ppersica_LTRretrotransposon576;Cluster=Prunusclust001245;CLASS_I_LTR_unclassified;
Pp01	TEannotationCRAG	setA_Full_LTR	9699766	9704113	.	+	.	ID=TE_1417:Ppersica_LTRretrotransposon231;Cluster=Prunusclust000005;CLASS_I_LTR_copia;My=14.6598419048;
Pp01	TEannotationCRAG	REPET_coding	9705846	9712412	0.0	+	.	ID=TE_1418:ms29540_Pp01_Tedenovo9482;Target=Tedenovo9482;ClassII_TIR
Pp01	TEannotationCRAG	setA_Full_LTR	9706169	9710949	.	-	.	ID=TE_1419:Ppersica_LTRretrotransposon232;Cluster=Prunusclust000322;CLASS_I_LTR_copia;My=17.2805480332;
Pp01	TEannotationCRAG	REPET_coding	9722695	9726278	0.0	+	.	ID=TE_1420:ms29642_Pp01_Tedenovo9393;Target=Tedenovo9393;ClassII_TIR
Pp01	TEannotationCRAG	truncated_LTR	9732125	9734689	.	.	.	ID=TE_1421:Ppersica_LTRretrotransposon4082;Cluster=Prunusclust000076;CLASS_I_LTR_unclassified;
Pp01	TEannotationCRAG	truncated_LTR	9735845	9739415	.	.	.	ID=TE_1422:Ppersica_LTRretrotransposon1452;Cluster=Prunusclust001343;CLASS_I_LTR_copia;
Pp01	TEannotationCRAG	soloLTR	9743428	9743847	.	.	.	ID=TE_1423:Pdulcis26_LTRretrotransposon2047;Cluster=Prunusclust001144;CLASS_I_LTR_unclassified;
Pp01	TEannotationCRAG	truncated_LTR	9743848	9746272	.	.	.	ID=TE_1424:Ppersica_LTRretrotransposon3154;Cluster=Prunusclust000349;CLASS_I_LTR_unclassified;
Pp01	TEannotationCRAG	soloLTR	9748753	9749044	.	.	.	ID=TE_1425:Ppersica_LTRretrotransposon1994;Cluster=Prunusclust001384;CLASS_I_LTR_unclassified;
Pp01	TEannotationCRAG	MITE	9748765	9749185	10.8	-	.	ID=TE_1426:SE320600034fam39_419;1;CLASS_II_MITE
Pp01	TEannotationCRAG	REPET_coding	9754643	9757134	0.0	-	.	ID=TE_1427:ms29591_Pp01_Tedenovo8791;Target=Tedenovo8791;ClassII_TIR
Pp01	TEannotationCRAG	soloLTR	9761938	9762136	.	.	.	ID=TE_1428:Ppersica_LTRretrotransposon626;Cluster=Prunusclust001258;CLASS_I_LTR_copia;
Pp01	TEannotationCRAG	soloLTR	9762145	9762984	.	.	.	ID=TE_1429:Ppersica_LTRretrotransposon4824;Cluster=Prunusclust001742;CLASS_I_LTR_unclassified;
Pp01	TEannotationCRAG	REPET_coding	9762145	9763566	0.0	-	.	ID=TE_1430:ms29592_Pp01_Tedenovo8791;Target=Tedenovo8791;ClassII_TIR
Pp01	TEannotationCRAG	MITE	9772898	9773246	11.9	-	.	ID=TE_1431:SE320200071fam68_368;11;CLASS_II_MITE
Pp01	TEannotationCRAG	soloLTR	9772901	9773246	.	.	.	ID=TE_1432:Pdulcis26_LTRretrotransposon905;Cluster=Prunusclust000715;CLASS_I_LTR_copia;
Pp01	TEannotationCRAG	REPET_coding	9773322	9774942	0.0	+	.	ID=TE_1433:ms29526_Pp01_Tedenovo3853;Target=Tedenovo3853;ClassI_LINE
Pp01	TEannotationCRAG	soloLTR	9773566	9773837	.	.	.	ID=TE_1434:Pdulcis26_LTRretrotransposon766;Cluster=Prunusclust000667;CLASS_I_LTR_unclassified;
Pp01	TEannotationCRAG	REPET_coding	9775003	9775212	0.0	-	.	ID=TE_1435:ms29675_Pp01_Tedenovo9394;Target=Tedenovo9394;ClassI_LINE
Pp01	TEannotationCRAG	soloLTR	9783852	9784149	.	.	.	ID=TE_1436:Ppersica_LTRretrotransposon5225;Cluster=Prunusclust001799;CLASS_I_LTR_gypsy;
Pp01	TEannotationCRAG	soloLTR	9785587	9785929	.	.	.	ID=TE_1437:Pdulcis26_LTRretrotransposon1552;Cluster=Prunusclust000967;CLASS_I_LTR_unclassified;
Pp01	TEannotationCRAG	MITE	9786329	9786578	9.4	+	.	ID=TE_1438:SE320200127fam109_267;19;CLASS_II_MITE
Pp01	TEannotationCRAG	REPET_coding	9793406	9806998	0.0	+	.	ID=TE_1439:ms29536_Pp01_Tedenovo9071;Target=Tedenovo9071;ClassII_TIR
Pp01	TEannotationCRAG	truncated_LTR	9793409	9802045	.	.	.	ID=TE_1440:Ppersica_LTRretrotransposon4571;Cluster=Prunusclust001708;CLASS_I_LTR_gypsy;
Pp01	TEannotationCRAG	truncated_LTR	9799198	9803831	.	.	.	ID=TE_1441:Ppersica_LTRretrotransposon3464;Cluster=Prunusclust001572;CLASS_I_LTR_unclassified;
Pp01	TEannotationCRAG	truncated_LTR	9804046	9807022	.	.	.	ID=TE_1442:Ppersica_LTRretrotransposon3464;Cluster=Prunusclust001572;CLASS_I_LTR_unclassified;
Pp01	TEannotationCRAG	MITE	9823830	9824229	14.8	-	.	ID=TE_1443:SE320200071fam68_368;1;CLASS_II_MITE
Pp01	TEannotationCRAG	MITE	9827958	9828389	7	-	.	ID=TE_1444:SE320300148fam126_459;22;CLASS_II_MITE
Pp01	TEannotationCRAG	truncated_LTR	9835029	9837676	.	.	.	ID=TE_1445:Ppersica_LTRretrotransposon4976;Cluster=Prunusclust000002;CLASS_I_LTR_copia;
Pp01	TEannotationCRAG	MITE	9844116	9844347	25	-	.	ID=TE_1446:Prupefam5_241;21;CLASS_II_MITE
Pp01	TEannotationCRAG	MITE	9844218	9844459	25.3	-	.	ID=TE_1447:Prupefam5_241;15;CLASS_II_MITE
Pp01	TEannotationCRAG	MITE	9844320	9844551	26.8	-	.	ID=TE_1448:Prupefam5_241;24;CLASS_II_MITE
Pp01	TEannotationCRAG	soloLTR	9844706	9845043	.	.	.	ID=TE_1449:Pdulcis26_LTRretrotransposon222;Cluster=Prunusclust000441;CLASS_I_LTR_unclassified;
Pp01	TEannotationCRAG	MITE	9845172	9845391	23.7	-	.	ID=TE_1450:Prupefam5_241;24;CLASS_II_MITE
Pp01	TEannotationCRAG	MITE	9845264	9845496	23.9	-	.	ID=TE_1451:Prupefam5_241;21;CLASS_II_MITE
Pp01	TEannotationCRAG	MITE	9845469	9845701	21.7	-	.	ID=TE_1452:Prupefam5_241;22;CLASS_II_MITE
Pp01	TEannotationCRAG	MITE	9845574	9845806	22.8	-	.	ID=TE_1453:Prupefam5_241;21;CLASS_II_MITE
Pp01	TEannotationCRAG	MITE	9845675	9845918	23.9	-	.	ID=TE_1454:Prupefam5_241;15;CLASS_II_MITE
Pp01	TEannotationCRAG	MITE	9845779	9846006	26.2	-	.	ID=TE_1455:Prupefam5_241;24;CLASS_II_MITE
Pp01	TEannotationCRAG	soloLTR	9851722	9851929	.	.	.	ID=TE_1456:Ppersica_LTRretrotransposon2280;Cluster=Prunusclust000111;CLASS_I_LTR_copia;
Pp01	TEannotationCRAG	truncated_LTR	9852152	9854457	.	.	.	ID=TE_1457:Ppersica_LTRretrotransposon2943;Cluster=Prunusclust001505;CLASS_I_LTR_copia;
Pp01	TEannotationCRAG	truncated_LTR	9854612	9855760	.	.	.	ID=TE_1458:Ppersica_LTRretrotransposon641;Cluster=Prunusclust000005;CLASS_I_LTR_copia;
Pp01	TEannotationCRAG	truncated_LTR	9859662	9860197	.	.	.	ID=TE_1459:Ppersica_LTRretrotransposon4676;Cluster=Prunusclust001727;CLASS_I_LTR_unclassified;
Pp01	TEannotationCRAG	soloLTR	9859934	9860197	.	.	.	ID=TE_1460:Pdulcis26_LTRretrotransposon222;Cluster=Prunusclust000441;CLASS_I_LTR_unclassified;
Pp01	TEannotationCRAG	REPET_coding	9865295	9873929	0.0	+	.	ID=TE_1461:ms29554_Pp01_Tedenovo4230;Target=Tedenovo4230;ClassII_TIR
Pp01	TEannotationCRAG	MITE	9879021	9879398	8.2	+	.	ID=TE_1462:SE320500139fam121_381;2;CLASS_II_MITE
Pp01	TEannotationCRAG	soloLTR	9882096	9882330	.	.	.	ID=TE_1463:Ppersica_LTRretrotransposon3217;Cluster=Prunusclust001549;CLASS_I_LTR_unclassified;
Pp01	TEannotationCRAG	MITE	9892919	9893288	6.5	-	.	ID=TE_1464:SE320500138fam120_385;3;CLASS_II_MITE
Pp01	TEannotationCRAG	MITE	9901916	9902122	8.2	+	.	ID=TE_1465:SE320600128fam110_207;1;CLASS_II_MITE
Pp01	TEannotationCRAG	soloLTR	9902990	9903222	.	.	.	ID=TE_1466:Ppersica_LTRretrotransposon946;Cluster=Prunusclust001288;CLASS_I_LTR_unclassified;
Pp01	TEannotationCRAG	soloLTR	9913546	9913795	.	.	.	ID=TE_1467:Pdulcis26_LTRretrotransposon789;Cluster=Prunusclust000675;CLASS_I_LTR_unclassified;
Pp01	TEannotationCRAG	REPET_coding	9926077	9930066	0.0	+	.	ID=TE_1468:ms29427_Pp01_Tedenovo9252;Target=Tedenovo9252;ClassII_TIR
Pp01	TEannotationCRAG	truncated_LTR	9926081	9930069	.	.	.	ID=TE_1469:Ppersica_LTRretrotransposon2565;Cluster=Prunusclust001470;CLASS_I_LTR_unclassified;
Pp01	TEannotationCRAG	soloLTR	9931737	9931971	.	.	.	ID=TE_1470:Ppersica_LTRretrotransposon946;Cluster=Prunusclust001288;CLASS_I_LTR_unclassified;
Pp01	TEannotationCRAG	MITE	9959471	9959677	23.4	-	.	ID=TE_1471:SE320200039fam43_221;16;CLASS_II_MITE
Pp01	TEannotationCRAG	soloLTR	9967399	9967993	.	.	.	ID=TE_1472:Ppersica_LTRretrotransposon3992;Cluster=Prunusclust001626;CLASS_I_LTR_gypsy;
Pp01	TEannotationCRAG	soloLTR	9968365	9968786	.	.	.	ID=TE_1473:Pdulcis26_LTRretrotransposon1454;Cluster=Prunusclust000244;CLASS_I_LTR_copia;
Pp01	TEannotationCRAG	soloLTR	9969358	9969503	.	.	.	ID=TE_1474:Pdulcis26_LTRretrotransposon1943;Cluster=Prunusclust001102;CLASS_I_LTR_unclassified;
Pp01	TEannotationCRAG	MITE	9978795	9979256	28.4	+	.	ID=TE_1475:SE320500016fam28_479;1;CLASS_II_MITE
Pp01	TEannotationCRAG	setA_Full_LTR	9985616	10000618	.	.	.	ID=TE_1476:Ppersica_LTRretrotransposon242;Cluster=Prunusclust001194;CLASS_I_LTR_unclassified;My=7.6424046306;
Pp01	TEannotationCRAG	MITE	10009224	10009637	23.5	-	.	ID=TE_1477:SE320500095fam87_443;18;CLASS_II_MITE
Pp01	TEannotationCRAG	soloLTR	10011754	10012089	.	.	.	ID=TE_1478:Pdulcis26_LTRretrotransposon2012;Cluster=Prunusclust001131;CLASS_I_LTR_copia;
Pp01	TEannotationCRAG	MITE	10013651	10014157	11.1	+	.	ID=TE_1479:SE320200113fam98_525;10;CLASS_II_MITE
Pp01	TEannotationCRAG	MITE	10020125	10020609	25.2	+	.	ID=TE_1480:SE320200044fam47_498;10;CLASS_II_MITE
Pp01	TEannotationCRAG	MITE	10027223	10027475	20.9	-	.	ID=TE_1481:Prupefam5_241;19;CLASS_II_MITE
Pp01	TEannotationCRAG	MITE	10028611	10028859	16.3	-	.	ID=TE_1482:Prupefam5_241;24;CLASS_II_MITE
Pp01	TEannotationCRAG	MITE	10028660	10028904	18	-	.	ID=TE_1483:Prupefam5_241;24;CLASS_II_MITE
Pp01	TEannotationCRAG	truncated_LTR	10033210	10034856	.	.	.	ID=TE_1484:Ppersica_LTRretrotransposon1653;Cluster=Prunusclust000006;CLASS_I_LTR_copia;
Pp01	TEannotationCRAG	soloLTR	10033211	10034856	.	.	.	ID=TE_1485:Pdulcis26_LTRretrotransposon2040;Cluster=Prunusclust000006;CLASS_I_LTR_copia;
Pp01	TEannotationCRAG	soloLTR	10038040	10038389	.	.	.	ID=TE_1486:Pdulcis26_LTRretrotransposon905;Cluster=Prunusclust000715;CLASS_I_LTR_copia;
Pp01	TEannotationCRAG	MITE	10038040	10038393	10.6	+	.	ID=TE_1487:SE320200071fam68_368;10;CLASS_II_MITE
Pp01	TEannotationCRAG	MITE	10041918	10042455	13.4	-	.	ID=TE_1488:SE320200090fam82_541;8;CLASS_II_MITE
Pp01	TEannotationCRAG	MITE	10042481	10042909	7	+	.	ID=TE_1489:SE320200004fam20_456;5;CLASS_II_MITE
Pp01	TEannotationCRAG	soloLTR	10043437	10043736	.	.	.	ID=TE_1490:Ppersica_LTRretrotransposon71;Cluster=Prunusclust001182;CLASS_I_LTR_unclassified;
Pp01	TEannotationCRAG	MITE	10043458	10043879	5.7	-	.	ID=TE_1491:SE320600034fam39_419;1;CLASS_II_MITE
Pp01	TEannotationCRAG	MITE	10048078	10048607	12	+	.	ID=TE_1492:SE320300167fam141_549;9;CLASS_II_MITE
Pp01	TEannotationCRAG	MITE	10049019	10049219	23.9	-	.	ID=TE_1493:SE320200039fam43_221;12;CLASS_II_MITE
Pp01	TEannotationCRAG	soloLTR	10049868	10050216	.	.	.	ID=TE_1494:Ppersica_LTRretrotransposon4120;Cluster=Prunusclust001650;CLASS_I_LTR_copia;
Pp01	TEannotationCRAG	MITE	10049868	10050218	12	+	.	ID=TE_1495:SE320200071fam68_368;10;CLASS_II_MITE
Pp01	TEannotationCRAG	truncated_LTR	10086386	10088392	.	.	.	ID=TE_1496:Ppersica_LTRretrotransposon2246;Cluster=Prunusclust001421;CLASS_I_LTR_copia;
Pp01	TEannotationCRAG	REPET_coding	10088422	10088865	0.0	-	.	ID=TE_1497:ms196654_Pp01_Tedenovo8576;Target=Tedenovo8576;ClassII_TIR
Pp01	TEannotationCRAG	REPET_coding	10089432	10090028	0.0	-	.	ID=TE_1498:ms106188_Pp01_Tedenovo10342;Target=Tedenovo10342;ClassI_LINE
Pp01	TEannotationCRAG	MITE	10100714	10100907	8.3	-	.	ID=TE_1499:SE320600128fam110_207;1;CLASS_II_MITE
Pp01	TEannotationCRAG	MITE	10135293	10135487	22.2	+	.	ID=TE_1500:SE320200159fam133_200;9;CLASS_II_MITE
Pp01	TEannotationCRAG	MITE	10142101	10142571	15.1	+	.	ID=TE_1501:SE320500116fam101_488;3;CLASS_II_MITE
Pp01	TEannotationCRAG	soloLTR	10143390	10143559	.	.	.	ID=TE_1502:Pdulcis26_LTRretrotransposon1935;Cluster=Prunusclust000050;CLASS_I_LTR_gypsy;
Pp01	TEannotationCRAG	MITE	10146942	10147508	7.8	+	.	ID=TE_1503:SE320300025fam34_595;2;CLASS_II_MITE
Pp01	TEannotationCRAG	soloLTR	10150569	10150970	.	.	.	ID=TE_1504:Pdulcis26_LTRretrotransposon987;Cluster=Prunusclust000115;CLASS_I_LTR_copia;
Pp01	TEannotationCRAG	REPET_coding	10153895	10159957	0.0	+	.	ID=TE_1505:ms106157_Pp01_Tedenovo3476;Target=Tedenovo3476;ClassII_TIR
Pp01	TEannotationCRAG	truncated_LTR	10156912	10159957	.	.	.	ID=TE_1506:Ppersica_LTRretrotransposon3464;Cluster=Prunusclust001572;CLASS_I_LTR_unclassified;
Pp01	TEannotationCRAG	REPET_coding	10160853	10167767	0.0	+	.	ID=TE_1507:ms180996_Pp01_Tedenovo9552;Target=Tedenovo9552;ClassII_TIR
Pp01	TEannotationCRAG	truncated_LTR	10161143	10167772	.	.	.	ID=TE_1508:Ppersica_LTRretrotransposon4571;Cluster=Prunusclust001708;CLASS_I_LTR_gypsy;
Pp01	TEannotationCRAG	soloLTR	10173904	10174123	.	.	.	ID=TE_1509:Pdulcis26_LTRretrotransposon1732;Cluster=Prunusclust001032;CLASS_I_LTR_unclassified;
Pp01	TEannotationCRAG	REPET_coding	10174512	10179955	0.0	-	.	ID=TE_1510:ms180989_Pp01_Tedenovo4070;Target=Tedenovo4070;ClassII_TIR
Pp01	TEannotationCRAG	soloLTR	10175519	10175736	.	.	.	ID=TE_1511:Pdulcis26_LTRretrotransposon1451;Cluster=Prunusclust000266;CLASS_I_LTR_copia;
Pp01	TEannotationCRAG	soloLTR	10175742	10176360	.	.	.	ID=TE_1512:Ppersica_LTRretrotransposon1599;Cluster=Prunusclust001359;CLASS_I_LTR_unclassified;
Pp01	TEannotationCRAG	soloLTR	10179957	10180109	.	.	.	ID=TE_1513:Ppersica_LTRretrotransposon2056;Cluster=Prunusclust001389;CLASS_I_LTR_unclassified;
Pp01	TEannotationCRAG	soloLTR	10180160	10181127	.	.	.	ID=TE_1514:Ppersica_LTRretrotransposon2215;Cluster=Prunusclust000076;CLASS_I_LTR_gypsy;
Pp01	TEannotationCRAG	setA_Full_LTR	10181128	10191874	.	+	.	ID=TE_1515:Ppersica_LTRretrotransposon247;Cluster=Prunusclust000024;CLASS_I_LTR_gypsy;My=3.4621931994;
Pp01	TEannotationCRAG	truncated_LTR	10191874	10193244	.	.	.	ID=TE_1516:Ppersica_LTRretrotransposon3117;Cluster=Prunusclust000076;CLASS_I_LTR_unclassified;
Pp01	TEannotationCRAG	REPET_coding	10199143	10201248	0.0	+	.	ID=TE_1517:ms181009_Pp01_Tedenovo4256;Target=Tedenovo4256;ClassI_DIRS
Pp01	TEannotationCRAG	truncated_LTR	10208980	10213185	.	.	.	ID=TE_1518:Ppersica_LTRretrotransposon3217;Cluster=Prunusclust001549;CLASS_I_LTR_unclassified;
Pp01	TEannotationCRAG	soloLTR	10214997	10215400	.	.	.	ID=TE_1519:Pdulcis26_LTRretrotransposon1732;Cluster=Prunusclust001032;CLASS_I_LTR_unclassified;
Pp01	TEannotationCRAG	setA_Full_LTR	10215401	10219902	.	-	.	ID=TE_1520:Ppersica_LTRretrotransposon248;Cluster=Prunusclust000005;CLASS_I_LTR_copia;My=1.0775928805;
Pp01	TEannotationCRAG	soloLTR	10223268	10223480	.	.	.	ID=TE_1521:Pdulcis26_LTRretrotransposon1732;Cluster=Prunusclust001032;CLASS_I_LTR_unclassified;
Pp01	TEannotationCRAG	MITE	10223659	10224024	0.6	-	.	ID=TE_1522:SE320200071fam68_368;2;CLASS_II_MITE
Pp01	TEannotationCRAG	soloLTR	10223665	10224012	.	.	.	ID=TE_1523:Pdulcis26_LTRretrotransposon307;Cluster=Prunusclust000471;CLASS_I_LTR_unclassified;
Pp01	TEannotationCRAG	REPET_coding	10224814	10230070	0.0	+	.	ID=TE_1524:ms32838_Pp01_Tedenovo8750;Target=Tedenovo8750;ClassII_TIR
Pp01	TEannotationCRAG	truncated_LTR	10224836	10230073	.	.	.	ID=TE_1525:Ppersica_LTRretrotransposon4571;Cluster=Prunusclust001708;CLASS_I_LTR_gypsy;
Pp01	TEannotationCRAG	REPET_coding	10231221	10238828	0.0	+	.	ID=TE_1526:ms32841_Pp01_Tedenovo8750;Target=Tedenovo8750;ClassII_TIR
Pp01	TEannotationCRAG	truncated_LTR	10234759	10238828	.	.	.	ID=TE_1527:Ppersica_LTRretrotransposon5129;Cluster=Prunusclust001784;CLASS_I_LTR_unclassified;
Pp01	TEannotationCRAG	soloLTR	10239300	10240511	.	.	.	ID=TE_1528:Pdulcis26_LTRretrotransposon1784;Cluster=Prunusclust000202;CLASS_I_LTR_unclassified;
Pp01	TEannotationCRAG	MITE	10246156	10246722	8.4	+	.	ID=TE_1529:SE320300025fam34_595;2;CLASS_II_MITE
Pp01	TEannotationCRAG	soloLTR	10249751	10250152	.	.	.	ID=TE_1530:Pdulcis26_LTRretrotransposon987;Cluster=Prunusclust000115;CLASS_I_LTR_copia;
Pp01	TEannotationCRAG	soloLTR	10254484	10255239	.	.	.	ID=TE_1531:Pdulcis26_LTRretrotransposon1784;Cluster=Prunusclust000202;CLASS_I_LTR_unclassified;
Pp01	TEannotationCRAG	MITE	10262136	10262489	1.1	-	.	ID=TE_1532:SE320200071fam68_368;8;CLASS_II_MITE
Pp01	TEannotationCRAG	MITE	10266856	10267056	3	+	.	ID=TE_1533:SE320600128fam110_207;3;CLASS_II_MITE
Pp01	TEannotationCRAG	truncated_LTR	10270061	10275476	.	.	.	ID=TE_1534:Ppersica_LTRretrotransposon4571;Cluster=Prunusclust001708;CLASS_I_LTR_gypsy;
Pp01	TEannotationCRAG	REPET_coding	10270840	10283463	0.0	+	.	ID=TE_1535:ms159834_Pp01_Tedenovo4330;Target=Tedenovo4330;ClassII_TIR
Pp01	TEannotationCRAG	truncated_LTR	10276734	10279512	.	.	.	ID=TE_1536:Ppersica_LTRretrotransposon3464;Cluster=Prunusclust001572;CLASS_I_LTR_unclassified;
Pp01	TEannotationCRAG	soloLTR	10285676	10285895	.	.	.	ID=TE_1537:Pdulcis26_LTRretrotransposon1732;Cluster=Prunusclust001032;CLASS_I_LTR_unclassified;
Pp01	TEannotationCRAG	setA_Full_LTR	10287191	10291672	.	+	.	ID=TE_1538:Ppersica_LTRretrotransposon250;Cluster=Prunusclust000005;CLASS_I_LTR_copia;My=0;
Pp01	TEannotationCRAG	truncated_LTR	10292520	10294822	.	.	.	ID=TE_1539:Ppersica_LTRretrotransposon2943;Cluster=Prunusclust001505;CLASS_I_LTR_copia;
Pp01	TEannotationCRAG	truncated_LTR	10294822	10298624	.	.	.	ID=TE_1540:Ppersica_LTRretrotransposon2102;Cluster=Prunusclust001395;CLASS_I_LTR_gypsy;
Pp01	TEannotationCRAG	soloLTR	10302697	10303411	.	.	.	ID=TE_1541:Pdulcis26_LTRretrotransposon1962;Cluster=Prunusclust000189;CLASS_I_LTR_gypsy;
Pp01	TEannotationCRAG	MITE	10306440	10306841	14.5	+	.	ID=TE_1542:SE320500117fam102_413;1;CLASS_II_MITE
Pp01	TEannotationCRAG	soloLTR	10308041	10308324	.	.	.	ID=TE_1543:Ppersica_LTRretrotransposon43;Cluster=Prunusclust001178;CLASS_I_LTR_unclassified;
Pp01	TEannotationCRAG	truncated_LTR	10310231	10312202	.	.	.	ID=TE_1544:Ppersica_LTRretrotransposon1181;Cluster=Prunusclust000336;CLASS_I_LTR_unclassified;
Pp01	TEannotationCRAG	truncated_LTR	10312789	10314689	.	.	.	ID=TE_1545:Ppersica_LTRretrotransposon596;Cluster=Prunusclust001250;CLASS_I_LTR_copia;
Pp01	TEannotationCRAG	soloLTR	10316499	10316824	.	.	.	ID=TE_1546:Pdulcis26_LTRretrotransposon1732;Cluster=Prunusclust001032;CLASS_I_LTR_unclassified;
Pp01	TEannotationCRAG	soloLTR	10321673	10321952	.	.	.	ID=TE_1547:Pdulcis26_LTRretrotransposon1944;Cluster=Prunusclust001103;CLASS_I_LTR_copia;
Pp01	TEannotationCRAG	soloLTR	10323713	10324177	.	.	.	ID=TE_1548:Ppersica_LTRretrotransposon4433;Cluster=Prunusclust000015;CLASS_I_LTR_gypsy;
Pp01	TEannotationCRAG	soloLTR	10325732	10325953	.	.	.	ID=TE_1549:Pdulcis26_LTRretrotransposon1732;Cluster=Prunusclust001032;CLASS_I_LTR_unclassified;
Pp01	TEannotationCRAG	soloLTR	10326209	10326657	.	.	.	ID=TE_1550:Ppersica_LTRretrotransposon2912;Cluster=Prunusclust001501;CLASS_I_LTR_unclassified;
Pp01	TEannotationCRAG	REPET_coding	10328013	10329028	0.0	-	.	ID=TE_1551:ms106615_Pp01_Tedenovo10531;Target=Tedenovo10531;ClassII_TIR
Pp01	TEannotationCRAG	MITE	10334637	10335162	11.5	-	.	ID=TE_1552:SE320200090fam82_541;10;CLASS_II_MITE
Pp01	TEannotationCRAG	REPET_coding	10335589	10338118	0.0	-	.	ID=TE_1553:ms106556_Pp01_Tedenovo3156;Target=Tedenovo3156;ClassII_TIR
Pp01	TEannotationCRAG	REPET_coding	10337591	10337941	0.0	-	.	ID=TE_1554:ms106609_Pp01_Tedenovo10357;Target=Tedenovo10357;ClassII_TIR
Pp01	TEannotationCRAG	soloLTR	10338659	10338899	.	.	.	ID=TE_1555:Ppersica_LTRretrotransposon3159;Cluster=Prunusclust001536;CLASS_I_LTR_unclassified;
Pp01	TEannotationCRAG	truncated_LTR	10338949	10340368	.	.	.	ID=TE_1556:Ppersica_LTRretrotransposon1571;Cluster=Prunusclust001354;CLASS_I_LTR_unclassified;
Pp01	TEannotationCRAG	REPET_coding	10343460	10344191	0.0	+	.	ID=TE_1557:ms106657_Pp01_Tedenovo12678;Target=Tedenovo12678;ClassII_TIR
Pp01	TEannotationCRAG	soloLTR	10347852	10348065	.	.	.	ID=TE_1558:Pdulcis26_LTRretrotransposon1732;Cluster=Prunusclust001032;CLASS_I_LTR_unclassified;
Pp01	TEannotationCRAG	soloLTR	10348198	10348538	.	.	.	ID=TE_1559:Ppersica_LTRretrotransposon4120;Cluster=Prunusclust001650;CLASS_I_LTR_copia;
Pp01	TEannotationCRAG	MITE	10348198	10348545	12.3	+	.	ID=TE_1560:SE320200071fam68_368;13;CLASS_II_MITE
Pp01	TEannotationCRAG	setA_Full_LTR	10349183	10350976	.	-	.	ID=TE_1561:Ppersica_LTRretrotransposon252;Cluster=Prunusclust000019;CLASS_I_LTR_unclassified;My=3.1781372957;
Pp01	TEannotationCRAG	soloLTR	10356235	10356368	.	.	.	ID=TE_1562:Ppersica_LTRretrotransposon4025;Cluster=Prunusclust000006;CLASS_I_LTR_unclassified;
Pp01	TEannotationCRAG	setA_Full_LTR	10356601	10362074	.	-	.	ID=TE_1563:Ppersica_LTRretrotransposon253;Cluster=Prunusclust000265;CLASS_I_LTR_copia;My=26.6182146437;
Pp01	TEannotationCRAG	setA_Full_LTR	10390132	10395139	.	+	.	ID=TE_1564:Ppersica_LTRretrotransposon256;Cluster=Prunusclust000009;CLASS_I_LTR_copia;My=0;
Pp01	TEannotationCRAG	MITE	10395513	10395701	7.9	+	.	ID=TE_1565:SE320600128fam110_207;8;CLASS_II_MITE
Pp01	TEannotationCRAG	soloLTR	10396631	10397021	.	.	.	ID=TE_1566:Ppersica_LTRretrotransposon4243;Cluster=Prunusclust001665;CLASS_I_LTR_copia;
Pp01	TEannotationCRAG	soloLTR	10399704	10400173	.	.	.	ID=TE_1567:Ppersica_LTRretrotransposon2715;Cluster=Prunusclust000015;CLASS_I_LTR_gypsy;
Pp01	TEannotationCRAG	truncated_LTR	10400317	10408985	.	.	.	ID=TE_1568:Ppersica_LTRretrotransposon4571;Cluster=Prunusclust001708;CLASS_I_LTR_gypsy;
Pp01	TEannotationCRAG	REPET_coding	10400319	10411442	0.0	+	.	ID=TE_1569:ms106587_Pp01_Tedenovo9071;Target=Tedenovo9071;ClassII_TIR
Pp01	TEannotationCRAG	truncated_LTR	10406137	10410998	.	.	.	ID=TE_1570:Ppersica_LTRretrotransposon3464;Cluster=Prunusclust001572;CLASS_I_LTR_unclassified;
Pp01	TEannotationCRAG	REPET_coding	10419428	10425378	0.0	+	.	ID=TE_1571:ms137729_Pp01_Tedenovo12513;Target=Tedenovo12513;ClassII_TIR
Pp01	TEannotationCRAG	truncated_LTR	10427750	10435411	.	.	.	ID=TE_1572:Ppersica_LTRretrotransposon3464;Cluster=Prunusclust001572;CLASS_I_LTR_unclassified;
Pp01	TEannotationCRAG	REPET_coding	10427751	10435820	0.0	-	.	ID=TE_1573:ms137734_Pp01_Tedenovo170;Target=Tedenovo170;ClassII_TIR
Pp01	TEannotationCRAG	REPET_coding	10436153	10442618	0.0	+	.	ID=TE_1574:ms137746_Pp01_Tedenovo11857;Target=Tedenovo11857;ClassII_TIR
Pp01	TEannotationCRAG	REPET_coding	10442619	10457075	0.0	+	.	ID=TE_1575:ms196750_Pp01_Tedenovo12682;Target=Tedenovo12682;ClassII_TIR
Pp01	TEannotationCRAG	REPET_coding	10448531	10455429	0.0	-	.	ID=TE_1576:ms137745_Pp01_Tedenovo8750;Target=Tedenovo8750;ClassII_TIR
Pp01	TEannotationCRAG	soloLTR	10454383	10455429	.	.	.	ID=TE_1577:Ppersica_LTRretrotransposon746;Cluster=Prunusclust001275;CLASS_I_LTR_unclassified;
Pp01	TEannotationCRAG	REPET_coding	10457169	10458238	0.0	+	.	ID=TE_1578:ms137740_Pp01_Tedenovo48;Target=Tedenovo48;ClassII_TIR
Pp01	TEannotationCRAG	soloLTR	10458469	10458674	.	.	.	ID=TE_1579:Ppersica_LTRretrotransposon232;Cluster=Prunusclust000322;CLASS_I_LTR_copia;
Pp01	TEannotationCRAG	soloLTR	10458827	10459402	.	.	.	ID=TE_1580:Ppersica_LTRretrotransposon472;Cluster=Prunusclust001229;CLASS_I_LTR_unclassified;
Pp01	TEannotationCRAG	soloLTR	10459404	10459874	.	.	.	ID=TE_1581:Ppersica_LTRretrotransposon746;Cluster=Prunusclust001275;CLASS_I_LTR_unclassified;
Pp01	TEannotationCRAG	MITE	10538339	10538700	4.7	+	.	ID=TE_1582:Prupefam16_363;1;CLASS_II_MITE
Pp01	TEannotationCRAG	MITE	10562812	10563058	17	-	.	ID=TE_1583:Prupefam5_241;11;CLASS_II_MITE
Pp01	TEannotationCRAG	MITE	10563840	10564322	11.4	-	.	ID=TE_1584:SE320500116fam101_488;3;CLASS_II_MITE
Pp01	TEannotationCRAG	REPET_coding	10564788	10565958	0.0	-	.	ID=TE_1585:ms29200_Pp01_Tedenovo9753;Target=Tedenovo9753;ClassII_TIR
Pp01	TEannotationCRAG	MITE	10565208	10565569	9.9	-	.	ID=TE_1586:Prupefam16_363;1;CLASS_II_MITE
Pp01	TEannotationCRAG	MITE	10566329	10566655	7.5	-	.	ID=TE_1587:SE320300036fam40_326;4;CLASS_II_MITE
Pp01	TEannotationCRAG	MITE	10569438	10570067	7.9	-	.	ID=TE_1588:SE320300011fam26_690;9;CLASS_II_MITE
Pp01	TEannotationCRAG	MITE	10573910	10574235	0	-	.	ID=TE_1589:SE320300036fam40_326;1;CLASS_II_MITE
Pp01	TEannotationCRAG	MITE	10613544	10613903	9.5	-	.	ID=TE_1590:SE320500110fam95_371;1;CLASS_II_MITE
Pp01	TEannotationCRAG	soloLTR	10614730	10615825	.	.	.	ID=TE_1591:Pdulcis26_LTRretrotransposon2056;Cluster=Prunusclust000317;CLASS_I_LTR_gypsy;
Pp01	TEannotationCRAG	MITE	10620821	10621156	7.4	+	.	ID=TE_1592:SE320200027fam36_344;9;CLASS_II_MITE
Pp01	TEannotationCRAG	MITE	10657506	10657990	14.9	+	.	ID=TE_1593:SE320500116fam101_488;3;CLASS_II_MITE
Pp01	TEannotationCRAG	MITE	10670397	10670733	15.1	-	.	ID=TE_1594:SE320200071fam68_368;9;CLASS_II_MITE
Pp01	TEannotationCRAG	soloLTR	10670403	10670732	.	.	.	ID=TE_1595:Pdulcis26_LTRretrotransposon905;Cluster=Prunusclust000715;CLASS_I_LTR_copia;
Pp01	TEannotationCRAG	soloLTR	10681679	10681861	.	.	.	ID=TE_1596:Pdulcis26_LTRretrotransposon789;Cluster=Prunusclust000675;CLASS_I_LTR_unclassified;
Pp01	TEannotationCRAG	soloLTR	10681878	10682148	.	.	.	ID=TE_1597:Pdulcis26_LTRretrotransposon789;Cluster=Prunusclust000675;CLASS_I_LTR_unclassified;
Pp01	TEannotationCRAG	MITE	10691661	10692015	13.2	+	.	ID=TE_1598:SE320500145fam124_356;3;CLASS_II_MITE
Pp01	TEannotationCRAG	MITE	10699617	10699941	13.3	+	.	ID=TE_1599:SE320500145fam124_356;1;CLASS_II_MITE
Pp01	TEannotationCRAG	soloLTR	10703104	10703373	.	.	.	ID=TE_1600:Ppersica_LTRretrotransposon3150;Cluster=Prunusclust001533;CLASS_I_LTR_unclassified;
Pp01	TEannotationCRAG	MITE	10703605	10703972	13.2	+	.	ID=TE_1601:SE320500145fam124_356;5;CLASS_II_MITE
Pp01	TEannotationCRAG	MITE	10708759	10709123	15.7	+	.	ID=TE_1602:SE320200071fam68_368;4;CLASS_II_MITE
Pp01	TEannotationCRAG	REPET_coding	10730248	10733302	0.0	-	.	ID=TE_1603:ms61485_Pp01_Tedenovo8963;Target=Tedenovo8963;ClassI_LINE
Pp01	TEannotationCRAG	MITE	10737673	10738024	15.3	+	.	ID=TE_1604:SE320500145fam124_356;3;CLASS_II_MITE
Pp01	TEannotationCRAG	MITE	10746882	10747333	12.2	-	.	ID=TE_1605:SE320500116fam101_488;1;CLASS_II_MITE
Pp01	TEannotationCRAG	soloLTR	10747386	10747658	.	.	.	ID=TE_1606:Pdulcis26_LTRretrotransposon486;Cluster=Prunusclust000538;CLASS_I_LTR_unclassified;
Pp01	TEannotationCRAG	soloLTR	10752013	10752588	.	.	.	ID=TE_1607:Ppersica_LTRretrotransposon3150;Cluster=Prunusclust001533;CLASS_I_LTR_unclassified;
Pp01	TEannotationCRAG	soloLTR	10770334	10770805	.	.	.	ID=TE_1608:Ppersica_LTRretrotransposon721;Cluster=Prunusclust000015;CLASS_I_LTR_gypsy;
Pp01	TEannotationCRAG	REPET_coding	10771659	10772609	0.0	-	.	ID=TE_1609:ms61421_Pp01_Tedenovo3002;Target=Tedenovo3002;ClassII_TIR
Pp01	TEannotationCRAG	MITE	10772907	10773115	25.4	-	.	ID=TE_1610:SE320200039fam43_221;9;CLASS_II_MITE
Pp01	TEannotationCRAG	soloLTR	10775054	10775215	.	.	.	ID=TE_1611:Pdulcis26_LTRretrotransposon689;Cluster=Prunusclust000137;CLASS_I_LTR_copia;
Pp01	TEannotationCRAG	MITE	10775211	10775615	20.1	+	.	ID=TE_1612:SE320500095fam87_443;1;CLASS_II_MITE
Pp01	TEannotationCRAG	soloLTR	10775613	10775817	.	.	.	ID=TE_1613:Pdulcis26_LTRretrotransposon689;Cluster=Prunusclust000137;CLASS_I_LTR_copia;
Pp01	TEannotationCRAG	soloLTR	10791383	10791593	.	.	.	ID=TE_1614:Ppersica_LTRretrotransposon946;Cluster=Prunusclust001288;CLASS_I_LTR_unclassified;
Pp01	TEannotationCRAG	soloLTR	10797136	10797687	.	.	.	ID=TE_1615:Ppersica_LTRretrotransposon43;Cluster=Prunusclust001178;CLASS_I_LTR_unclassified;
Pp01	TEannotationCRAG	setA_Full_LTR	10803205	10805537	.	+	.	ID=TE_1616:Ppersica_LTRretrotransposon262;Cluster=Prunusclust000005;CLASS_I_LTR_unclassified;My=4.3433326363;
Pp01	TEannotationCRAG	MITE	10828176	10828665	16.9	+	.	ID=TE_1617:SE320500116fam101_488;1;CLASS_II_MITE
Pp01	TEannotationCRAG	soloLTR	10833130	10833449	.	.	.	ID=TE_1618:Ppersica_LTRretrotransposon3533;Cluster=Prunusclust001579;CLASS_I_LTR_unclassified;
Pp01	TEannotationCRAG	soloLTR	10833469	10833624	.	.	.	ID=TE_1619:Ppersica_LTRretrotransposon2285;Cluster=Prunusclust001428;CLASS_I_LTR_copia;
Pp01	TEannotationCRAG	REPET_coding	10835779	10836862	0.0	+	.	ID=TE_1620:ms92095_Pp01_Tedenovo12773;Target=Tedenovo12773;ClassII_TIR
Pp01	TEannotationCRAG	REPET_coding	10838631	10839254	0.0	+	.	ID=TE_1621:ms196530_Pp01_Tedenovo12773;Target=Tedenovo12773;ClassII_TIR
Pp01	TEannotationCRAG	REPET_coding	10840408	10841803	0.0	+	.	ID=TE_1622:ms92096_Pp01_Tedenovo12773;Target=Tedenovo12773;ClassII_TIR
Pp01	TEannotationCRAG	MITE	10850067	10850432	12.4	-	.	ID=TE_1623:SE320200071fam68_368;1;CLASS_II_MITE
Pp01	TEannotationCRAG	soloLTR	10850075	10850423	.	.	.	ID=TE_1624:Ppersica_LTRretrotransposon3956;Cluster=Prunusclust000121;CLASS_I_LTR_copia;
Pp01	TEannotationCRAG	MITE	10850626	10850987	11.1	-	.	ID=TE_1625:SE320500145fam124_356;1;CLASS_II_MITE
Pp01	TEannotationCRAG	MITE	10880421	10880683	17.5	+	.	ID=TE_1626:Prupefam5_241;1;CLASS_II_MITE
Pp01	TEannotationCRAG	MITE	10881201	10881466	15.2	+	.	ID=TE_1627:Prupefam5_241;1;CLASS_II_MITE
Pp01	TEannotationCRAG	MITE	10881270	10881516	16.1	+	.	ID=TE_1628:Prupefam5_241;12;CLASS_II_MITE
Pp01	TEannotationCRAG	MITE	10881429	10881675	18.4	+	.	ID=TE_1629:Prupefam5_241;12;CLASS_II_MITE
Pp01	TEannotationCRAG	soloLTR	10881820	10882038	.	.	.	ID=TE_1630:Ppersica_LTRretrotransposon3876;Cluster=Prunusclust001607;CLASS_I_LTR_unclassified;
Pp01	TEannotationCRAG	REPET_coding	10882039	10885403	0.0	+	.	ID=TE_1631:ms92067_Pp01_Tedenovo9693;Target=Tedenovo9693;ClassII_TIR
Pp01	TEannotationCRAG	truncated_LTR	10882978	10885410	.	.	.	ID=TE_1632:Ppersica_LTRretrotransposon5307;Cluster=Prunusclust001805;CLASS_I_LTR_copia;
Pp01	TEannotationCRAG	REPET_coding	10887203	10889856	0.0	+	.	ID=TE_1633:ms92076_Pp01_Tedenovo3486;Target=Tedenovo3486;ClassII_TIR
Pp01	TEannotationCRAG	MITE	10899759	10900263	15.1	-	.	ID=TE_1634:SE320200113fam98_525;8;CLASS_II_MITE
Pp01	TEannotationCRAG	soloLTR	10912030	10912260	.	.	.	ID=TE_1635:Ppersica_LTRretrotransposon43;Cluster=Prunusclust001178;CLASS_I_LTR_unclassified;
Pp01	TEannotationCRAG	MITE	10921352	10921821	14.3	-	.	ID=TE_1636:SE320500116fam101_488;3;CLASS_II_MITE
Pp01	TEannotationCRAG	MITE	10923131	10923333	6.4	+	.	ID=TE_1637:SE320600128fam110_207;1;CLASS_II_MITE
Pp01	TEannotationCRAG	soloLTR	10923322	10923617	.	.	.	ID=TE_1638:Ppersica_LTRretrotransposon3150;Cluster=Prunusclust001533;CLASS_I_LTR_unclassified;
Pp01	TEannotationCRAG	soloLTR	10930600	10931117	.	.	.	ID=TE_1639:Ppersica_LTRretrotransposon5095;Cluster=Prunusclust001777;CLASS_I_LTR_unclassified;
Pp01	TEannotationCRAG	soloLTR	10950126	10950365	.	.	.	ID=TE_1640:Pdulcis26_LTRretrotransposon1720;Cluster=Prunusclust001027;CLASS_I_LTR_gypsy;
Pp01	TEannotationCRAG	truncated_LTR	10958770	10962625	.	.	.	ID=TE_1641:Ppersica_LTRretrotransposon2044;Cluster=Prunusclust001387;CLASS_I_LTR_copia;
Pp01	TEannotationCRAG	REPET_coding	10958774	10962864	0.0	+	.	ID=TE_1642:ms68324_Pp01_Tedenovo9414;Target=Tedenovo9414;ClassII_TIR
Pp01	TEannotationCRAG	truncated_LTR	10963168	10964711	.	.	.	ID=TE_1643:Ppersica_LTRretrotransposon579;Cluster=Prunusclust001247;CLASS_I_LTR_unclassified;
Pp01	TEannotationCRAG	soloLTR	10967166	10967495	.	.	.	ID=TE_1644:Ppersica_LTRretrotransposon1674;Cluster=Prunusclust001371;CLASS_I_LTR_copia;
Pp01	TEannotationCRAG	truncated_LTR	10968547	10973669	.	.	.	ID=TE_1645:Ppersica_LTRretrotransposon4125;Cluster=Prunusclust001651;CLASS_I_LTR_unclassified;
Pp01	TEannotationCRAG	soloLTR	10973351	10973678	.	.	.	ID=TE_1646:Ppersica_LTRretrotransposon1674;Cluster=Prunusclust001371;CLASS_I_LTR_copia;
Pp01	TEannotationCRAG	soloLTR	10991799	10991933	.	.	.	ID=TE_1647:Ppersica_LTRretrotransposon1371;Cluster=Prunusclust000021;CLASS_I_LTR_copia;
Pp01	TEannotationCRAG	REPET_coding	10999299	11002387	0.0	+	.	ID=TE_1648:ms68360_Pp01_Tedenovo12816;Target=Tedenovo12816;ClassII_TIR
Pp01	TEannotationCRAG	truncated_LTR	11000154	11002459	.	.	.	ID=TE_1649:Ppersica_LTRretrotransposon1599;Cluster=Prunusclust001359;CLASS_I_LTR_unclassified;
Pp01	TEannotationCRAG	setA_Full_LTR	11020097	11024043	.	-	.	ID=TE_1650:Ppersica_LTRretrotransposon266;Cluster=Prunusclust001195;CLASS_I_LTR_copia;My=10.5783904027;
Pp01	TEannotationCRAG	MITE	11028734	11029146	18.4	-	.	ID=TE_1651:SE320500086fam78_410;1;CLASS_II_MITE
Pp01	TEannotationCRAG	soloLTR	11029385	11029649	.	.	.	ID=TE_1652:Pdulcis26_LTRretrotransposon655;Cluster=Prunusclust000621;CLASS_I_LTR_unclassified;
Pp01	TEannotationCRAG	MITE	11029385	11029795	11.3	-	.	ID=TE_1653:SE320600034fam39_419;1;CLASS_II_MITE
Pp01	TEannotationCRAG	REPET_coding	11064398	11065264	0.0	+	.	ID=TE_1654:ms68348_Pp01_Tedenovo11512;Target=Tedenovo11512;ClassII_TIR
Pp01	TEannotationCRAG	REPET_coding	11065268	11066947	0.0	+	.	ID=TE_1655:ms68335_Pp01_Tedenovo10415;Target=Tedenovo10415;ClassII_TIR
Pp01	TEannotationCRAG	REPET_coding	11069737	11073099	0.0	-	.	ID=TE_1656:ms68287_Pp01_Tedenovo3386;Target=Tedenovo3386;ClassII_TIR
Pp01	TEannotationCRAG	truncated_LTR	11070073	11073098	.	.	.	ID=TE_1657:Ppersica_LTRretrotransposon5307;Cluster=Prunusclust001805;CLASS_I_LTR_copia;
Pp01	TEannotationCRAG	setA_Full_LTR	11073168	11075744	.	-	.	ID=TE_1658:Ppersica_LTRretrotransposon267;Cluster=Prunusclust000066;CLASS_I_LTR_unclassified;My=10.4143828385;
Pp01	TEannotationCRAG	soloLTR	11077345	11077750	.	.	.	ID=TE_1659:Pdulcis26_LTRretrotransposon133;Cluster=Prunusclust000411;CLASS_I_LTR_copia;
Pp01	TEannotationCRAG	REPET_coding	11077756	11079085	0.0	-	.	ID=TE_1660:ms68401_Pp01_Tedenovo11774;Target=Tedenovo11774;ClassII_TIR
Pp01	TEannotationCRAG	REPET_coding	11079461	11079946	0.0	-	.	ID=TE_1661:ms68402_Pp01_Tedenovo1704;Target=Tedenovo1704;ClassII_TIR
Pp01	TEannotationCRAG	MITE	11092235	11092620	17.1	+	.	ID=TE_1662:SE320500060fam58_391;1;CLASS_II_MITE
Pp01	TEannotationCRAG	MITE	11093049	11093518	19.4	-	.	ID=TE_1663:SE320500116fam101_488;7;CLASS_II_MITE
Pp01	TEannotationCRAG	setA_Full_LTR	11108883	11116456	.	+	.	ID=TE_1664:Ppersica_LTRretrotransposon268;Cluster=Prunusclust001196;CLASS_I_LTR_unclassified;My=9.3627986301;
Pp01	TEannotationCRAG	MITE	11111997	11112249	17.8	+	.	ID=TE_1665:Prupefam5_241;16;CLASS_II_MITE
Pp01	TEannotationCRAG	MITE	11112911	11113327	13	+	.	ID=TE_1666:SE320600034fam39_419;6;CLASS_II_MITE
Pp01	TEannotationCRAG	MITE	11123679	11124031	0.3	-	.	ID=TE_1667:SE320200071fam68_368;8;CLASS_II_MITE
Pp01	TEannotationCRAG	soloLTR	11123682	11124029	.	.	.	ID=TE_1668:Pdulcis26_LTRretrotransposon307;Cluster=Prunusclust000471;CLASS_I_LTR_unclassified;
Pp01	TEannotationCRAG	MITE	11126390	11126627	20.2	+	.	ID=TE_1669:Prupefam5_241;10;CLASS_II_MITE
Pp01	TEannotationCRAG	MITE	11126499	11126734	20.9	+	.	ID=TE_1670:Prupefam5_241;17;CLASS_II_MITE
Pp01	TEannotationCRAG	MITE	11127210	11127451	22.1	+	.	ID=TE_1671:Prupefam5_241;11;CLASS_II_MITE
Pp01	TEannotationCRAG	MITE	11127320	11127555	21.6	+	.	ID=TE_1672:Prupefam5_241;21;CLASS_II_MITE
Pp01	TEannotationCRAG	MITE	11127802	11128030	26	+	.	ID=TE_1673:Prupefam5_241;16;CLASS_II_MITE
Pp01	TEannotationCRAG	MITE	11128804	11129056	19.7	+	.	ID=TE_1674:Prupefam5_241;11;CLASS_II_MITE
Pp01	TEannotationCRAG	MITE	11128920	11129151	23.8	+	.	ID=TE_1675:Prupefam5_241;21;CLASS_II_MITE
Pp01	TEannotationCRAG	MITE	11131109	11131483	4.5	+	.	ID=TE_1676:SE320500139fam121_381;3;CLASS_II_MITE
Pp01	TEannotationCRAG	soloLTR	11149438	11149910	.	.	.	ID=TE_1677:Pdulcis26_LTRretrotransposon326;Cluster=Prunusclust000100;CLASS_I_LTR_unclassified;
Pp01	TEannotationCRAG	soloLTR	11154091	11154340	.	.	.	ID=TE_1678:Pdulcis26_LTRretrotransposon549;Cluster=Prunusclust000137;CLASS_I_LTR_copia;
Pp01	TEannotationCRAG	truncated_LTR	11154896	11156487	.	.	.	ID=TE_1679:Ppersica_LTRretrotransposon4979;Cluster=Prunusclust001758;CLASS_I_LTR_unclassified;
Pp01	TEannotationCRAG	soloLTR	11154897	11156487	.	.	.	ID=TE_1680:Ppersica_LTRretrotransposon4979;Cluster=Prunusclust001758;CLASS_I_LTR_unclassified;
Pp01	TEannotationCRAG	MITE	11156562	11157050	15.2	+	.	ID=TE_1681:SE320500116fam101_488;1;CLASS_II_MITE
Pp01	TEannotationCRAG	MITE	11167725	11167917	18.1	+	.	ID=TE_1682:SE320200165fam139_207;10;CLASS_II_MITE
Pp01	TEannotationCRAG	truncated_LTR	11168586	11170782	.	.	.	ID=TE_1683:Ppersica_LTRretrotransposon1228;Cluster=Prunusclust000005;CLASS_I_LTR_copia;
Pp01	TEannotationCRAG	soloLTR	11171740	11172079	.	.	.	ID=TE_1684:Ppersica_LTRretrotransposon2912;Cluster=Prunusclust001501;CLASS_I_LTR_unclassified;
Pp01	TEannotationCRAG	soloLTR	11176734	11177412	.	.	.	ID=TE_1685:Ppersica_LTRretrotransposon3227;Cluster=Prunusclust000167;CLASS_I_LTR_gypsy;
Pp01	TEannotationCRAG	REPET_coding	11178578	11179486	0.0	-	.	ID=TE_1686:ms121315_Pp01_Tedenovo8576;Target=Tedenovo8576;ClassII_TIR
Pp01	TEannotationCRAG	truncated_LTR	11180767	11184131	.	.	.	ID=TE_1687:Ppersica_LTRretrotransposon3464;Cluster=Prunusclust001572;CLASS_I_LTR_unclassified;
Pp01	TEannotationCRAG	REPET_coding	11180768	11185587	0.0	+	.	ID=TE_1688:ms121311_Pp01_Tedenovo4269;Target=Tedenovo4269;ClassII_TIR
Pp01	TEannotationCRAG	REPET_coding	11187658	11190717	0.0	+	.	ID=TE_1689:ms103654_Pp01_Tedenovo243;Target=Tedenovo243;ClassII_TIR
Pp01	TEannotationCRAG	soloLTR	11197104	11197265	.	.	.	ID=TE_1690:Pdulcis26_LTRretrotransposon1200;Cluster=Prunusclust000028;CLASS_I_LTR_gypsy;
Pp01	TEannotationCRAG	truncated_LTR	11197261	11199241	.	.	.	ID=TE_1691:Ppersica_LTRretrotransposon2355;Cluster=Prunusclust001437;CLASS_I_LTR_unclassified;
Pp01	TEannotationCRAG	soloLTR	11198940	11199492	.	.	.	ID=TE_1692:Ppersica_LTRretrotransposon2355;Cluster=Prunusclust001437;CLASS_I_LTR_unclassified;
Pp01	TEannotationCRAG	soloLTR	11212099	11212506	.	.	.	ID=TE_1693:Pdulcis26_LTRretrotransposon326;Cluster=Prunusclust000100;CLASS_I_LTR_unclassified;
Pp01	TEannotationCRAG	MITE	11234573	11234917	9	-	.	ID=TE_1694:SE320500089fam81_351;1;CLASS_II_MITE
Pp01	TEannotationCRAG	soloLTR	11234771	11234915	.	.	.	ID=TE_1695:Pdulcis26_LTRretrotransposon527;Cluster=Prunusclust000565;CLASS_I_LTR_unclassified;
Pp01	TEannotationCRAG	soloLTR	11236471	11236949	.	.	.	ID=TE_1696:Ppersica_LTRretrotransposon3882;Cluster=Prunusclust001609;CLASS_I_LTR_unclassified;
Pp01	TEannotationCRAG	REPET_coding	11263633	11264029	0.0	-	.	ID=TE_1697:ms103739_Pp01_Tedenovo2000;Target=Tedenovo2000;ClassI_LINE
Pp01	TEannotationCRAG	MITE	11264031	11264500	12.6	-	.	ID=TE_1698:SE320500116fam101_488;6;CLASS_II_MITE
Pp01	TEannotationCRAG	soloLTR	11269551	11270147	.	.	.	ID=TE_1699:Ppersica_LTRretrotransposon4647;Cluster=Prunusclust001725;CLASS_I_LTR_copia;
Pp01	TEannotationCRAG	MITE	11270265	11270778	14.9	-	.	ID=TE_1700:SE320200090fam82_541;9;CLASS_II_MITE
Pp01	TEannotationCRAG	soloLTR	11270868	11271877	.	.	.	ID=TE_1701:Ppersica_LTRretrotransposon5235;Cluster=Prunusclust000112;CLASS_I_LTR_unclassified;
Pp01	TEannotationCRAG	MITE	11273281	11273625	9.6	+	.	ID=TE_1702:SE320500089fam81_351;1;CLASS_II_MITE
Pp01	TEannotationCRAG	soloLTR	11273283	11273426	.	.	.	ID=TE_1703:Ppersica_LTRretrotransposon3916;Cluster=Prunusclust001612;CLASS_I_LTR_unclassified;
Pp01	TEannotationCRAG	soloLTR	11298913	11299134	.	.	.	ID=TE_1704:Ppersica_LTRretrotransposon700;Cluster=Prunusclust001269;CLASS_I_LTR_unclassified;
Pp01	TEannotationCRAG	MITE	11337435	11337747	5.8	+	.	ID=TE_1705:SE320500010fam25_340;4;CLASS_II_MITE
Pp01	TEannotationCRAG	MITE	11343532	11343918	0	+	.	ID=TE_1706:SE320600001fam17_387;1;CLASS_II_MITE
Pp01	TEannotationCRAG	MITE	11343723	11344138	8.1	+	.	ID=TE_1707:SE320600001fam17_387;4;CLASS_II_MITE
Pp01	TEannotationCRAG	soloLTR	11345710	11345861	.	.	.	ID=TE_1708:Ppersica_LTRretrotransposon3990;Cluster=Prunusclust001625;CLASS_I_LTR_unclassified;
Pp01	TEannotationCRAG	soloLTR	11346926	11347148	.	.	.	ID=TE_1709:Ppersica_LTRretrotransposon667;Cluster=Prunusclust001263;CLASS_I_LTR_unclassified;
Pp01	TEannotationCRAG	MITE	11349892	11350097	8.8	-	.	ID=TE_1710:SE320600128fam110_207;1;CLASS_II_MITE
Pp01	TEannotationCRAG	MITE	11351398	11351647	3.8	-	.	ID=TE_1711:SE320200020fam30_264;8;CLASS_II_MITE
Pp01	TEannotationCRAG	soloLTR	11359355	11359872	.	.	.	ID=TE_1712:Ppersica_LTRretrotransposon43;Cluster=Prunusclust001178;CLASS_I_LTR_unclassified;
Pp01	TEannotationCRAG	MITE	11366535	11366765	21.6	-	.	ID=TE_1713:Prupefam5_241;9;CLASS_II_MITE
Pp01	TEannotationCRAG	MITE	11366571	11366800	21.8	+	.	ID=TE_1714:Prupefam5_241;14;CLASS_II_MITE
Pp01	TEannotationCRAG	MITE	11366612	11366843	19.8	+	.	ID=TE_1715:Prupefam5_241;12;CLASS_II_MITE
Pp01	TEannotationCRAG	MITE	11367918	11368172	5.5	-	.	ID=TE_1716:SE320200080fam74_273;10;CLASS_II_MITE
Pp01	TEannotationCRAG	soloLTR	11380058	11380212	.	.	.	ID=TE_1717:Ppersica_LTRretrotransposon4513;Cluster=Prunusclust001698;CLASS_I_LTR_unclassified;
Pp01	TEannotationCRAG	soloLTR	11393942	11394394	.	.	.	ID=TE_1718:Pdulcis26_LTRretrotransposon201;Cluster=Prunusclust000437;CLASS_I_LTR_gypsy;
Pp01	TEannotationCRAG	soloLTR	11396230	11396730	.	.	.	ID=TE_1719:Ppersica_LTRretrotransposon1109;Cluster=Prunusclust000050;CLASS_I_LTR_gypsy;
Pp01	TEannotationCRAG	MITE	11422411	11423158	9.6	-	.	ID=TE_1720:SE320300106fam92_774;6;CLASS_II_MITE
Pp01	TEannotationCRAG	MITE	11445529	11445976	11.5	-	.	ID=TE_1721:SE320300148fam126_459;47;CLASS_II_MITE
Pp01	TEannotationCRAG	truncated_LTR	11447020	11451498	.	.	.	ID=TE_1722:Ppersica_LTRretrotransposon4153;Cluster=Prunusclust001655;CLASS_I_LTR_gypsy;
Pp01	TEannotationCRAG	soloLTR	11451411	11451671	.	.	.	ID=TE_1723:Ppersica_LTRretrotransposon4273;Cluster=Prunusclust000336;CLASS_I_LTR_unclassified;
Pp01	TEannotationCRAG	MITE	11453927	11454407	16.2	-	.	ID=TE_1724:SE320500116fam101_488;3;CLASS_II_MITE
Pp01	TEannotationCRAG	soloLTR	11457333	11457568	.	.	.	ID=TE_1725:Pdulcis26_LTRretrotransposon999;Cluster=Prunusclust000749;CLASS_I_LTR_unclassified;
Pp01	TEannotationCRAG	MITE	11464708	11465085	12.3	-	.	ID=TE_1726:SE320500086fam78_410;1;CLASS_II_MITE
Pp01	TEannotationCRAG	REPET_coding	11467154	11472228	0.0	+	.	ID=TE_1727:ms132940_Pp01_Tedenovo8822;Target=Tedenovo8822;ClassII_TIR
Pp01	TEannotationCRAG	soloLTR	11467174	11467752	.	.	.	ID=TE_1728:Ppersica_LTRretrotransposon4571;Cluster=Prunusclust001708;CLASS_I_LTR_gypsy;
Pp01	TEannotationCRAG	truncated_LTR	11467853	11472228	.	.	.	ID=TE_1729:Ppersica_LTRretrotransposon4571;Cluster=Prunusclust001708;CLASS_I_LTR_gypsy;
Pp01	TEannotationCRAG	REPET_coding	11474748	11482775	0.0	-	.	ID=TE_1730:ms29054_Pp01_Tedenovo4269;Target=Tedenovo4269;ClassII_TIR
Pp01	TEannotationCRAG	truncated_LTR	11475050	11477830	.	.	.	ID=TE_1731:Ppersica_LTRretrotransposon3464;Cluster=Prunusclust001572;CLASS_I_LTR_unclassified;
Pp01	TEannotationCRAG	truncated_LTR	11479836	11482777	.	.	.	ID=TE_1732:Ppersica_LTRretrotransposon3464;Cluster=Prunusclust001572;CLASS_I_LTR_unclassified;
Pp01	TEannotationCRAG	MITE	11485935	11486148	13.1	-	.	ID=TE_1733:SE320200026fam35_232;10;CLASS_II_MITE
Pp01	TEannotationCRAG	soloLTR	11509905	11510140	.	.	.	ID=TE_1734:Ppersica_LTRretrotransposon43;Cluster=Prunusclust001178;CLASS_I_LTR_unclassified;
Pp01	TEannotationCRAG	REPET_coding	11512367	11512767	0.0	+	.	ID=TE_1735:ms29158_Pp01_Tedenovo11616;Target=Tedenovo11616;ClassII_TIR
Pp01	TEannotationCRAG	setA_Full_LTR	11512780	11518131	.	-	.	ID=TE_1736:Ppersica_LTRretrotransposon276;Cluster=Prunusclust000006;CLASS_I_LTR_copia;My=1.0067987007;
Pp01	TEannotationCRAG	MITE	11519544	11519934	0	-	.	ID=TE_1737:SE320500060fam58_391;1;CLASS_II_MITE
Pp01	TEannotationCRAG	soloLTR	11524792	11524942	.	.	.	ID=TE_1738:Ppersica_LTRretrotransposon5235;Cluster=Prunusclust000112;CLASS_I_LTR_unclassified;
Pp01	TEannotationCRAG	MITE	11557949	11558535	20.9	-	.	ID=TE_1739:SE320200032fam38_608;8;CLASS_II_MITE
Pp01	TEannotationCRAG	soloLTR	11561216	11561496	.	.	.	ID=TE_1740:Ppersica_LTRretrotransposon3693;Cluster=Prunusclust000160;CLASS_I_LTR_copia;
Pp01	TEannotationCRAG	MITE	11605718	11606219	17	+	.	ID=TE_1741:SE320200113fam98_525;14;CLASS_II_MITE
Pp01	TEannotationCRAG	REPET_coding	11621085	11627257	0.0	-	.	ID=TE_1742:ms29052_Pp01_Tedenovo3853;Target=Tedenovo3853;ClassI_LINE
Pp01	TEannotationCRAG	REPET_coding	11628436	11632265	0.0	+	.	ID=TE_1743:ms29051_Pp01_Tedenovo3486;Target=Tedenovo3486;ClassII_TIR
Pp01	TEannotationCRAG	REPET_coding	11636410	11637451	0.0	-	.	ID=TE_1744:ms29079_Pp01_Tedenovo9753;Target=Tedenovo9753;ClassII_TIR
Pp01	TEannotationCRAG	soloLTR	11638865	11639696	.	.	.	ID=TE_1745:Ppersica_LTRretrotransposon4001;Cluster=Prunusclust001629;CLASS_I_LTR_unclassified;
Pp01	TEannotationCRAG	soloLTR	11639838	11640128	.	.	.	ID=TE_1746:Ppersica_LTRretrotransposon1418;Cluster=Prunusclust000171;CLASS_I_LTR_gypsy;
Pp01	TEannotationCRAG	REPET_coding	11644285	11644925	0.0	-	.	ID=TE_1747:ms29085_Pp01_Tedenovo10443;Target=Tedenovo10443;ClassII_TIR
Pp01	TEannotationCRAG	MITE	11659162	11659631	14.3	+	.	ID=TE_1748:SE320500116fam101_488;11;CLASS_II_MITE
Pp01	TEannotationCRAG	REPET_coding	11691421	11691786	0.0	+	.	ID=TE_1749:ms126266_Pp01_Tedenovo2002;Target=Tedenovo2002;ClassI_LINE
Pp01	TEannotationCRAG	MITE	11698353	11698556	4.4	+	.	ID=TE_1750:SE320600128fam110_207;3;CLASS_II_MITE
Pp01	TEannotationCRAG	MITE	11698662	11698986	24.6	+	.	ID=TE_1751:SE320500145fam124_356;1;CLASS_II_MITE
Pp01	TEannotationCRAG	soloLTR	11699593	11699755	.	.	.	ID=TE_1752:Ppersica_LTRretrotransposon2046;Cluster=Prunusclust000024;CLASS_I_LTR_gypsy;
Pp01	TEannotationCRAG	REPET_coding	11700770	11701377	0.0	+	.	ID=TE_1753:ms126268_Pp01_Tedenovo8644;Target=Tedenovo8644;ClassII_TIR
Pp01	TEannotationCRAG	MITE	11700771	11701375	8.5	-	.	ID=TE_1754:SE320300114fam99_619;9;CLASS_II_MITE
Pp01	TEannotationCRAG	MITE	11705387	11705771	12.5	+	.	ID=TE_1755:SE320600034fam39_419;22;CLASS_II_MITE
Pp01	TEannotationCRAG	soloLTR	11705506	11705771	.	.	.	ID=TE_1756:Ppersica_LTRretrotransposon2281;Cluster=Prunusclust001427;CLASS_I_LTR_unclassified;
Pp01	TEannotationCRAG	truncated_LTR	11708191	11710053	.	.	.	ID=TE_1757:Ppersica_LTRretrotransposon2237;Cluster=Prunusclust001420;CLASS_I_LTR_unclassified;
Pp01	TEannotationCRAG	truncated_LTR	11709494	11711084	.	.	.	ID=TE_1758:Ppersica_LTRretrotransposon5458;Cluster=Prunusclust000063;CLASS_I_LTR_copia;
Pp01	TEannotationCRAG	MITE	11716141	11716560	8.1	+	.	ID=TE_1759:SE320600034fam39_419;1;CLASS_II_MITE
Pp01	TEannotationCRAG	soloLTR	11716282	11716577	.	.	.	ID=TE_1760:Pdulcis26_LTRretrotransposon655;Cluster=Prunusclust000621;CLASS_I_LTR_unclassified;
Pp01	TEannotationCRAG	MITE	11716565	11716770	7.8	+	.	ID=TE_1761:SE320600128fam110_207;1;CLASS_II_MITE
Pp01	TEannotationCRAG	REPET_coding	11717498	11727175	0.0	-	.	ID=TE_1762:ms126261_Pp01_Tedenovo4178;Target=Tedenovo4178;ClassII_TIR
Pp01	TEannotationCRAG	setA_Full_LTR	11721280	11725315	.	-	.	ID=TE_1763:Ppersica_LTRretrotransposon277;Cluster=Prunusclust000005;CLASS_I_LTR_copia;My=7.7151598419;
Pp01	TEannotationCRAG	soloLTR	11731117	11731605	.	.	.	ID=TE_1764:Pdulcis26_LTRretrotransposon2068;Cluster=Prunusclust001149;CLASS_I_LTR_copia;
Pp01	TEannotationCRAG	soloLTR	11745744	11746038	.	.	.	ID=TE_1765:Pdulcis26_LTRretrotransposon655;Cluster=Prunusclust000621;CLASS_I_LTR_unclassified;
Pp01	TEannotationCRAG	MITE	11745762	11746166	11.1	-	.	ID=TE_1766:SE320600034fam39_419;1;CLASS_II_MITE
Pp01	TEannotationCRAG	setA_Full_LTR	11749909	11754881	.	+	.	ID=TE_1767:Ppersica_LTRretrotransposon279;Cluster=Prunusclust000033;CLASS_I_LTR_copia;My=1.4164457512;
Pp01	TEannotationCRAG	soloLTR	11755488	11757164	.	.	.	ID=TE_1768:Ppersica_LTRretrotransposon4029;Cluster=Prunusclust001634;CLASS_I_LTR_gypsy;
Pp01	TEannotationCRAG	soloLTR	11768695	11768910	.	.	.	ID=TE_1769:Ppersica_LTRretrotransposon1876;Cluster=Prunusclust001381;CLASS_I_LTR_unclassified;
Pp01	TEannotationCRAG	MITE	11772135	11772521	10.5	-	.	ID=TE_1770:SE320600034fam39_419;1;CLASS_II_MITE
Pp01	TEannotationCRAG	soloLTR	11772140	11772401	.	.	.	ID=TE_1771:Ppersica_LTRretrotransposon4901;Cluster=Prunusclust001746;CLASS_I_LTR_copia;
Pp01	TEannotationCRAG	MITE	11803732	11804153	10.5	+	.	ID=TE_1772:SE320600034fam39_419;1;CLASS_II_MITE
Pp01	TEannotationCRAG	soloLTR	11803873	11804177	.	.	.	ID=TE_1773:Ppersica_LTRretrotransposon1994;Cluster=Prunusclust001384;CLASS_I_LTR_unclassified;
Pp01	TEannotationCRAG	soloLTR	11804185	11804460	.	.	.	ID=TE_1774:Ppersica_LTRretrotransposon946;Cluster=Prunusclust001288;CLASS_I_LTR_unclassified;
Pp01	TEannotationCRAG	soloLTR	11804467	11805035	.	.	.	ID=TE_1775:Ppersica_LTRretrotransposon3150;Cluster=Prunusclust001533;CLASS_I_LTR_unclassified;
Pp01	TEannotationCRAG	setA_Full_LTR	11813032	11824756	.	-	.	ID=TE_1776:Ppersica_LTRretrotransposon280;Cluster=Prunusclust000079;CLASS_I_LTR_gypsy;My=0.9960212061;
Pp01	TEannotationCRAG	soloLTR	11846369	11846744	.	.	.	ID=TE_1777:Ppersica_LTRretrotransposon1483;Cluster=Prunusclust000030;CLASS_I_LTR_gypsy;
Pp01	TEannotationCRAG	REPET_coding	11850702	11851158	0.0	-	.	ID=TE_1778:ms14985_Pp01_Tedenovo9635;Target=Tedenovo9635;ClassII_TIR
Pp01	TEannotationCRAG	REPET_coding	11851674	11866250	0.0	+	.	ID=TE_1779:ms14978_Pp01_Tedenovo1961;Target=Tedenovo1961;ClassII_TIR
Pp01	TEannotationCRAG	setA_Full_LTR	11851690	11865709	.	+	.	ID=TE_1780:Ppersica_LTRretrotransposon281;Cluster=Prunusclust000030;CLASS_I_LTR_gypsy;My=2.0494203952;
Pp01	TEannotationCRAG	soloLTR	11865866	11866249	.	.	.	ID=TE_1781:Ppersica_LTRretrotransposon281;Cluster=Prunusclust000030;CLASS_I_LTR_gypsy;
Pp01	TEannotationCRAG	REPET_coding	11870565	11875454	0.0	-	.	ID=TE_1782:ms14983_Pp01_Tedenovo10893;Target=Tedenovo10893;ClassII_TIR
Pp01	TEannotationCRAG	REPET_coding	11877459	11881567	0.0	+	.	ID=TE_1783:ms14980_Pp01_Tedenovo9693;Target=Tedenovo9693;ClassII_TIR
Pp01	TEannotationCRAG	soloLTR	11880021	11880626	.	.	.	ID=TE_1784:Pdulcis26_LTRretrotransposon1451;Cluster=Prunusclust000266;CLASS_I_LTR_copia;
Pp01	TEannotationCRAG	REPET_coding	11882050	11898410	0.0	-	.	ID=TE_1785:ms14971_Pp01_Tedenovo10099;Target=Tedenovo10099;ClassII_TIR
Pp01	TEannotationCRAG	truncated_LTR	11883339	11888834	.	.	.	ID=TE_1786:Ppersica_LTRretrotransposon4571;Cluster=Prunusclust001708;CLASS_I_LTR_gypsy;
Pp01	TEannotationCRAG	REPET_coding	11883340	11897753	0.0	-	.	ID=TE_1787:ms14979_Pp01_Tedenovo11857;Target=Tedenovo11857;ClassII_TIR
Pp01	TEannotationCRAG	truncated_LTR	11890093	11894845	.	.	.	ID=TE_1788:Ppersica_LTRretrotransposon3464;Cluster=Prunusclust001572;CLASS_I_LTR_unclassified;
Pp01	TEannotationCRAG	REPET_coding	11897754	11899732	0.0	-	.	ID=TE_1789:ms14976_Pp01_Tedenovo12360;Target=Tedenovo12360;ClassII_TIR
Pp01	TEannotationCRAG	REPET_coding	11900784	11904613	0.0	+	.	ID=TE_1790:ms14977_Pp01_Tedenovo218;Target=Tedenovo218;ClassII_TIR
Pp01	TEannotationCRAG	REPET_coding	11905179	11912489	0.0	-	.	ID=TE_1791:ms106689_Pp01_Tedenovo4269;Target=Tedenovo4269;ClassII_TIR
Pp01	TEannotationCRAG	REPET_coding	11905179	11912489	0.0	+	.	ID=TE_1792:ms106697_Pp01_Tedenovo9192;Target=Tedenovo9192;ClassII_TIR
Pp01	TEannotationCRAG	REPET_coding	11912490	11915375	0.0	-	.	ID=TE_1793:ms106738_Pp01_Tedenovo11681;Target=Tedenovo11681;ClassII_TIR
Pp01	TEannotationCRAG	MITE	11941313	11941940	22.1	+	.	ID=TE_1794:SE320200032fam38_608;1;CLASS_II_MITE
Pp01	TEannotationCRAG	soloLTR	11945849	11946221	.	.	.	ID=TE_1795:Ppersica_LTRretrotransposon459;Cluster=Prunusclust000112;CLASS_I_LTR_unclassified;
Pp01	TEannotationCRAG	soloLTR	11964071	11964344	.	.	.	ID=TE_1796:Ppersica_LTRretrotransposon2144;Cluster=Prunusclust000024;CLASS_I_LTR_gypsy;
Pp01	TEannotationCRAG	soloLTR	11977460	11977734	.	.	.	ID=TE_1797:Ppersica_LTRretrotransposon71;Cluster=Prunusclust001182;CLASS_I_LTR_unclassified;
Pp01	TEannotationCRAG	MITE	11977460	11977880	13.8	-	.	ID=TE_1798:SE320600034fam39_419;1;CLASS_II_MITE
Pp01	TEannotationCRAG	MITE	11982050	11982422	7	+	.	ID=TE_1799:Prupefam13_371;2;CLASS_II_MITE
Pp01	TEannotationCRAG	setA_Full_LTR	11990673	11995634	.	-	.	ID=TE_1800:Ppersica_LTRretrotransposon285;Cluster=Prunusclust001197;CLASS_I_LTR_unclassified;My=10.2552044392;
Pp01	TEannotationCRAG	MITE	12004587	12004936	8	-	.	ID=TE_1801:SE320200071fam68_368;10;CLASS_II_MITE
Pp01	TEannotationCRAG	soloLTR	12004590	12004936	.	.	.	ID=TE_1802:Pdulcis26_LTRretrotransposon307;Cluster=Prunusclust000471;CLASS_I_LTR_unclassified;
Pp01	TEannotationCRAG	REPET_coding	12007234	12013923	0.0	+	.	ID=TE_1803:ms49324_Pp01_Tedenovo3957;Target=Tedenovo3957;ClassII_TIR
Pp01	TEannotationCRAG	truncated_LTR	12038868	12040032	.	.	.	ID=TE_1804:Ppersica_LTRretrotransposon5143;Cluster=Prunusclust001787;CLASS_I_LTR_unclassified;
Pp01	TEannotationCRAG	soloLTR	12041173	12041673	.	.	.	ID=TE_1805:Ppersica_LTRretrotransposon43;Cluster=Prunusclust001178;CLASS_I_LTR_unclassified;
Pp01	TEannotationCRAG	soloLTR	12041725	12041949	.	.	.	ID=TE_1806:Ppersica_LTRretrotransposon3150;Cluster=Prunusclust001533;CLASS_I_LTR_unclassified;
Pp01	TEannotationCRAG	MITE	12043642	12044143	10.8	+	.	ID=TE_1807:SE320500118fam103_507;3;CLASS_II_MITE
Pp01	TEannotationCRAG	REPET_coding	12059079	12059574	0.0	-	.	ID=TE_1808:ms49425_Pp01_Tedenovo1217;Target=Tedenovo1217;ClassI_LINE
Pp01	TEannotationCRAG	MITE	12088420	12088921	12.9	-	.	ID=TE_1809:SE320200113fam98_525;10;CLASS_II_MITE
Pp01	TEannotationCRAG	setA_Full_LTR	12111569	12116246	.	+	.	ID=TE_1810:Ppersica_LTRretrotransposon289;Cluster=Prunusclust000240;CLASS_I_LTR_copia;My=9.5398464418;
Pp01	TEannotationCRAG	soloLTR	12119639	12119871	.	.	.	ID=TE_1811:Pdulcis26_LTRretrotransposon597;Cluster=Prunusclust000001;CLASS_I_LTR_copia;
Pp01	TEannotationCRAG	soloLTR	12138818	12138938	.	.	.	ID=TE_1812:Ppersica_LTRretrotransposon5337;Cluster=Prunusclust001809;CLASS_I_LTR_unclassified;
Pp01	TEannotationCRAG	setA_Full_LTR	12148275	12153127	.	-	.	ID=TE_1813:Ppersica_LTRretrotransposon290;Cluster=Prunusclust000092;CLASS_I_LTR_copia;My=5.0444923945;
Pp01	TEannotationCRAG	MITE	12153645	12154030	19	-	.	ID=TE_1814:SE320200171fam144_403;12;CLASS_II_MITE
Pp01	TEannotationCRAG	setA_Full_LTR	12156146	12161785	.	+	.	ID=TE_1815:Ppersica_LTRretrotransposon291;Cluster=Prunusclust000033;CLASS_I_LTR_copia;My=8.4345548248;
Pp01	TEannotationCRAG	setA_Full_LTR	12161814	12165975	.	.	.	ID=TE_1816:Ppersica_LTRretrotransposon292;Cluster=Prunusclust001198;CLASS_I_LTR_unclassified;My=6.5839304019;
Pp01	TEannotationCRAG	soloLTR	12178366	12178597	.	.	.	ID=TE_1817:Ppersica_LTRretrotransposon2827;Cluster=Prunusclust001492;CLASS_I_LTR_copia;
Pp01	TEannotationCRAG	setA_Full_LTR	12180092	12186609	.	-	.	ID=TE_1818:Ppersica_LTRretrotransposon293;Cluster=Prunusclust000021;CLASS_I_LTR_copia;My=2.4764621878;
Pp01	TEannotationCRAG	soloLTR	12208616	12208925	.	.	.	ID=TE_1819:Pdulcis26_LTRretrotransposon1353;Cluster=Prunusclust000882;CLASS_I_LTR_unclassified;
Pp01	TEannotationCRAG	setA_Full_LTR	12218969	12220384	.	+	.	ID=TE_1820:Ppersica_LTRretrotransposon294;Cluster=Prunusclust000140;CLASS_I_LTR_unclassified;My=16.2963798974;
Pp01	TEannotationCRAG	MITE	12221417	12221938	14.7	+	.	ID=TE_1821:SE320200090fam82_541;9;CLASS_II_MITE
Pp01	TEannotationCRAG	MITE	12221936	12222139	17.2	-	.	ID=TE_1822:SE320200039fam43_221;11;CLASS_II_MITE
Pp01	TEannotationCRAG	REPET_coding	12222836	12224213	0.0	-	.	ID=TE_1823:ms27798_Pp01_Tedenovo9523;Target=Tedenovo9523;ClassII_TIR
Pp01	TEannotationCRAG	REPET_coding	12224423	12224637	0.0	-	.	ID=TE_1824:ms27878_Pp01_Tedenovo4039;Target=Tedenovo4039;ClassI_LINE
Pp01	TEannotationCRAG	setA_Full_LTR	12229620	12234727	.	+	.	ID=TE_1825:Ppersica_LTRretrotransposon295;Cluster=Prunusclust000113;CLASS_I_LTR_copia;My=0;
Pp01	TEannotationCRAG	soloLTR	12236220	12236996	.	.	.	ID=TE_1826:Ppersica_LTRretrotransposon2168;Cluster=Prunusclust001405;CLASS_I_LTR_copia;
Pp01	TEannotationCRAG	truncated_LTR	12237406	12239786	.	.	.	ID=TE_1827:Ppersica_LTRretrotransposon746;Cluster=Prunusclust001275;CLASS_I_LTR_unclassified;
Pp01	TEannotationCRAG	REPET_coding	12237406	12242591	0.0	+	.	ID=TE_1828:ms27772_Pp01_Tedenovo3835;Target=Tedenovo3835;ClassII_TIR
Pp01	TEannotationCRAG	soloLTR	12242628	12243237	.	.	.	ID=TE_1829:Ppersica_LTRretrotransposon5129;Cluster=Prunusclust001784;CLASS_I_LTR_unclassified;
Pp01	TEannotationCRAG	setA_Full_LTR	12244441	12251233	.	-	.	ID=TE_1830:Ppersica_LTRretrotransposon296;Cluster=Prunusclust001199;CLASS_I_LTR_copia;My=4.3864149764;
Pp01	TEannotationCRAG	soloLTR	12254073	12254368	.	.	.	ID=TE_1831:Ppersica_LTRretrotransposon3723;Cluster=Prunusclust001594;CLASS_I_LTR_unclassified;
Pp01	TEannotationCRAG	truncated_LTR	12255269	12256839	.	.	.	ID=TE_1832:Ppersica_LTRretrotransposon3247;Cluster=Prunusclust000274;CLASS_I_LTR_unclassified;
Pp01	TEannotationCRAG	soloLTR	12262600	12262802	.	.	.	ID=TE_1833:Ppersica_LTRretrotransposon3961;Cluster=Prunusclust000201;CLASS_I_LTR_unclassified;
Pp01	TEannotationCRAG	truncated_LTR	12263413	12264729	.	.	.	ID=TE_1834:Ppersica_LTRretrotransposon1646;Cluster=Prunusclust000225;CLASS_I_LTR_gypsy;
Pp01	TEannotationCRAG	MITE	12276438	12276772	13.6	+	.	ID=TE_1835:SE320200071fam68_368;1;CLASS_II_MITE
Pp01	TEannotationCRAG	MITE	12276768	12277133	14.2	+	.	ID=TE_1836:SE320200071fam68_368;2;CLASS_II_MITE
Pp01	TEannotationCRAG	soloLTR	12276778	12277123	.	.	.	ID=TE_1837:Pdulcis26_LTRretrotransposon905;Cluster=Prunusclust000715;CLASS_I_LTR_copia;
Pp01	TEannotationCRAG	soloLTR	12296346	12296654	.	.	.	ID=TE_1838:Pdulcis26_LTRretrotransposon553;Cluster=Prunusclust000076;CLASS_I_LTR_unclassified;
Pp01	TEannotationCRAG	soloLTR	12296843	12297891	.	.	.	ID=TE_1839:Pdulcis26_LTRretrotransposon705;Cluster=Prunusclust000076;CLASS_I_LTR_unclassified;
Pp01	TEannotationCRAG	soloLTR	12298794	12298947	.	.	.	ID=TE_1840:Ppersica_LTRretrotransposon3163;Cluster=Prunusclust000076;CLASS_I_LTR_unclassified;
Pp01	TEannotationCRAG	setA_Full_LTR	12309281	12323263	.	-	.	ID=TE_1841:Ppersica_LTRretrotransposon298;Cluster=Prunusclust000030;CLASS_I_LTR_gypsy;My=0.2545825727;
Pp01	TEannotationCRAG	soloLTR	12367056	12367167	.	.	.	ID=TE_1842:Ppersica_LTRretrotransposon4892;Cluster=Prunusclust001745;CLASS_I_LTR_gypsy;
Pp01	TEannotationCRAG	soloLTR	12370215	12370483	.	.	.	ID=TE_1843:Ppersica_LTRretrotransposon1013;Cluster=Prunusclust000178;CLASS_I_LTR_gypsy;
Pp01	TEannotationCRAG	setA_Full_LTR	12370528	12378890	.	-	.	ID=TE_1844:Ppersica_LTRretrotransposon300;Cluster=Prunusclust000178;CLASS_I_LTR_unclassified;My=6.2010349518;
Pp01	TEannotationCRAG	soloLTR	12380052	12380242	.	.	.	ID=TE_1845:Pdulcis26_LTRretrotransposon320;Cluster=Prunusclust000099;CLASS_I_LTR_copia;
Pp01	TEannotationCRAG	MITE	12385666	12386233	3.7	+	.	ID=TE_1846:SE320300058fam56_601;9;CLASS_II_MITE
Pp01	TEannotationCRAG	truncated_LTR	12388218	12389567	.	.	.	ID=TE_1847:Ppersica_LTRretrotransposon5002;Cluster=Prunusclust000010;CLASS_I_LTR_copia;
Pp01	TEannotationCRAG	truncated_LTR	12389178	12392288	.	.	.	ID=TE_1848:Ppersica_LTRretrotransposon5002;Cluster=Prunusclust000010;CLASS_I_LTR_copia;
Pp01	TEannotationCRAG	truncated_LTR	12396687	12398534	.	.	.	ID=TE_1849:Ppersica_LTRretrotransposon2175;Cluster=Prunusclust001407;CLASS_I_LTR_unclassified;
Pp01	TEannotationCRAG	soloLTR	12400176	12400517	.	.	.	ID=TE_1850:Ppersica_LTRretrotransposon3997;Cluster=Prunusclust001627;CLASS_I_LTR_unclassified;
Pp01	TEannotationCRAG	REPET_coding	12400668	12401823	0.0	-	.	ID=TE_1851:ms27911_Pp01_Tedenovo10997;Target=Tedenovo10997;ClassI_LINE
Pp01	TEannotationCRAG	soloLTR	12402413	12403500	.	.	.	ID=TE_1852:Ppersica_LTRretrotransposon4400;Cluster=Prunusclust000163;CLASS_I_LTR_unclassified;
Pp01	TEannotationCRAG	truncated_LTR	12405402	12406833	.	.	.	ID=TE_1853:Ppersica_LTRretrotransposon2864;Cluster=Prunusclust000297;CLASS_I_LTR_gypsy;
Pp01	TEannotationCRAG	soloLTR	12408519	12409132	.	.	.	ID=TE_1854:Pdulcis26_LTRretrotransposon1498;Cluster=Prunusclust000943;CLASS_I_LTR_copia;
Pp01	TEannotationCRAG	REPET_coding	12409213	12419536	0.0	+	.	ID=TE_1855:ms27776_Pp01_Tedenovo4091;Target=Tedenovo4091;ClassII_TIR
Pp01	TEannotationCRAG	truncated_LTR	12409352	12412958	.	.	.	ID=TE_1856:Ppersica_LTRretrotransposon3398;Cluster=Prunusclust001565;CLASS_I_LTR_unclassified;
Pp01	TEannotationCRAG	truncated_LTR	12415215	12419535	.	.	.	ID=TE_1857:Ppersica_LTRretrotransposon1466;Cluster=Prunusclust001346;CLASS_I_LTR_unclassified;
Pp01	TEannotationCRAG	soloLTR	12428875	12429161	.	.	.	ID=TE_1858:Ppersica_LTRretrotransposon504;Cluster=Prunusclust001234;CLASS_I_LTR_unclassified;
Pp01	TEannotationCRAG	soloLTR	12429179	12429395	.	.	.	ID=TE_1859:Ppersica_LTRretrotransposon2768;Cluster=Prunusclust001486;CLASS_I_LTR_unclassified;
Pp01	TEannotationCRAG	MITE	12437599	12438016	10.8	+	.	ID=TE_1860:SE320600034fam39_419;1;CLASS_II_MITE
Pp01	TEannotationCRAG	soloLTR	12437740	12438040	.	.	.	ID=TE_1861:Pdulcis26_LTRretrotransposon655;Cluster=Prunusclust000621;CLASS_I_LTR_unclassified;
Pp01	TEannotationCRAG	truncated_LTR	12441942	12444524	.	.	.	ID=TE_1862:Ppersica_LTRretrotransposon1358;Cluster=Prunusclust001329;CLASS_I_LTR_copia;
Pp01	TEannotationCRAG	truncated_LTR	12447199	12450123	.	.	.	ID=TE_1863:Ppersica_LTRretrotransposon1599;Cluster=Prunusclust001359;CLASS_I_LTR_unclassified;
Pp01	TEannotationCRAG	truncated_LTR	12453972	12455639	.	.	.	ID=TE_1864:Ppersica_LTRretrotransposon3298;Cluster=Prunusclust001560;CLASS_I_LTR_unclassified;
Pp01	TEannotationCRAG	REPET_coding	12455880	12456842	0.0	+	.	ID=TE_1865:ms189648_Pp01_Tedenovo1194;Target=Tedenovo1194;ClassII_TIR
Pp01	TEannotationCRAG	REPET_coding	12457222	12459415	0.0	+	.	ID=TE_1866:ms27700_Pp01_Tedenovo1805;Target=Tedenovo1805;ClassII_TIR
Pp01	TEannotationCRAG	setA_Full_LTR	12479701	12484740	.	-	.	ID=TE_1867:Ppersica_LTRretrotransposon305;Cluster=Prunusclust000005;CLASS_I_LTR_copia;My=0;
Pp01	TEannotationCRAG	soloLTR	12485703	12486030	.	.	.	ID=TE_1868:Ppersica_LTRretrotransposon296;Cluster=Prunusclust001199;CLASS_I_LTR_copia;
Pp01	TEannotationCRAG	setA_Full_LTR	12486164	12487732	.	-	.	ID=TE_1869:Ppersica_LTRretrotransposon306;Cluster=Prunusclust001200;CLASS_I_LTR_unclassified;My=18.5989910467;
Pp01	TEannotationCRAG	REPET_coding	12489232	12500055	0.0	-	.	ID=TE_1870:ms27596_Pp01_Tedenovo4262;Target=Tedenovo4262;ClassII_TIR
Pp01	TEannotationCRAG	soloLTR	12503487	12503798	.	.	.	ID=TE_1871:Ppersica_LTRretrotransposon3956;Cluster=Prunusclust000121;CLASS_I_LTR_copia;
Pp01	TEannotationCRAG	MITE	12503487	12503824	11.6	+	.	ID=TE_1872:SE320200071fam68_368;48;CLASS_II_MITE
Pp01	TEannotationCRAG	soloLTR	12504440	12504920	.	.	.	ID=TE_1873:Ppersica_LTRretrotransposon2246;Cluster=Prunusclust001421;CLASS_I_LTR_copia;
Pp01	TEannotationCRAG	truncated_LTR	12504563	12506483	.	.	.	ID=TE_1874:Ppersica_LTRretrotransposon352;Cluster=Prunusclust001206;CLASS_I_LTR_copia;
Pp01	TEannotationCRAG	MITE	12506617	12507070	7.9	+	.	ID=TE_1875:SE320200131fam113_478;10;CLASS_II_MITE
Pp01	TEannotationCRAG	REPET_coding	12510071	12510965	0.0	+	.	ID=TE_1876:ms27610_Pp01_Tedenovo9687;Target=Tedenovo9687;ClassII_TIR
Pp01	TEannotationCRAG	truncated_LTR	12517363	12519402	.	.	.	ID=TE_1877:Ppersica_LTRretrotransposon1569;Cluster=Prunusclust000033;CLASS_I_LTR_copia;
Pp01	TEannotationCRAG	truncated_LTR	12519389	12521441	.	.	.	ID=TE_1878:Ppersica_LTRretrotransposon1569;Cluster=Prunusclust000033;CLASS_I_LTR_copia;
Pp01	TEannotationCRAG	soloLTR	12522822	12523058	.	.	.	ID=TE_1879:Ppersica_LTRretrotransposon5295;Cluster=Prunusclust000005;CLASS_I_LTR_copia;
Pp01	TEannotationCRAG	truncated_LTR	12527253	12530282	.	.	.	ID=TE_1880:Ppersica_LTRretrotransposon3963;Cluster=Prunusclust000082;CLASS_I_LTR_copia;
Pp01	TEannotationCRAG	setA_Full_LTR	12531237	12536145	.	+	.	ID=TE_1881:Ppersica_LTRretrotransposon308;Cluster=Prunusclust001201;CLASS_I_LTR_unclassified;My=26.8998984158;
Pp01	TEannotationCRAG	MITE	12537235	12537590	10.2	-	.	ID=TE_1882:SE320200071fam68_368;10;CLASS_II_MITE
Pp01	TEannotationCRAG	soloLTR	12537241	12537590	.	.	.	ID=TE_1883:Pdulcis26_LTRretrotransposon905;Cluster=Prunusclust000715;CLASS_I_LTR_copia;
Pp01	TEannotationCRAG	MITE	12539400	12539751	1.1	-	.	ID=TE_1884:SE320200071fam68_368;9;CLASS_II_MITE
Pp01	TEannotationCRAG	soloLTR	12539403	12539750	.	.	.	ID=TE_1885:Pdulcis26_LTRretrotransposon307;Cluster=Prunusclust000471;CLASS_I_LTR_unclassified;
Pp01	TEannotationCRAG	soloLTR	12544052	12544332	.	.	.	ID=TE_1886:Ppersica_LTRretrotransposon2281;Cluster=Prunusclust001427;CLASS_I_LTR_unclassified;
Pp01	TEannotationCRAG	REPET_coding	12558381	12558632	0.0	-	.	ID=TE_1887:ms27709_Pp01_Tedenovo4017;Target=Tedenovo4017;ClassI_LINE
Pp01	TEannotationCRAG	soloLTR	12568107	12568607	.	.	.	ID=TE_1888:Ppersica_LTRretrotransposon43;Cluster=Prunusclust001178;CLASS_I_LTR_unclassified;
Pp01	TEannotationCRAG	soloLTR	12570344	12570568	.	.	.	ID=TE_1889:Ppersica_LTRretrotransposon43;Cluster=Prunusclust001178;CLASS_I_LTR_unclassified;
Pp01	TEannotationCRAG	REPET_coding	12572192	12573276	0.0	+	.	ID=TE_1890:ms27699_Pp01_Tedenovo1117;Target=Tedenovo1117;ClassII_TIR
Pp01	TEannotationCRAG	REPET_coding	12572192	12573276	0.0	-	.	ID=TE_1891:ms27718_Pp01_Tedenovo8624;Target=Tedenovo8624;ClassII_TIR
Pp01	TEannotationCRAG	setA_Full_LTR	12585928	12590508	.	+	.	ID=TE_1892:Ppersica_LTRretrotransposon310;Cluster=Prunusclust000005;CLASS_I_LTR_copia;My=0;
Pp01	TEannotationCRAG	soloLTR	12591774	12592012	.	.	.	ID=TE_1893:Pdulcis26_LTRretrotransposon920;Cluster=Prunusclust000005;CLASS_I_LTR_copia;
Pp01	TEannotationCRAG	soloLTR	12595870	12596058	.	.	.	ID=TE_1894:Ppersica_LTRretrotransposon2824;Cluster=Prunusclust000005;CLASS_I_LTR_copia;
Pp01	TEannotationCRAG	MITE	12596313	12596532	20.3	-	.	ID=TE_1895:Prupefam5_241;11;CLASS_II_MITE
Pp01	TEannotationCRAG	MITE	12598563	12598783	18.6	-	.	ID=TE_1896:Prupefam5_241;22;CLASS_II_MITE
Pp01	TEannotationCRAG	soloLTR	12603086	12603328	.	.	.	ID=TE_1897:Ppersica_LTRretrotransposon4114;Cluster=Prunusclust001649;CLASS_I_LTR_unclassified;
Pp01	TEannotationCRAG	REPET_coding	12612842	12613270	0.0	-	.	ID=TE_1898:ms27701_Pp01_Tedenovo2002;Target=Tedenovo2002;ClassI_LINE
Pp01	TEannotationCRAG	soloLTR	12618529	12618877	.	.	.	ID=TE_1899:Ppersica_LTRretrotransposon3956;Cluster=Prunusclust000121;CLASS_I_LTR_copia;
Pp01	TEannotationCRAG	MITE	12618529	12618881	4	+	.	ID=TE_1900:SE320200071fam68_368;10;CLASS_II_MITE
Pp01	TEannotationCRAG	MITE	12620163	12620564	17.6	+	.	ID=TE_1901:SE320500095fam87_443;19;CLASS_II_MITE
Pp01	TEannotationCRAG	truncated_LTR	12644357	12646935	.	.	.	ID=TE_1902:Ppersica_LTRretrotransposon1031;Cluster=Prunusclust000336;CLASS_I_LTR_unclassified;
Pp01	TEannotationCRAG	truncated_LTR	12647085	12654793	.	.	.	ID=TE_1903:Ppersica_LTRretrotransposon3464;Cluster=Prunusclust001572;CLASS_I_LTR_unclassified;
Pp01	TEannotationCRAG	REPET_coding	12647085	12661282	0.0	-	.	ID=TE_1904:ms27607_Pp01_Tedenovo9192;Target=Tedenovo9192;ClassII_TIR
Pp01	TEannotationCRAG	truncated_LTR	12656037	12660601	.	.	.	ID=TE_1905:Ppersica_LTRretrotransposon4571;Cluster=Prunusclust001708;CLASS_I_LTR_gypsy;
Pp01	TEannotationCRAG	soloLTR	12660703	12661281	.	.	.	ID=TE_1906:Ppersica_LTRretrotransposon4571;Cluster=Prunusclust001708;CLASS_I_LTR_gypsy;
Pp01	TEannotationCRAG	truncated_LTR	12661281	12663354	.	.	.	ID=TE_1907:Ppersica_LTRretrotransposon4273;Cluster=Prunusclust000336;CLASS_I_LTR_unclassified;
Pp01	TEannotationCRAG	MITE	12664031	12664536	15.5	-	.	ID=TE_1908:SE320200113fam98_525;11;CLASS_II_MITE
Pp01	TEannotationCRAG	setA_Full_LTR	12667283	12671325	.	-	.	ID=TE_1909:Ppersica_LTRretrotransposon312;Cluster=Prunusclust000044;CLASS_I_LTR_copia;My=1.1098838471;
Pp01	TEannotationCRAG	MITE	12675649	12676160	13.7	+	.	ID=TE_1910:SE320200090fam82_541;3;CLASS_II_MITE
Pp01	TEannotationCRAG	MITE	12689973	12690312	8.2	-	.	ID=TE_1911:SE320200071fam68_368;11;CLASS_II_MITE
Pp01	TEannotationCRAG	soloLTR	12689977	12690312	.	.	.	ID=TE_1912:Ppersica_LTRretrotransposon1963;Cluster=Prunusclust000110;CLASS_I_LTR_unclassified;
Pp01	TEannotationCRAG	MITE	12709891	12710109	1.8	+	.	ID=TE_1913:SE320600119fam104_219;1;CLASS_II_MITE
Pp01	TEannotationCRAG	MITE	12711051	12711406	13.1	+	.	ID=TE_1914:SE320200071fam68_368;9;CLASS_II_MITE
Pp01	TEannotationCRAG	soloLTR	12711052	12711403	.	.	.	ID=TE_1915:Ppersica_LTRretrotransposon3956;Cluster=Prunusclust000121;CLASS_I_LTR_copia;
Pp01	TEannotationCRAG	setA_Full_LTR	12714047	12718997	.	-	.	ID=TE_1916:Ppersica_LTRretrotransposon314;Cluster=Prunusclust000087;CLASS_I_LTR_copia;My=0;
Pp01	TEannotationCRAG	setA_Full_LTR	12719683	12729067	.	+	.	ID=TE_1917:Ppersica_LTRretrotransposon315;Cluster=Prunusclust000178;CLASS_I_LTR_unclassified;My=8.8230458687;
Pp01	TEannotationCRAG	REPET_coding	12749437	12750385	0.0	-	.	ID=TE_1918:ms27503_Pp01_Tedenovo7106;Target=Tedenovo7106;ClassII_TIR
Pp01	TEannotationCRAG	truncated_LTR	12752953	12754601	.	.	.	ID=TE_1919:Ppersica_LTRretrotransposon5129;Cluster=Prunusclust001784;CLASS_I_LTR_unclassified;
Pp01	TEannotationCRAG	setA_Full_LTR	12759723	12770925	.	-	.	ID=TE_1920:Ppersica_LTRretrotransposon317;Cluster=Prunusclust000003;CLASS_I_LTR_gypsy;My=12.5677827356;
Pp01	TEannotationCRAG	REPET_coding	12763237	12770937	0.0	-	.	ID=TE_1921:ms27461_Pp01_Tedenovo11236;Target=Tedenovo11236;ClassI_DIRS
Pp01	TEannotationCRAG	setA_Full_LTR	12776566	12781502	.	+	.	ID=TE_1922:Ppersica_LTRretrotransposon318;Cluster=Prunusclust001202;CLASS_I_LTR_gypsy;My=29.3724785405;
Pp01	TEannotationCRAG	soloLTR	12785100	12785372	.	.	.	ID=TE_1923:Pdulcis26_LTRretrotransposon307;Cluster=Prunusclust000471;CLASS_I_LTR_unclassified;
Pp01	TEannotationCRAG	truncated_LTR	12789674	12792170	.	.	.	ID=TE_1924:Ppersica_LTRretrotransposon1571;Cluster=Prunusclust001354;CLASS_I_LTR_unclassified;
Pp01	TEannotationCRAG	REPET_coding	12797389	12797950	0.0	-	.	ID=TE_1925:ms27395_Pp01_Tedenovo3750;Target=Tedenovo3750;ClassII_TIR
Pp01	TEannotationCRAG	MITE	12802098	12802551	26.1	+	.	ID=TE_1926:SE320500095fam87_443;2;CLASS_II_MITE
Pp01	TEannotationCRAG	truncated_LTR	12820429	12821592	.	.	.	ID=TE_1927:Ppersica_LTRretrotransposon461;Cluster=Prunusclust001227;CLASS_I_LTR_unclassified;
Pp01	TEannotationCRAG	REPET_coding	12822924	12823573	0.0	-	.	ID=TE_1928:ms27526_Pp01_Tedenovo11663;Target=Tedenovo11663;ClassII_TIR
Pp01	TEannotationCRAG	MITE	12832547	12832781	18.7	+	.	ID=TE_1929:SE320500092fam84_237;2;CLASS_II_MITE
Pp01	TEannotationCRAG	truncated_LTR	12835505	12837534	.	.	.	ID=TE_1930:Ppersica_LTRretrotransposon3750;Cluster=Prunusclust000005;CLASS_I_LTR_copia;
Pp01	TEannotationCRAG	soloLTR	12839851	12840087	.	.	.	ID=TE_1931:Ppersica_LTRretrotransposon5295;Cluster=Prunusclust000005;CLASS_I_LTR_copia;
Pp01	TEannotationCRAG	setA_Full_LTR	12842470	12846913	.	+	.	ID=TE_1932:Ppersica_LTRretrotransposon321;Cluster=Prunusclust000005;CLASS_I_LTR_copia;My=3.2503995167;
Pp01	TEannotationCRAG	soloLTR	12873361	12873650	.	.	.	ID=TE_1933:Ppersica_LTRretrotransposon3150;Cluster=Prunusclust001533;CLASS_I_LTR_unclassified;
Pp01	TEannotationCRAG	REPET_coding	12874803	12888242	0.0	+	.	ID=TE_1934:ms52153_Pp01_Tedenovo4330;Target=Tedenovo4330;ClassII_TIR
Pp01	TEannotationCRAG	truncated_LTR	12875778	12880255	.	.	.	ID=TE_1935:Ppersica_LTRretrotransposon4571;Cluster=Prunusclust001708;CLASS_I_LTR_gypsy;
Pp01	TEannotationCRAG	truncated_LTR	12881513	12884291	.	.	.	ID=TE_1936:Ppersica_LTRretrotransposon3464;Cluster=Prunusclust001572;CLASS_I_LTR_unclassified;
Pp01	TEannotationCRAG	MITE	12890087	12890291	0.5	+	.	ID=TE_1937:SE320600119fam104_219;8;CLASS_II_MITE
Pp01	TEannotationCRAG	soloLTR	12904404	12904743	.	.	.	ID=TE_1938:Pdulcis26_LTRretrotransposon353;Cluster=Prunusclust000484;CLASS_I_LTR_unclassified;
Pp01	TEannotationCRAG	soloLTR	12906163	12906436	.	.	.	ID=TE_1939:Ppersica_LTRretrotransposon4200;Cluster=Prunusclust000024;CLASS_I_LTR_gypsy;
Pp01	TEannotationCRAG	REPET_coding	12908173	12918612	0.0	+	.	ID=TE_1940:ms52187_Pp01_Tedenovo4070;Target=Tedenovo4070;ClassII_TIR
Pp01	TEannotationCRAG	soloLTR	12921418	12921560	.	.	.	ID=TE_1941:Pdulcis26_LTRretrotransposon1539;Cluster=Prunusclust000961;CLASS_I_LTR_gypsy;
Pp01	TEannotationCRAG	soloLTR	12933936	12934357	.	.	.	ID=TE_1942:Ppersica_LTRretrotransposon3448;Cluster=Prunusclust001570;CLASS_I_LTR_unclassified;
Pp01	TEannotationCRAG	MITE	12937037	12937393	7	-	.	ID=TE_1943:SE320500017fam29_373;3;CLASS_II_MITE
Pp01	TEannotationCRAG	truncated_LTR	12940756	12944850	.	.	.	ID=TE_1944:Ppersica_LTRretrotransposon4571;Cluster=Prunusclust001708;CLASS_I_LTR_gypsy;
Pp01	TEannotationCRAG	REPET_coding	12940761	12944985	0.0	-	.	ID=TE_1945:ms52134_Pp01_Tedenovo5;Target=Tedenovo5;ClassII_TIR
Pp01	TEannotationCRAG	REPET_coding	12945013	12945324	0.0	-	.	ID=TE_1946:ms52136_Pp01_Tedenovo5;Target=Tedenovo5;ClassII_TIR
Pp01	TEannotationCRAG	REPET_coding	12945325	12946351	0.0	+	.	ID=TE_1947:ms196717_Pp01_Tedenovo2777;Target=Tedenovo2777;ClassII_TIR
Pp01	TEannotationCRAG	REPET_coding	12946426	12954619	0.0	-	.	ID=TE_1948:ms52137_Pp01_Tedenovo5;Target=Tedenovo5;ClassII_TIR
Pp01	TEannotationCRAG	truncated_LTR	12946815	12954619	.	.	.	ID=TE_1949:Ppersica_LTRretrotransposon3464;Cluster=Prunusclust001572;CLASS_I_LTR_unclassified;
Pp01	TEannotationCRAG	truncated_LTR	12965870	12971011	.	.	.	ID=TE_1950:Ppersica_LTRretrotransposon1466;Cluster=Prunusclust001346;CLASS_I_LTR_unclassified;
Pp01	TEannotationCRAG	REPET_coding	12965871	12976695	0.0	+	.	ID=TE_1951:ms52219_Pp01_Tedenovo9389;Target=Tedenovo9389;ClassII_TIR
Pp01	TEannotationCRAG	truncated_LTR	12971351	12975717	.	.	.	ID=TE_1952:Ppersica_LTRretrotransposon3077;Cluster=Prunusclust001524;CLASS_I_LTR_copia;
Pp01	TEannotationCRAG	MITE	12992674	12993067	18.3	+	.	ID=TE_1953:SE320500117fam102_413;1;CLASS_II_MITE
Pp01	TEannotationCRAG	MITE	12993067	12993268	6.4	-	.	ID=TE_1954:SE320200140fam122_222;9;CLASS_II_MITE
Pp01	TEannotationCRAG	REPET_coding	12994522	12998281	0.0	+	.	ID=TE_1955:ms52175_Pp01_Tedenovo9392;Target=Tedenovo9392;ClassII_TIR
Pp01	TEannotationCRAG	MITE	12995072	12995637	2.1	+	.	ID=TE_1956:SE320300136fam118_593;9;CLASS_II_MITE
Pp01	TEannotationCRAG	MITE	13002597	13002945	7.2	+	.	ID=TE_1957:SE320200071fam68_368;10;CLASS_II_MITE
Pp01	TEannotationCRAG	REPET_coding	13003415	13012756	0.0	+	.	ID=TE_1958:ms52245_Pp01_Tedenovo10114;Target=Tedenovo10114;ClassII_TIR
Pp01	TEannotationCRAG	soloLTR	13014800	13015788	.	.	.	ID=TE_1959:Ppersica_LTRretrotransposon1613;Cluster=Prunusclust000112;CLASS_I_LTR_unclassified;
Pp01	TEannotationCRAG	soloLTR	13018215	13018484	.	.	.	ID=TE_1960:Pdulcis26_LTRretrotransposon1599;Cluster=Prunusclust000228;CLASS_I_LTR_unclassified;
Pp01	TEannotationCRAG	truncated_LTR	13020166	13021776	.	.	.	ID=TE_1961:Ppersica_LTRretrotransposon5138;Cluster=Prunusclust000295;CLASS_I_LTR_gypsy;
Pp01	TEannotationCRAG	REPET_coding	13024074	13031198	0.0	-	.	ID=TE_1962:ms52145_Pp01_Tedenovo172;Target=Tedenovo172;ClassII_TIR
Pp01	TEannotationCRAG	truncated_LTR	13031298	13035448	.	.	.	ID=TE_1963:Ppersica_LTRretrotransposon746;Cluster=Prunusclust001275;CLASS_I_LTR_unclassified;
Pp01	TEannotationCRAG	REPET_coding	13031299	13035448	0.0	-	.	ID=TE_1964:ms95324_Pp01_Tedenovo9071;Target=Tedenovo9071;ClassII_TIR
Pp01	TEannotationCRAG	soloLTR	13035841	13036618	.	.	.	ID=TE_1965:Ppersica_LTRretrotransposon2943;Cluster=Prunusclust001505;CLASS_I_LTR_copia;
Pp01	TEannotationCRAG	REPET_coding	13037045	13038087	0.0	+	.	ID=TE_1966:ms95331_Pp01_Tedenovo9394;Target=Tedenovo9394;ClassI_LINE
Pp01	TEannotationCRAG	REPET_coding	13045177	13046612	0.0	+	.	ID=TE_1967:ms95333_Pp01_Tedenovo9693;Target=Tedenovo9693;ClassII_TIR
Pp01	TEannotationCRAG	soloLTR	13047938	13048162	.	.	.	ID=TE_1968:Pdulcis26_LTRretrotransposon1723;Cluster=Prunusclust001028;CLASS_I_LTR_unclassified;
Pp01	TEannotationCRAG	soloLTR	13048450	13049297	.	.	.	ID=TE_1969:Pdulcis26_LTRretrotransposon1521;Cluster=Prunusclust000097;CLASS_I_LTR_unclassified;
Pp01	TEannotationCRAG	REPET_coding	13050716	13051127	0.0	+	.	ID=TE_1970:ms48180_Pp01_Tedenovo2126;Target=Tedenovo2126;ClassII_TIR
Pp01	TEannotationCRAG	soloLTR	13060794	13061247	.	.	.	ID=TE_1971:Ppersica_LTRretrotransposon4273;Cluster=Prunusclust000336;CLASS_I_LTR_unclassified;
Pp01	TEannotationCRAG	REPET_coding	13069171	13075585	0.0	-	.	ID=TE_1972:ms149642_Pp01_Tedenovo8576;Target=Tedenovo8576;ClassII_TIR
Pp01	TEannotationCRAG	setA_Full_LTR	13069569	13075068	.	-	.	ID=TE_1973:Ppersica_LTRretrotransposon327;Cluster=Prunusclust000050;CLASS_I_LTR_gypsy;My=3.0582111273;
Pp01	TEannotationCRAG	truncated_LTR	13077374	13079768	.	.	.	ID=TE_1974:Ppersica_LTRretrotransposon4550;Cluster=Prunusclust001704;CLASS_I_LTR_unclassified;
Pp01	TEannotationCRAG	soloLTR	13077926	13079765	.	.	.	ID=TE_1975:Ppersica_LTRretrotransposon4550;Cluster=Prunusclust001704;CLASS_I_LTR_unclassified;
Pp01	TEannotationCRAG	REPET_coding	13092497	13094013	0.0	-	.	ID=TE_1976:ms149646_Pp01_Tedenovo9331;Target=Tedenovo9331;ClassII_TIR
Pp01	TEannotationCRAG	MITE	13129119	13129312	15.7	-	.	ID=TE_1977:SE320200165fam139_207;8;CLASS_II_MITE
Pp01	TEannotationCRAG	setA_Full_LTR	13142311	13146523	.	+	.	ID=TE_1978:Ppersica_LTRretrotransposon330;Cluster=Prunusclust000005;CLASS_I_LTR_copia;My=7.743602291;
Pp01	TEannotationCRAG	setA_Full_LTR	13148431	13154754	.	-	.	ID=TE_1979:Ppersica_LTRretrotransposon331;Cluster=Prunusclust000021;CLASS_I_LTR_copia;My=3.3418671376;
Pp01	TEannotationCRAG	setA_Full_LTR	13155497	13161706	.	-	.	ID=TE_1980:Ppersica_LTRretrotransposon332;Cluster=Prunusclust001203;CLASS_I_LTR_copia;My=11.9450362265;
Pp01	TEannotationCRAG	soloLTR	13162306	13162468	.	.	.	ID=TE_1981:Ppersica_LTRretrotransposon699;Cluster=Prunusclust000024;CLASS_I_LTR_gypsy;
Pp01	TEannotationCRAG	truncated_LTR	13166607	13170702	.	.	.	ID=TE_1982:Ppersica_LTRretrotransposon3464;Cluster=Prunusclust001572;CLASS_I_LTR_unclassified;
Pp01	TEannotationCRAG	REPET_coding	13166608	13171838	0.0	+	.	ID=TE_1983:ms161592_Pp01_Tedenovo8626;Target=Tedenovo8626;ClassII_TIR
Pp01	TEannotationCRAG	REPET_coding	13175318	13178019	0.0	+	.	ID=TE_1984:ms61683_Pp01_Tedenovo243;Target=Tedenovo243;ClassII_TIR
Pp01	TEannotationCRAG	soloLTR	13177442	13178019	.	.	.	ID=TE_1985:Ppersica_LTRretrotransposon4571;Cluster=Prunusclust001708;CLASS_I_LTR_gypsy;
Pp01	TEannotationCRAG	soloLTR	13189767	13189961	.	.	.	ID=TE_1986:Pdulcis26_LTRretrotransposon1847;Cluster=Prunusclust001075;CLASS_I_LTR_unclassified;
Pp01	TEannotationCRAG	soloLTR	13191259	13191894	.	.	.	ID=TE_1987:Pdulcis26_LTRretrotransposon2088;Cluster=Prunusclust001156;CLASS_I_LTR_unclassified;
Pp01	TEannotationCRAG	MITE	13191993	13192345	0.8	-	.	ID=TE_1988:SE320200071fam68_368;8;CLASS_II_MITE
Pp01	TEannotationCRAG	soloLTR	13191996	13192343	.	.	.	ID=TE_1989:Pdulcis26_LTRretrotransposon307;Cluster=Prunusclust000471;CLASS_I_LTR_unclassified;
Pp01	TEannotationCRAG	setA_Full_LTR	13208686	13213631	.	+	.	ID=TE_1990:Ppersica_LTRretrotransposon335;Cluster=Prunusclust000018;CLASS_I_LTR_copia;My=6.1994223616;
Pp01	TEannotationCRAG	MITE	13221839	13222390	12.6	+	.	ID=TE_1991:SE320200090fam82_541;1;CLASS_II_MITE
Pp01	TEannotationCRAG	MITE	13223238	13223935	6.9	-	.	ID=TE_1992:SE320500061fam59_703;1;CLASS_II_MITE
Pp01	TEannotationCRAG	soloLTR	13240645	13241324	.	.	.	ID=TE_1993:Pdulcis26_LTRretrotransposon1804;Cluster=Prunusclust001059;CLASS_I_LTR_gypsy;
Pp01	TEannotationCRAG	REPET_coding	13242813	13246211	0.0	+	.	ID=TE_1994:ms61724_Pp01_Tedenovo9403;Target=Tedenovo9403;ClassII_TIR
Pp01	TEannotationCRAG	soloLTR	13246228	13246421	.	.	.	ID=TE_1995:Pdulcis26_LTRretrotransposon1506;Cluster=Prunusclust000947;CLASS_I_LTR_unclassified;
Pp01	TEannotationCRAG	REPET_coding	13246890	13247177	0.0	-	.	ID=TE_1996:ms61759_Pp01_Tedenovo2759;Target=Tedenovo2759;ClassII_TIR
Pp01	TEannotationCRAG	soloLTR	13248326	13248609	.	.	.	ID=TE_1997:Pdulcis26_LTRretrotransposon1062;Cluster=Prunusclust000778;CLASS_I_LTR_unclassified;
Pp01	TEannotationCRAG	soloLTR	13271925	13272136	.	.	.	ID=TE_1998:Pdulcis26_LTRretrotransposon1236;Cluster=Prunusclust000837;CLASS_I_LTR_unclassified;
[truncated: 32,360 more rows]
