# Supplementary material for: Absence of major epigenetic and transcriptomic changes accompanying an interspecific cross between peach and almond
Source: Hortic Res. 2022 May 26;9:uhac127. doi: 10.1093/hr/uhac127 (PMC9343919; doi:10.1093/hr/uhac127)
Supplement: Web_Material_uhac127 [file web_material_uhac127.zip › Supplementary Data S8 - Representative_copies_by_family.xlsx]

## Sheet: Representative copies
Representative copy	Family	Scaffold	Start	End	Genome
Pdulcis26_LTRretrotransposon72	LTR_28	Pd01	21707300	21712812	P. dulcis
TE_152:ms171575_pdulcis26_s0048_Tedenovo5760	LINE_5760	Pd01	1085196	1091293	P. dulcis
Pdulcis26_LTRretrotransposon1689	LTR_99	Pd02	15147254	15152054	P. dulcis
TE_7294:ms166245_pdulcis26_s0056_Tedenovo5725	LINE_5725	Pd02	4262562	4268119	P. dulcis
TE_11346:ms176616_pdulcis26_s0039_Tedenovo11258	TIR_11258	Pd03	6438231	6439032	P. dulcis
Pdulcis26_LTRretrotransposon402	LTR_53	Pd04	1017052	1021980	P. dulcis
TE_14766:ms40212_pdulcis26_s0369_Tedenovo12532	LINE_12532	Pd04	5690304	5692706	P. dulcis
TE_18294:ms189554_pdulcis26_s0023_Tedenovo1483	LINE_1483	Pd05	1447053	1447770	P. dulcis
TE_20045:ms167302_pdulcis26_s0054_Tedenovo1880	LINE_1880	Pd05	12754258	12754818	P. dulcis
TE_18179:ms48795_pdulcis26_s0398_Tedenovo12324	TIR_12324	Pd05	811007	811908	P. dulcis
TE_22736:ms115047_pdulcis26_s0273_Tedenovo10782	LINE_10782	Pd06	13831505	13832388	P. dulcis
TE_23965:ms58718_pdulcis26_s0418_Tedenovo5347	TIR_5347	Pd06	19942745	19943169	P. dulcis
TE_21896:ms58402_pdulcis26_s0432_Tedenovo11800	TIR_11800	Pd06	9677043	9679485	P. dulcis
Pdulcis26_LTRretrotransposon449	LTR_124	Pd07	21257163	21260133	P. dulcis
TE_27583:ms71378_pdulcis26_s0001_Tedenovo10647	LINE_10647	Pd07	13239712	13241433	P. dulcis
TE_27704:ms10494_pdulcis26_s0001_Tedenovo12224	LINE_12224	Pd07	14372744	14373971	P. dulcis
Pdulcis26_LTRretrotransposon1184	LTR_5	Pd08	4373566	4378662	P. dulcis
TE_28997:ms104295_pdulcis26_s0175_Tedenovo3056	TIR_3056	Pd08	3613292	3614490	P. dulcis
TE_31334:ms204199_pdulcis26_s0009_Tedenovo12852	TIR_12852	Pd08	18764373	18766681	P. dulcis
Pdulcis26_LTRretrotransposon1318	LTR_108	pdulcis26_s0349	146790	156089	P. dulcis
TE_32674:ms120594_pdulcis26_s0743_Tedenovo5340	TIR_5340	pdulcis26_s0743	9547	11935	P. dulcis
Pdulcis26_LTRretrotransposon2076	LTR_141	pdulcis26_s1172	18132	22608	P. dulcis
Pdulcis26_LTRretrotransposon2107	LTR_88	pdulcis26_s1284	15753	20542	P. dulcis
TE_1742:ms29052_Pp01_Tedenovo3853	LINE_3853	Pp01	11621085	11627257	P. persica
TE_489:ms33399_Pp01_Tedenovo11334	LINE_11334	Pp01	3659515	3660883	P. persica
TE_2902:ms26133_Pp01_Tedenovo1859	TIR_1859	Pp01	17575597	17576131	P. persica
Ppersica_LTRretrotransposon1224	LTR_138	Pp02	4542106	4545556	P. persica
TE_10655:ms49683_Pp02_Tedenovo3304	TIR_3304	Pp02	17674004	17678195	P. persica
TE_8269:ms124642_Pp02_Tedenovo11697	TIR_11697	Pp02	5501541	5504094	P. persica
Ppersica_LTRretrotransposon2422	LTR_48	Pp03	19410954	19415895	P. persica
TE_16121:ms175023_Pp03_Tedenovo8712	TIR_8712	Pp03	26436134	26437798	P. persica
TE_15428:ms113473_Pp03_Tedenovo10158	TIR_10158	Pp03	20048279	20048978	P. persica
TE_19813:ms40935_Pp04_Tedenovo8963	LINE_8963	Pp04	23796836	23802944	P. persica
TE_16485:ms171999_Pp04_Tedenovo9813	TIR_9813	Pp04	3988647	3989868	P. persica
TE_20764:ms42587_Pp05_Tedenovo3645	LINE_3645	Pp05	3005673	3009510	P. persica
TE_21131:ms156747_Pp05_Tedenovo11223	LINE_11223	Pp05	4882693	4883565	P. persica
Ppersica_LTRretrotransposon4333	LTR_3	Pp06	27139890	27148350	P. persica
Ppersica_LTRretrotransposon4184	LTR_81	Pp06	20592080	20596991	P. persica
TE_26125:ms117746_Pp06_Tedenovo9678	LINE_9678	Pp06	19569891	19571948	P. persica
TE_24507:ms81613_Pp06_Tedenovo10350	LINE_10350	Pp06	11455272	11456202	P. persica
TE_25271:ms142075_Pp06_Tedenovo1970	TIR_1970	Pp06	15348990	15349847	P. persica
TE_24406:ms5632_Pp06_Tedenovo11560	TIR_11560	Pp06	10930912	10931823	P. persica
Ppersica_LTRretrotransposon4697	LTR_155	Pp07	11439955	11444586	P. persica
TE_28949:ms131035_Pp07_Tedenovo9417	LINE_9417	Pp07	7498197	7499587	P. persica
TE_30405:ms83936_Pp07_Tedenovo10322	TIR_10322	Pp07	16750366	16752199	P. persica
TE_31613:ms28475_Pp08_Tedenovo11441	LINE_11441	Pp08	4443257	4446654	P. persica
TE_31206:ms90740_Pp08_Tedenovo3706	TIR_3706	Pp08	2311416	2316556	P. persica
